# Supplementary material for: Clinical and prognostic relevance of CXCL12 expression in acute myeloid leukemia
Source: PeerJ. 2021 Jul 20;9:e11820. doi: 10.7717/peerj.11820 (PMC8300536; doi:10.7717/peerj.11820)
Supplement: Supplemental Information 11 [file peerj-09-11820-s011.xlsx]

## Sheet: CCLE
Cell lines	CXCL12 expression (RNAseq)
DMS53_LUNG	-13
SW1116_LARGE_INTESTINE	-6.39465
NCIH1694_LUNG	0.862975
P3HR1_HAEMATOPOIETIC_AND_LYMPHOID_TISSUE	-13
HUT78_HAEMATOPOIETIC_AND_LYMPHOID_TISSUE	-3.69475
UMUC3_URINARY_TRACT	-6.5466
HOS_BONE	-3.54539
HUNS1_HAEMATOPOIETIC_AND_LYMPHOID_TISSUE	-6.74036
AML193_HAEMATOPOIETIC_AND_LYMPHOID_TISSUE	-4.78214
RVH421_SKIN	-5.63522
NCIH1184_LUNG	-6.82855
HCC2157_BREAST	-4.74072
TC71_BONE	-2.64268
NCIH2227_LUNG	-13
COLO205_LARGE_INTESTINE
SNU449_LIVER	-13
NCIH28_PLEURA	-8.00308
OV56_OVARY	-13
JHOS4_OVARY	-3.64537
KYSE450_OESOPHAGUS	-9.09649
RMUGS_OVARY	-6.34493
KLE_ENDOMETRIUM	-8.80982
HS895T_SKIN	3.30562
LN229_CENTRAL_NERVOUS_SYSTEM	-7.03003
P31FUJ_HAEMATOPOIETIC_AND_LYMPHOID_TISSUE	-13
RKN_SOFT_TISSUE	-7.22882
PATU8988S_PANCREAS	-5.98667
NH6_AUTONOMIC_GANGLIA	1.63522
SF126_CENTRAL_NERVOUS_SYSTEM	-5.63963
RERFLCAD2_LUNG	-7.99837
OUMS23_LARGE_INTESTINE	-6.19863
SNGM_ENDOMETRIUM	-6.18527
OUMS27_BONE
PL45_PANCREAS
NCIH2347_LUNG	-13
SW1990_PANCREAS	-1.58858
HS940T_SKIN	4.86063
HS611T_HAEMATOPOIETIC_AND_LYMPHOID_TISSUE	-4.4411
TOLEDO_HAEMATOPOIETIC_AND_LYMPHOID_TISSUE	-5.93329
RERFGC1B_STOMACH	-5.49324
HT1080_SOFT_TISSUE	-6.0475
NCIH2087_LUNG	-13
COV318_OVARY	-0.596225
NCIH2085_LUNG	-1.62569
NCIH510_LUNG	-6.63943
CAKI1_KIDNEY	-6.64992
NCIH716_LARGE_INTESTINE	0.466918
NCIH2066_LUNG	-4.96828
NCIH1341_LUNG	-13
NCIH2029_LUNG	-6.38639
C3A_LIVER
SW480_LARGE_INTESTINE	-8.94418
HS746T_STOMACH	-6.92016
LU65_LUNG	-7.65565
HS739T_BREAST	2.00071
SNUC2A_LARGE_INTESTINE	-5.27078
HEC151_ENDOMETRIUM	-5.99954
MSTO211H_PLEURA	-8.61154
RAJI_HAEMATOPOIETIC_AND_LYMPHOID_TISSUE	-5.92236
SKMEL1_SKIN	-7.5272
SUPT1_HAEMATOPOIETIC_AND_LYMPHOID_TISSUE	-7.7212
JHH7_LIVER	0.700036
HUT102_HAEMATOPOIETIC_AND_LYMPHOID_TISSUE	-0.866308
5637_URINARY_TRACT	-9.15727
HCC38_BREAST	-3.99483
DU4475_BREAST	-13
NCIH1573_LUNG	-4.01459
NCIH508_LARGE_INTESTINE	-7.0603
NCIH1651_LUNG	-1.34502
SKUT1_SOFT_TISSUE	-7.6277
MDAMB175VII_BREAST	-3.39234
SUPB15_HAEMATOPOIETIC_AND_LYMPHOID_TISSUE	-4.02788
BECKER_CENTRAL_NERVOUS_SYSTEM
NCIH226_LUNG	-13
NCIH1666_LUNG	-13
SW1783_CENTRAL_NERVOUS_SYSTEM	2.0262
ISTMES1_PLEURA	-13
NCIH1734_LUNG	-13
NCIH2342_LUNG	-7.38538
EBC1_LUNG	-4.51125
YMB1_BREAST
OC316_OVARY
HS936T_SKIN	-7.47886
T173_BONE	4.28648
NCIH322_LUNG	-9.00872
HS618T_LUNG	2.01089
HS870T_BONE	5.06808
HS706T_BONE	-4.45168
PANC1_PANCREAS	-5.74753
NCIH2291_LUNG	-6.84743
T47D_BREAST	5.30552
HS742T_BREAST	-2.36754
BICR56_UPPER_AERODIGESTIVE_TRACT	-8.80929
BICR16_UPPER_AERODIGESTIVE_TRACT	-3.87484
TE10_OESOPHAGUS	-5.159
SKMEL28_SKIN	-5.31475
BICR6_UPPER_AERODIGESTIVE_TRACT	-7.55931
BHY_UPPER_AERODIGESTIVE_TRACT	-8.3429
AZ521_STOMACH
SH4_SKIN	-6.93729
KPL1_BREAST	0.455079
CGTHW1_THYROID
TUHR4TKB_KIDNEY	1.10936
LS123_LARGE_INTESTINE	-6.27921
HEL_HAEMATOPOIETIC_AND_LYMPHOID_TISSUE	-5.38902
HPAC_PANCREAS	-6.96146
RCC10RGB_KIDNEY	0.0607924
JHOM1_OVARY	1.98189
SU8686_PANCREAS	-6.49547
HCC33_LUNG	0.55636
TE6_OESOPHAGUS	-2.91625
JHOC5_OVARY	-6.77715
ACCMESO1_PLEURA	-3.79829
BL41_HAEMATOPOIETIC_AND_LYMPHOID_TISSUE	-13
SNU1214_UPPER_AERODIGESTIVE_TRACT	-8.20202
CORL105_LUNG	-8.80054
LMSU_STOMACH	-6.00707
SNU1197_LARGE_INTESTINE	-5.94868
COLO668_LUNG	-4.21554
OSRC2_KIDNEY	-5.56324
HUH6_LIVER	0.896296
PANC0203_PANCREAS	-13
CJM_SKIN	-8.96036
BICR22_UPPER_AERODIGESTIVE_TRACT	-6.6697
SHSY5Y_AUTONOMIC_GANGLIA
TM31_CENTRAL_NERVOUS_SYSTEM	-4.51758
SNU1272_KIDNEY	-4.32042
KPNRTBM1_AUTONOMIC_GANGLIA	-5.35753
BICR18_UPPER_AERODIGESTIVE_TRACT	-2.08133
TE4_OESOPHAGUS	-2.28507
PCM6_HAEMATOPOIETIC_AND_LYMPHOID_TISSUE
ECC10_STOMACH	-8.57969
TUHR14TKB_KIDNEY	-3.42559
YD15_SALIVARY_GLAND	-4.69304
UBLC1_URINARY_TRACT	-5.51918
ECGI10_OESOPHAGUS	-6.1414
CW2_LARGE_INTESTINE	-8.77692
SNU761_LIVER	-6.35823
SNU61_LARGE_INTESTINE	-7.14064
NCIH1915_LUNG	-13
SNU324_PANCREAS	-9.32935
YD10B_UPPER_AERODIGESTIVE_TRACT	-5.59658
HCC2279_LUNG	0.157051
HLC1_LUNG
TUHR10TKB_KIDNEY	-6.41149
HEC1B_ENDOMETRIUM	-8.14376
VMRCLCP_LUNG
TGBC11TKB_STOMACH	-5.39398
OVK18_OVARY	-8.35934
SNU1077_ENDOMETRIUM	-7.25879
HCC1588_LUNG	-8.73775
SNU213_PANCREAS	-8.06176
HT115_LARGE_INTESTINE	-7.65622
TE14_OESOPHAGUS	-3.73704
TE8_OESOPHAGUS	1.30809
SNU520_STOMACH	-7.56684
JHUEM3_ENDOMETRIUM	0.686768
LI7_LIVER	-7.78069
NCIH838_LUNG	-5.51515
SNU119_OVARY	-5.56091
SNU1033_LARGE_INTESTINE	-9.06965
SNUC5_LARGE_INTESTINE	-5.04402
GSS_STOMACH	-7.46265
TALL1_HAEMATOPOIETIC_AND_LYMPHOID_TISSUE	-6.36343
HCC1171_LUNG	1.14824
SNUC4_LARGE_INTESTINE	-8.79689
U138MG_CENTRAL_NERVOUS_SYSTEM
SNU620_STOMACH	-13
ECC12_STOMACH	-6.9749
GSU_STOMACH	-8.97116
KMS18_HAEMATOPOIETIC_AND_LYMPHOID_TISSUE	-9.01044
JHOM2B_OVARY	-6.40524
MDAMB231_BREAST	-8.74941
OV90_OVARY	-5.53342
RS411_HAEMATOPOIETIC_AND_LYMPHOID_TISSUE	-5.36813
OVTOKO_OVARY	-13
OVCAR4_OVARY	-1.89091
HLF_LIVER	-8.08332
HCT15_LARGE_INTESTINE	-13
SW1463_LARGE_INTESTINE	-4.27523
SF295_CENTRAL_NERVOUS_SYSTEM	-0.0633944
WM115_SKIN	1.22491
JHH4_LIVER	-5.72247
OE33_OESOPHAGUS	-6.5261
CCK81_LARGE_INTESTINE	-7.82957
JHH1_LIVER	-6.14814
SJSA1_BONE	-4.71003
NCIH2228_LUNG	0.117992
RERFLCAI_LUNG	-6.73292
SKMES1_LUNG	-3.82689
NCIH520_LUNG	-5.87794
JHH5_LIVER	-6.00215
FU97_STOMACH	-0.759348
COLO800_SKIN	-4.71044
NCIH1963_LUNG	-13
RL952_ENDOMETRIUM	-5.68293
J82_URINARY_TRACT	-5.09852
HCC15_LUNG	-13
M059K_CENTRAL_NERVOUS_SYSTEM	-4.44372
CALU6_LUNG	-7.34878
SKLU1_LUNG	-5.14504
SW900_LUNG	-1.87357
UACC62_SKIN	-13
MFE280_ENDOMETRIUM	-1.30919
MFE319_ENDOMETRIUM	-13
MFE296_ENDOMETRIUM	-8.23376
GOS3_CENTRAL_NERVOUS_SYSTEM	-6.17133
GI1_CENTRAL_NERVOUS_SYSTEM	-3.53904
PC14_LUNG	-5.4553
KYSE410_OESOPHAGUS	-13
A204_SOFT_TISSUE	-4.54761
PATU8902_PANCREAS	-13
NCIH810_LUNG	-8.9035
RERFLCMS_LUNG	-2.1662
L1236_HAEMATOPOIETIC_AND_LYMPHOID_TISSUE	-4.94974
DANG_PANCREAS	-13
NCIH460_LUNG	-13
KYSE140_OESOPHAGUS	-7.7876
KYSE180_OESOPHAGUS	-13
HUPT3_PANCREAS	-5.90104
EFE184_ENDOMETRIUM	-5.28968
GCIY_STOMACH	-13
SH10TC_STOMACH	-7.7212
CAOV4_OVARY	-1.66765
HCC2218_BREAST	-9.19569
KMS21BM_HAEMATOPOIETIC_AND_LYMPHOID_TISSUE	-7.87118
KMS26_HAEMATOPOIETIC_AND_LYMPHOID_TISSUE	-4.11039
KMS27_HAEMATOPOIETIC_AND_LYMPHOID_TISSUE	-7.39262
KO52_HAEMATOPOIETIC_AND_LYMPHOID_TISSUE	-4.61086
KMS28BM_HAEMATOPOIETIC_AND_LYMPHOID_TISSUE	-8.83835
KNS60_CENTRAL_NERVOUS_SYSTEM	-0.176669
KNS81_CENTRAL_NERVOUS_SYSTEM	-4.55108
KPNSI9S_AUTONOMIC_GANGLIA	4.91323
LU99_LUNG	-9.05153
KMS34_HAEMATOPOIETIC_AND_LYMPHOID_TISSUE	-3.53049
MKN1_STOMACH	-4.5127
MKN74_STOMACH	-13
KP3_PANCREAS	-7.71905
NCO2_HAEMATOPOIETIC_AND_LYMPHOID_TISSUE	-13
KHM1B_HAEMATOPOIETIC_AND_LYMPHOID_TISSUE	-13
HSC2_UPPER_AERODIGESTIVE_TRACT	-6.17629
KG1C_CENTRAL_NERVOUS_SYSTEM	-4.86298
HUH7_LIVER	0.137314
KMBC2_URINARY_TRACT	-7.75189
KMRC20_KIDNEY	1.55548
HUCCT1_BILIARY_TRACT	-7.01332
KIJK_HAEMATOPOIETIC_AND_LYMPHOID_TISSUE	3.20161
A4FUK_HAEMATOPOIETIC_AND_LYMPHOID_TISSUE	-5.90763
KALS1_CENTRAL_NERVOUS_SYSTEM	-6.44648
HEC108_ENDOMETRIUM	-5.75258
HEL9217_HAEMATOPOIETIC_AND_LYMPHOID_TISSUE	-7.08143
HUH28_BILIARY_TRACT	1.12171
CMK115_HAEMATOPOIETIC_AND_LYMPHOID_TISSUE
HEC265_ENDOMETRIUM	-6.67864
CAL12T_LUNG	-8.62993
THP1_HAEMATOPOIETIC_AND_LYMPHOID_TISSUE	-2.35762
A3KAW_HAEMATOPOIETIC_AND_LYMPHOID_TISSUE	-6.00012
SKNSH_AUTONOMIC_GANGLIA	2.17593
HCC1954_BREAST	-8.60135
CAMA1_BREAST	2.50339
HEC6_ENDOMETRIUM	-5.94565
AM38_CENTRAL_NERVOUS_SYSTEM	-13
HEC50B_ENDOMETRIUM	-5.70245
HSC3_UPPER_AERODIGESTIVE_TRACT	-13
HSC4_UPPER_AERODIGESTIVE_TRACT	-2.77425
KMS11_HAEMATOPOIETIC_AND_LYMPHOID_TISSUE	-7.46583
KP4_PANCREAS	-4.74175
KE39_STOMACH	-7.07511
COV504_OVARY
KE97_HAEMATOPOIETIC_AND_LYMPHOID_TISSUE	-13
VMRCRCW_KIDNEY	-5.27161
HGC27_STOMACH	-8.11917
LUDLU1_LUNG	-7.58955
HUG1N_STOMACH	-6.86439
U266B1_HAEMATOPOIETIC_AND_LYMPHOID_TISSUE	-5.09603
NUGC4_STOMACH	-13
BGC823_STOMACH
HMC18_BREAST	-5.58001
CAS1_CENTRAL_NERVOUS_SYSTEM	2.86479
KMM1_HAEMATOPOIETIC_AND_LYMPHOID_TISSUE	-7.72224
CORL23_LUNG	-9.0788
MORCPR_LUNG	-8.79169
HARA_LUNG	-8.54915
SKOV3_OVARY	-6.08499
HPAFII_PANCREAS	-7.59594
MC116_HAEMATOPOIETIC_AND_LYMPHOID_TISSUE	-13
NCIH1568_LUNG	-7.42791
CA46_HAEMATOPOIETIC_AND_LYMPHOID_TISSUE	-13
A498_KIDNEY	-5.42503
BCP1_HAEMATOPOIETIC_AND_LYMPHOID_TISSUE	-7.37125
A673_BONE	-6.18891
AU565_BREAST	-5.82548
COLO201_LARGE_INTESTINE	-8.73844
CAPAN1_PANCREAS	-8.57282
NCIH1563_LUNG	-7.42242
NCIH358_LUNG	-13
CFPAC1_PANCREAS	-8.84503
NIHOVCAR3_OVARY	-4.59045
NCIH1650_LUNG	-7.54546
NCIH1793_LUNG	-4.50731
NCIH1437_LUNG	-13
KNS62_LUNG	-13
HS578T_BREAST	2.82743
BT20_BREAST	-13
SNU182_LIVER	0.386707
SKNMC_BONE	-1.7514
HH_HAEMATOPOIETIC_AND_LYMPHOID_TISSUE	-6.31578
FADU_UPPER_AERODIGESTIVE_TRACT	-6.69024
SJRH30_SOFT_TISSUE
MDAMB361_BREAST	-0.842071
MDAMB436_BREAST	-1.91914
PANC0213_PANCREAS	-5.21689
DB_HAEMATOPOIETIC_AND_LYMPHOID_TISSUE	-13
RDES_BONE	1.76337
CAL27_UPPER_AERODIGESTIVE_TRACT	-13
MESSA_SOFT_TISSUE	-13
SW1271_LUNG	-6.76712
NCIH1792_LUNG	0.566496
GCT_SOFT_TISSUE	-3.8894
SKBR3_BREAST	-5.92171
SNU16_STOMACH	-5.7791
NCIH82_LUNG	-7.74886
NCIN87_STOMACH	-8.2278
U2OS_BONE	-5.75356
H4_CENTRAL_NERVOUS_SYSTEM	-3.82198
GDM1_HAEMATOPOIETIC_AND_LYMPHOID_TISSUE	-8.47088
HCC1143_BREAST	-1.13304
T24_URINARY_TRACT	-13
G401_SOFT_TISSUE	-4.03777
HCC1937_BREAST	-5.25785
HCC1569_BREAST	-2.55716
OCUM1_STOMACH	-6.32352
SAOS2_BONE	-1.38294
D283MED_CENTRAL_NERVOUS_SYSTEM	0.72766
SCC9_UPPER_AERODIGESTIVE_TRACT	-7.26369
HCC1395_BREAST	2.85646
NMCG1_CENTRAL_NERVOUS_SYSTEM	-13
TEN_ENDOMETRIUM	-13
HS604T_HAEMATOPOIETIC_AND_LYMPHOID_TISSUE
TE9_OESOPHAGUS	-5.79677
KNS42_CENTRAL_NERVOUS_SYSTEM	-7.79626
KYSE520_OESOPHAGUS	-13
KYSE270_OESOPHAGUS	-2.96352
JHUEM1_ENDOMETRIUM	-7.80567
YH13_CENTRAL_NERVOUS_SYSTEM	5.68589
IALM_LUNG	-7.56604
NCIH2052_PLEURA	-6.07316
EB2_HAEMATOPOIETIC_AND_LYMPHOID_TISSUE
SKNFI_AUTONOMIC_GANGLIA	-4.57441
SKNAS_AUTONOMIC_GANGLIA	3.89815
GA10_HAEMATOPOIETIC_AND_LYMPHOID_TISSUE	-8.08628
SNU398_LIVER	-2.61456
SNU423_LIVER	1.6141
SCC4_UPPER_AERODIGESTIVE_TRACT	-6.35738
EB1_HAEMATOPOIETIC_AND_LYMPHOID_TISSUE	-6.87987
HCC1187_BREAST	1.71368
SNU387_LIVER	4.95793
DAUDI_HAEMATOPOIETIC_AND_LYMPHOID_TISSUE	-6.67531
HT_HAEMATOPOIETIC_AND_LYMPHOID_TISSUE	-5.71143
MJ_HAEMATOPOIETIC_AND_LYMPHOID_TISSUE	-6.76208
JM1_HAEMATOPOIETIC_AND_LYMPHOID_TISSUE	-9.54319
C2BBE1_LARGE_INTESTINE	-13
SKES1_BONE	-8.14459
EPLC272H_LUNG	-1.57209
BXPC3_PANCREAS	-13
NCIH1355_LUNG	-13
SNU5_STOMACH	-7.65951
SNU475_LIVER	3.56485
HEC251_ENDOMETRIUM	-6.02555
HCC95_LUNG	-4.89178
253J_URINARY_TRACT	-5.45825
HCC1438_LUNG	-8.83518
253JBV_URINARY_TRACT	-6.60579
RPMI7951_SKIN	1.8004
SNU1066_UPPER_AERODIGESTIVE_TRACT	-5.52725
SNU1041_UPPER_AERODIGESTIVE_TRACT	-9.16499
HCC2108_LUNG	-6.28705
COLO783_SKIN	-7.90177
HCC1359_LUNG	-4.73817
BICR31_UPPER_AERODIGESTIVE_TRACT	-8.86616
COV362_OVARY	-2.36665
COLO792_SKIN	-4.67383
COV434_OVARY	-6.2297
WM983B_SKIN	-6.0739
HS751T_HAEMATOPOIETIC_AND_LYMPHOID_TISSUE	5.0883
LS513_LARGE_INTESTINE	-7.96661
NCIH2110_LUNG	-8.23057
CHAGOK1_LUNG	-13
DMS454_LUNG	-7.07408
CORL47_LUNG	-7.54587
FTC238_THYROID	-5.67706
DMS273_LUNG	0.916225
FTC133_THYROID	1.14033
CORL311_LUNG	-4.04268
NCIH2286_LUNG	-13
NCIH1339_LUNG	-13
WM793_SKIN	-3.45242
A704_KIDNEY	-5.73846
MDAMB435S_SKIN	-7.09311
WM1799_SKIN	-9.27111
MEWO_SKIN	-13
WM88_SKIN	-6.07285
NCIH2081_LUNG	-13
HS255T_LARGE_INTESTINE	2.13801
NCIH1092_LUNG	-13
SW837_LARGE_INTESTINE	-6.3746
JHH6_LIVER	-5.97427
IGR1_SKIN	-3.23267
NCIH1105_LUNG	-13
NCIH1436_LUNG	-5.62731
NCIH1876_LUNG	-4.35934
CORL24_LUNG	0.753433
COV644_OVARY	-6.94286
GP2D_LARGE_INTESTINE	-7.91367
PECAPJ15_UPPER_AERODIGESTIVE_TRACT	-5.59148
CORL88_LUNG	-13
CORL95_LUNG	-2.65262
PECAPJ49_UPPER_AERODIGESTIVE_TRACT	-5.77811
PECAPJ34CLONEC12_UPPER_AERODIGESTIVE_TRACT	-8.96892
CORL51_LUNG
RT11284_URINARY_TRACT
PECAPJ41CLONED2_UPPER_AERODIGESTIVE_TRACT	-6.84005
OV7_OVARY	-5.07956
HT55_LARGE_INTESTINE	-7.8963
OAW42_OVARY	-1.86034
MDST8_LARGE_INTESTINE	-7.85203
OAW28_OVARY	-1.08359
SUIT2_PANCREAS	-4.99746
LC1SQSF_LUNG
KASUMI1_HAEMATOPOIETIC_AND_LYMPHOID_TISSUE	-8.85969
SUPM2_HAEMATOPOIETIC_AND_LYMPHOID_TISSUE	-2.69817
SKHEP1_LIVER	-4.10475
OVCAR8_OVARY	-6.80467
NCIH2172_LUNG	-4.12124
ISHIKAWAHERAKLIO02ER_ENDOMETRIUM	-5.31509
NCIH596_LUNG	-13
NCIH650_LUNG	-13
SW1573_LUNG	-7.07894
OVMANA_OVARY	-5.89455
SKCO1_LARGE_INTESTINE	-5.67142
KARPAS299_HAEMATOPOIETIC_AND_LYMPHOID_TISSUE	-6.24729
YAPC_PANCREAS	-5.09052
HT1197_URINARY_TRACT	-7.10078
A253_SALIVARY_GLAND	-5.94372
HCC366_LUNG	-7.03989
DKMG_CENTRAL_NERVOUS_SYSTEM	4.67116
SNU349_KIDNEY	1.27232
UMUC1_URINARY_TRACT	-3.32441
NAMALWA_HAEMATOPOIETIC_AND_LYMPHOID_TISSUE	-7.2398
NCIH292_LUNG	-7.15076
59M_OVARY	-1.4058
U118MG_CENTRAL_NERVOUS_SYSTEM	-1.82564
VMRCLCD_LUNG
HCC1833_LUNG	1.10237
RH30_SOFT_TISSUE	-3.3145
TCCSUP_URINARY_TRACT	-5.6764
SNU601_STOMACH	-7.11178
CAL33_UPPER_AERODIGESTIVE_TRACT	-9.03077
SNU668_STOMACH	-2.38919
CORL279_LUNG	-13
GB1_CENTRAL_NERVOUS_SYSTEM	-13
KURAMOCHI_OVARY	-2.44996
COLO775_HAEMATOPOIETIC_AND_LYMPHOID_TISSUE
COLO684_ENDOMETRIUM	-6.63947
KLM1_PANCREAS
GRM_SKIN
SNU685_ENDOMETRIUM	4.49362
CMK86_HAEMATOPOIETIC_AND_LYMPHOID_TISSUE
SNU886_LIVER	3.67604
HCT8_LARGE_INTESTINE
NCCSTCK140_STOMACH	-13
NCIH3255_LUNG	-9.38946
SNU719_STOMACH	-6.97808
SNU489_CENTRAL_NERVOUS_SYSTEM	3.48476
SNU81_LARGE_INTESTINE	-5.52494
A2058_SKIN	-6.51826
HTK_HAEMATOPOIETIC_AND_LYMPHOID_TISSUE
SNU1040_LARGE_INTESTINE	-6.89303
SNU1076_UPPER_AERODIGESTIVE_TRACT	-6.83568
SNU175_LARGE_INTESTINE	-7.30742
SNU407_LARGE_INTESTINE	-7.93218
SNU201_CENTRAL_NERVOUS_SYSTEM	-1.05777
KMS20_HAEMATOPOIETIC_AND_LYMPHOID_TISSUE	-13
SNU216_STOMACH	-2.67718
SNU1196_BILIARY_TRACT	-6.83518
SNU1079_BILIARY_TRACT	-5.70189
HCC1195_LUNG	-6.69977
NCIH854_LUNG	-5.55758
SNU466_CENTRAL_NERVOUS_SYSTEM	2.66423
YD38_UPPER_AERODIGESTIVE_TRACT	-6.67481
SNU1105_CENTRAL_NERVOUS_SYSTEM	1.69874
SNU283_LARGE_INTESTINE	-4.85464
SNU46_UPPER_AERODIGESTIVE_TRACT	-1.92073
SNU308_BILIARY_TRACT	-7.42573
YD8_UPPER_AERODIGESTIVE_TRACT	-4.19965
SNU245_BILIARY_TRACT	-6.7003
SNU478_BILIARY_TRACT	-6.50582
SNU410_PANCREAS	-8.21205
SNU899_UPPER_AERODIGESTIVE_TRACT	-6.07744
SNU503_LARGE_INTESTINE	0.478389
SET2_HAEMATOPOIETIC_AND_LYMPHOID_TISSUE	-13
SNU738_CENTRAL_NERVOUS_SYSTEM	-2.01079
SNU626_CENTRAL_NERVOUS_SYSTEM	-1.94791
SNU869_BILIARY_TRACT	-8.14791
SNU878_LIVER	3.02459
SNU840_OVARY	-5.60287
SNU8_OVARY	-7.68841
NCIH684_LIVER	-6.14252
IGR39_SKIN	0.741879
ALEXANDERCELLS_LIVER
DAOY_CENTRAL_NERVOUS_SYSTEM	0.982333
HEP3B217_LIVER	1.67535
KYM1_SOFT_TISSUE	-13
LC1F_LUNG	-7.8198
HLE_LIVER
CMK_HAEMATOPOIETIC_AND_LYMPHOID_TISSUE	-7.74569
JMSU1_URINARY_TRACT	-3.89454
IMR32_AUTONOMIC_GANGLIA	-0.150415
SUDHL8_HAEMATOPOIETIC_AND_LYMPHOID_TISSUE	-13
T3M4_PANCREAS	-13
COLO818_SKIN
PK45H_PANCREAS	-5.1828
HEC59_ENDOMETRIUM	-5.64279
CPCN_LUNG
T3M10_LUNG	-6.86609
NUGC2_STOMACH	-4.63476
PLCPRF5_LIVER	4.06831
KPNYN_AUTONOMIC_GANGLIA	-1.36188
CCFSTTG1_CENTRAL_NERVOUS_SYSTEM	6.81945
NCIH929_HAEMATOPOIETIC_AND_LYMPHOID_TISSUE	-7.61496
KMRC3_KIDNEY	0.418053
NCIH2023_LUNG	-13
DMS153_LUNG	-1.43785
NCIH1048_LUNG	-7.97566
D341MED_CENTRAL_NERVOUS_SYSTEM	-5.86478
NCIH660_PROSTATE	-6.83723
NCIH1618_LUNG	-8.65183
HS675T_LARGE_INTESTINE	-2.68667
PEER_HAEMATOPOIETIC_AND_LYMPHOID_TISSUE	-5.92968
SKM1_HAEMATOPOIETIC_AND_LYMPHOID_TISSUE	-13
HT144_SKIN	-4.51907
SKMEL31_SKIN	-5.5489
HS839T_SKIN	4.91124
HS939T_SKIN	-3.31507
OCILY3_HAEMATOPOIETIC_AND_LYMPHOID_TISSUE	-9.9805
HS819T_BONE	2.71591
NCIH69_LUNG	-13
DV90_LUNG	-13
ZR751_BREAST	-1.58701
KG1_HAEMATOPOIETIC_AND_LYMPHOID_TISSUE	-13
SKNBE2_AUTONOMIC_GANGLIA	1.34144
HCC70_BREAST	-13
NCIH2452_PLEURA	-4.27497
SNU1_STOMACH	-9.27938
LOUCY_HAEMATOPOIETIC_AND_LYMPHOID_TISSUE	-13
HCC56_LARGE_INTESTINE	-3.74716
NCIH1648_LUNG	-13
TO175T_HAEMATOPOIETIC_AND_LYMPHOID_TISSUE	6.11372
GLC82_LUNG
MPP89_PLEURA	-0.106602
PANC0813_PANCREAS	-5.57188
MG63_BONE	3.24813
PK1_PANCREAS	-7.95317
HS840T_UPPER_AERODIGESTIVE_TRACT	1.39586
NCIH23_LUNG	-6.48718
TE617T_SOFT_TISSUE	-6.19719
SW1088_CENTRAL_NERVOUS_SYSTEM	3.15568
ISTMES2_PLEURA	-4.35596
NCIH1373_LUNG	-4.94096
NCIH1930_LUNG	-13
NCIH1623_LUNG	-8.29737
HS229T_LUNG	5.65597
NCIH1838_LUNG	-8.31466
NCIH1836_LUNG	-4.94518
HS688AT_SKIN	5.16539
PANC0504_PANCREAS	-8.09111
HS822T_BONE	2.73164
BL70_HAEMATOPOIETIC_AND_LYMPHOID_TISSUE	-7.18014
CI1_HAEMATOPOIETIC_AND_LYMPHOID_TISSUE	-8.91325
G292CLONEA141B1_BONE	4.1226
RCM1_LARGE_INTESTINE	-6.98481
HS737T_BONE	3.42553
HS616T_HAEMATOPOIETIC_AND_LYMPHOID_TISSUE	2.97176
HS600T_SKIN	3.39863
TE159T_SOFT_TISSUE	-0.113769
A101D_SKIN	-4.57466
NCIH1755_LUNG	-8.15696
143B_BONE
RERFLCKJ_LUNG	-13
NCIH1693_LUNG	-6.40085
SW780_URINARY_TRACT	-5.60558
HS683_CENTRAL_NERVOUS_SYSTEM	1.2064
RKO_LARGE_INTESTINE	-13
HS729_SOFT_TISSUE	4.33671
JHOS2_OVARY	-5.24906
MCF7_BREAST	4.11117
U937_HAEMATOPOIETIC_AND_LYMPHOID_TISSUE	-8.95979
SKLMS1_SOFT_TISSUE	-0.673764
HUTU80_SMALL_INTESTINE	-5.68575
HCC202_BREAST	-7.23683
MEG01_HAEMATOPOIETIC_AND_LYMPHOID_TISSUE	-13
REH_HAEMATOPOIETIC_AND_LYMPHOID_TISSUE	-5.57057
ONS76_CENTRAL_NERVOUS_SYSTEM	-5.73079
RPMI6666_HAEMATOPOIETIC_AND_LYMPHOID_TISSUE
SNUC1_LARGE_INTESTINE	-4.27258
SKNDZ_AUTONOMIC_GANGLIA	2.85937
DMS114_LUNG	0.0477433
TT_OESOPHAGUS	-7.22001
OCILY10_HAEMATOPOIETIC_AND_LYMPHOID_TISSUE
ST486_HAEMATOPOIETIC_AND_LYMPHOID_TISSUE	-5.37479
OC315_OVARY
OC314_OVARY	-6.09649
SW1353_BONE	-4.52257
MDAMB157_BREAST	1.12028
LN18_CENTRAL_NERVOUS_SYSTEM	-2.42621
769P_KIDNEY	1.24949
786O_KIDNEY	-5.73337
CAOV3_OVARY	-2.42859
HEPG2_LIVER	-7.97463
MOLT4_HAEMATOPOIETIC_AND_LYMPHOID_TISSUE
NCIH524_LUNG	-0.956223
NCIH209_LUNG	-6.05477
MIAPACA2_PANCREAS	-7.84105
MCAS_OVARY	-13
SBC5_LUNG	-5.57193
COLO829_SKIN	-7.33949
VCAP_PROSTATE	-5.84302
COLO704_OVARY
IPC298_SKIN	-6.93116
CAPAN2_PANCREAS	-6.37917
EFM192A_BREAST	-3.81032
HS766T_PANCREAS	0.521284
EFO27_OVARY	-8.6809
A2780_OVARY	-6.25145
NCIH196_LUNG	-8.75177
IGROV1_OVARY	-5.07434
NCIH889_LUNG	-13
NCIH211_LUNG	-1.68749
HS571T_OVARY
MDAPCA2B_PROSTATE	-5.134
SKMEL24_SKIN	-0.684305
K029AX_SKIN	-7.10348
HT1376_URINARY_TRACT	-6.74247
NCIH2171_LUNG	2.01685
PANC1005_PANCREAS	-6.91424
EVSAT_BREAST
HS695T_SKIN	-6.31932
CHL1_SKIN
LOUNH91_LUNG	-0.902004
LK2_LUNG	-6.8517
TOV21G_OVARY	-1.45502
SKMEL3_SKIN	-2.78278
ASPC1_PANCREAS	-13
OVSAHO_OVARY	-0.77644
NCIH441_LUNG	-7.7685
RERFLCSQ1_LUNG	6.39568
NCIH2030_LUNG	-2.16942
HMCB_SKIN	1.32864
FUOV1_OVARY	-1.66168
MALME3M_SKIN	-8.93154
KMS12BM_HAEMATOPOIETIC_AND_LYMPHOID_TISSUE	-5.42062
T98G_CENTRAL_NERVOUS_SYSTEM	5.8748
HL60_HAEMATOPOIETIC_AND_LYMPHOID_TISSUE	-13
DBTRG05MG_CENTRAL_NERVOUS_SYSTEM	-2.66489
HEYA8_OVARY	-5.92493
NCIH2122_LUNG	-13
MELJUSO_SKIN	-8.87608
SW620_LARGE_INTESTINE	-13
HCT116_LARGE_INTESTINE	-13
VMRCRCZ_KIDNEY	-4.57919
DU145_PROSTATE	-7.7292
MM1S_HAEMATOPOIETIC_AND_LYMPHOID_TISSUE	-5.54365
L33_PANCREAS	-7.91361
SKMEL2_SKIN
A549_LUNG	-5.84617
A172_CENTRAL_NERVOUS_SYSTEM	-7.24442
NCIH1975_LUNG	-8.9036
COLO679_SKIN	-6.77554
KP2_PANCREAS	-7.76384
HUH1_LIVER	-1.70534
MDAMB453_BREAST	-13
PANC0403_PANCREAS	-13
TYKNU_OVARY	-6.83928
OVISE_OVARY	-13
EFM19_BREAST	4.80848
MELHO_SKIN	-7.17626
RL_HAEMATOPOIETIC_AND_LYMPHOID_TISSUE	-13
G361_SKIN	-13
NCIH647_LUNG	-6.35765
GMS10_CENTRAL_NERVOUS_SYSTEM	-0.32244
SEM_HAEMATOPOIETIC_AND_LYMPHOID_TISSUE	-5.31959
HLFA_LUNG	2.73466
42MGBA_CENTRAL_NERVOUS_SYSTEM	6.74341
KCIMOH1_PANCREAS
HCC44_LUNG	-7.78306
KYSE70_OESOPHAGUS	-6.08864
1321N1_CENTRAL_NERVOUS_SYSTEM
GAMG_CENTRAL_NERVOUS_SYSTEM	-6.4186
NCIH522_LUNG	-7.38203
EN_ENDOMETRIUM	-1.77744
PK59_PANCREAS	-9.19916
SNB19_CENTRAL_NERVOUS_SYSTEM
COLO741_SKIN	-5.49313
HDMYZ_HAEMATOPOIETIC_AND_LYMPHOID_TISSUE	-0.713259
NCIH661_LUNG	-4.80396
LNCAPCLONEFGC_PROSTATE	-0.907234
LS411N_LARGE_INTESTINE	-7.26848
HCC78_LUNG	-5.07178
YKG1_CENTRAL_NERVOUS_SYSTEM	-3.23388
ESS1_ENDOMETRIUM	-5.3882
U251MG_CENTRAL_NERVOUS_SYSTEM	-6.86983
TE11_OESOPHAGUS	-6.1143
KS1_CENTRAL_NERVOUS_SYSTEM	-7.70437
HEC1A_ENDOMETRIUM	-7.0108
TE1_OESOPHAGUS	-8.25047
JHUEM2_ENDOMETRIUM	-6.74721
MOGGUVW_CENTRAL_NERVOUS_SYSTEM
RERFLCAD1_LUNG	-6.27714
TE5_OESOPHAGUS	-7.81276
KELLY_AUTONOMIC_GANGLIA	-0.393643
NCIH1155_LUNG	-13
TE15_OESOPHAGUS	-5.74273
ABC1_LUNG	-7.30821
8MGBA_CENTRAL_NERVOUS_SYSTEM	2.0591
NCIH1703_LUNG	-6.63885
AGS_STOMACH	-8.3987
QGP1_PANCREAS	-6.57449
DETROIT562_UPPER_AERODIGESTIVE_TRACT	-4.71191
BT474_BREAST	1.71432
ACHN_KIDNEY	-8.77138
LOVO_LARGE_INTESTINE	-6.3294
NCIH1581_LUNG	-5.66598
SCABER_URINARY_TRACT	-5.83548
SKMEL30_SKIN	-8.86739
OVKATE_OVARY	-4.99518
22RV1_PROSTATE	-8.98474
C32_SKIN	-7.27961
PANC0327_PANCREAS	-7.8287
RPMI8226_HAEMATOPOIETIC_AND_LYMPHOID_TISSUE	5.42425
DLD1_LARGE_INTESTINE
ES2_OVARY	-13
NCIH1395_LUNG	-13
NCIH1781_LUNG	-13
LS1034_LARGE_INTESTINE	-13
G402_SOFT_TISSUE	-6.27828
NCIH146_LUNG	-7.89915
SW48_LARGE_INTESTINE	-6.73843
CHP212_AUTONOMIC_GANGLIA	-1.62098
LS180_LARGE_INTESTINE	-7.79571
SW403_LARGE_INTESTINE	-4.79666
NCIH747_LARGE_INTESTINE	-13
RT4_URINARY_TRACT	-9.23776
KATOIII_STOMACH	-13
BDCM_HAEMATOPOIETIC_AND_LYMPHOID_TISSUE	-7.16113
SW1417_LARGE_INTESTINE	-4.57323
SW948_LARGE_INTESTINE	-13
HS606T_BREAST	4.34658
MDAMB415_BREAST	-1.42214
DMS79_LUNG	-3.77019
NCIH2106_LUNG	-2.81113
SW579_THYROID	5.3319
MDAMB468_BREAST	-7.37015
NCIH526_LUNG	-13
TOV112D_OVARY	-6.44093
BT549_BREAST	-6.40896
NCIH2196_LUNG	-3.6586
CAL851_BREAST	-5.20608
EFO21_OVARY	-3.03426
A375_SKIN	-7.22835
HT29_LARGE_INTESTINE	-13
NCIH446_LUNG	-2.59144
HS294T_SKIN	0.152901
SKMEL5_SKIN	-5.94063
HS944T_SKIN	-7.01153
TCCPAN2_PANCREAS	2.38252
DOV13_OVARY
RMGI_OVARY	-5.50583
PC3_PROSTATE	-4.09717
K562_HAEMATOPOIETIC_AND_LYMPHOID_TISSUE	-13
RT112_URINARY_TRACT	-6.3258
NUGC3_STOMACH	-13
U87MG_CENTRAL_NERVOUS_SYSTEM	-3.75274
CAKI2_KIDNEY	-2.40575
OE19_OESOPHAGUS	-13
KMRC2_KIDNEY	-1.25357
JHH2_LIVER	-5.03072
IM95_STOMACH	-13
MV411_HAEMATOPOIETIC_AND_LYMPHOID_TISSUE	-7.53947
WM2664_SKIN	-5.07668
KMRC1_KIDNEY	2.52725
KM12_LARGE_INTESTINE	-7.78342
COLO849_SKIN
T84_LARGE_INTESTINE	-8.60291
CALU1_LUNG	-13
LOXIMVI_SKIN	-8.07214
NCIH2170_LUNG	-13
SQ1_LUNG	-8.12807
AN3CA_ENDOMETRIUM	-5.84724
NCIH2444_LUNG	-3.4067
UACC257_SKIN	-6.71342
KYSE510_OESOPHAGUS	-8.80126
MOLM13_HAEMATOPOIETIC_AND_LYMPHOID_TISSUE	-7.70318
HUPT4_PANCREAS	-13
MOGGCCM_CENTRAL_NERVOUS_SYSTEM
KYSE30_OESOPHAGUS	-7.33585
KYSE150_OESOPHAGUS	-13
PSN1_PANCREAS	-7.05507
NCIH1299_LUNG	-13
PATU8988T_PANCREAS	-8.21495
IGR37_SKIN	-13
LN443_CENTRAL_NERVOUS_SYSTEM	1.86054
SLR23_KIDNEY	-2.90096
HMEL_BREAST	-7.83313
OELE_OVARY	1.19598
LN235_CENTRAL_NERVOUS_SYSTEM	-6.35518
BJHTERT_SKIN
LN428_CENTRAL_NERVOUS_SYSTEM	-3.90853
SLR24_KIDNEY	-3.25549
EWS502_BONE	2.20321
SALE_LUNG	-7.01769
HCC2814_LUNG	-8.17746
SKRC31_KIDNEY
TIG3TD_LUNG	2.93947
TC32_BONE
SF172_CENTRAL_NERVOUS_SYSTEM	-9.08457
PRECLH_PROSTATE	-13
U343_CENTRAL_NERVOUS_SYSTEM	4.87485
RCC4_KIDNEY
LN215_CENTRAL_NERVOUS_SYSTEM	1.43006
LN464_CENTRAL_NERVOUS_SYSTEM	-8.1519
SLR25_KIDNEY	-9.00732
U178_CENTRAL_NERVOUS_SYSTEM	-5.31139
F5_CENTRAL_NERVOUS_SYSTEM
HEKTE_KIDNEY	-3.04396
SLR26_KIDNEY	2.00013
SKRC20_KIDNEY	-6.01295
SF767_CENTRAL_NERVOUS_SYSTEM	-13
A1207_CENTRAL_NERVOUS_SYSTEM	-13
LN319_CENTRAL_NERVOUS_SYSTEM	-6.8212
HCC364_LUNG	-3.27903
UMRC6_KIDNEY
LN382_CENTRAL_NERVOUS_SYSTEM	4.95801
IOMMLEE_CENTRAL_NERVOUS_SYSTEM	-7.44241
UMRC2_KIDNEY
DFCI024_LUNG
HCC1897_LUNG
SLR21_KIDNEY	-4.76483
LNZ308_CENTRAL_NERVOUS_SYSTEM	-5.99391
LN340_CENTRAL_NERVOUS_SYSTEM	3.55734
HCC827GR5_LUNG	-6.33169
SLR20_KIDNEY	-13
HK2_KIDNEY
EW8_BONE	-2.09241
UOK101_KIDNEY	3.50596
JHESOAD1_OESOPHAGUS	-13
CH157MN_CENTRAL_NERVOUS_SYSTEM	-2.55837
MOLP2_HAEMATOPOIETIC_AND_LYMPHOID_TISSUE	-7.86322
SCC25_UPPER_AERODIGESTIVE_TRACT	-5.9447
UT7_HAEMATOPOIETIC_AND_LYMPHOID_TISSUE
MHHNB11_AUTONOMIC_GANGLIA	-2.31407
HCC1806_BREAST	-7.38154
GRANTA519_HAEMATOPOIETIC_AND_LYMPHOID_TISSUE	-1.68693
MONOMAC6_HAEMATOPOIETIC_AND_LYMPHOID_TISSUE	-6.99044
MKN7_STOMACH	-6.12487
SW1710_URINARY_TRACT	2.10238
MOLT13_HAEMATOPOIETIC_AND_LYMPHOID_TISSUE	-3.62343
SR786_HAEMATOPOIETIC_AND_LYMPHOID_TISSUE	-3.71938
SCC15_UPPER_AERODIGESTIVE_TRACT	-4.09959
RS5_PLEURA	-0.564681
NCIH2126_LUNG	-7.66409
NCIH2141_LUNG
NCIH1385_LUNG	-7.75592
HCC827_LUNG	-7.42985
RD_SOFT_TISSUE	-1.85757
TT_THYROID	-0.400489
TF1_HAEMATOPOIETIC_AND_LYMPHOID_TISSUE	-9.18227
HS172T_URINARY_TRACT	-3.29632
HS834T_SKIN	3.1518
TE125T_SOFT_TISSUE	3.67115
8305C_THYROID	-2.87692
UACC812_BREAST	-1.80773
ALLSIL_HAEMATOPOIETIC_AND_LYMPHOID_TISSUE	-7.29363
KASUMI2_HAEMATOPOIETIC_AND_LYMPHOID_TISSUE	-5.8607
DND41_HAEMATOPOIETIC_AND_LYMPHOID_TISSUE	-5.68892
ME1_HAEMATOPOIETIC_AND_LYMPHOID_TISSUE	-8.74341
DM3_PLEURA	3.22545
JEKO1_HAEMATOPOIETIC_AND_LYMPHOID_TISSUE	-4.70476
JJN3_HAEMATOPOIETIC_AND_LYMPHOID_TISSUE	0.845247
NUDHL1_HAEMATOPOIETIC_AND_LYMPHOID_TISSUE	-13
CL14_LARGE_INTESTINE	-5.28135
KYO1_HAEMATOPOIETIC_AND_LYMPHOID_TISSUE	-8.65882
JL1_PLEURA	-5.65222
CAL148_BREAST	-6.92586
NALM19_HAEMATOPOIETIC_AND_LYMPHOID_TISSUE	-6.36656
HPBALL_HAEMATOPOIETIC_AND_LYMPHOID_TISSUE	-6.29546
SUPT11_HAEMATOPOIETIC_AND_LYMPHOID_TISSUE	-7.4201
CL40_LARGE_INTESTINE	-13
MDAMB134VI_BREAST	0.924059
HCC1500_BREAST	3.43891
HCC1599_BREAST	-2.76779
SUPHD1_HAEMATOPOIETIC_AND_LYMPHOID_TISSUE
MOTN1_HAEMATOPOIETIC_AND_LYMPHOID_TISSUE
OCIAML3_HAEMATOPOIETIC_AND_LYMPHOID_TISSUE	-6.60123
SUDHL10_HAEMATOPOIETIC_AND_LYMPHOID_TISSUE	-6.38181
SUDHL4_HAEMATOPOIETIC_AND_LYMPHOID_TISSUE	-6.00063
RH41_SOFT_TISSUE	-0.414793
OCILY19_HAEMATOPOIETIC_AND_LYMPHOID_TISSUE	-8.14423
MOLM6_HAEMATOPOIETIC_AND_LYMPHOID_TISSUE	-13
SKMM2_HAEMATOPOIETIC_AND_LYMPHOID_TISSUE	-5.38612
KASUMI6_HAEMATOPOIETIC_AND_LYMPHOID_TISSUE	-13
HS698T_LARGE_INTESTINE	2.26153
UACC893_BREAST	-4.91162
MINO_HAEMATOPOIETIC_AND_LYMPHOID_TISSUE	-13
CHP126_AUTONOMIC_GANGLIA	0.332942
COLO680N_OESOPHAGUS	-7.19207
COLO678_LARGE_INTESTINE	-7.21591
LAMA84_HAEMATOPOIETIC_AND_LYMPHOID_TISSUE	-6.90948
CMLT1_HAEMATOPOIETIC_AND_LYMPHOID_TISSUE	-1.41551
EHEB_HAEMATOPOIETIC_AND_LYMPHOID_TISSUE	-1.51202
CAL54_KIDNEY	-8.83207
BV173_HAEMATOPOIETIC_AND_LYMPHOID_TISSUE	-6.04916
DOHH2_HAEMATOPOIETIC_AND_LYMPHOID_TISSUE	-7.9054
EOL1_HAEMATOPOIETIC_AND_LYMPHOID_TISSUE	-6.75143
NALM6_HAEMATOPOIETIC_AND_LYMPHOID_TISSUE	-5.32368
VMCUB1_URINARY_TRACT	-4.63032
LP1_HAEMATOPOIETIC_AND_LYMPHOID_TISSUE	-5.40463
LXF289_LUNG	-7.80568
MONOMAC1_HAEMATOPOIETIC_AND_LYMPHOID_TISSUE	-8.66454
PL21_HAEMATOPOIETIC_AND_LYMPHOID_TISSUE	-7.57313
PF382_HAEMATOPOIETIC_AND_LYMPHOID_TISSUE	-4.3037
NALM1_HAEMATOPOIETIC_AND_LYMPHOID_TISSUE	-3.38402
OCIAML2_HAEMATOPOIETIC_AND_LYMPHOID_TISSUE	-6.60773
MHHCALL3_HAEMATOPOIETIC_AND_LYMPHOID_TISSUE	-4.83596
JURLMK1_HAEMATOPOIETIC_AND_LYMPHOID_TISSUE	-8.6368
OCIAML5_HAEMATOPOIETIC_AND_LYMPHOID_TISSUE	-7.9405
KE37_HAEMATOPOIETIC_AND_LYMPHOID_TISSUE	-7.73957
JK1_HAEMATOPOIETIC_AND_LYMPHOID_TISSUE	-13
RI1_HAEMATOPOIETIC_AND_LYMPHOID_TISSUE	-6.94002
KARPAS422_HAEMATOPOIETIC_AND_LYMPHOID_TISSUE	-7.01246
L540_HAEMATOPOIETIC_AND_LYMPHOID_TISSUE	-7.47651
CAL78_BONE	4.75125
HDQP1_BREAST	-7.03052
MHHCALL4_HAEMATOPOIETIC_AND_LYMPHOID_TISSUE	-6.08659
MUTZ5_HAEMATOPOIETIC_AND_LYMPHOID_TISSUE	-13
ONCODG1_OVARY	-9.25138
HDLM2_HAEMATOPOIETIC_AND_LYMPHOID_TISSUE	2.66238
CAL29_URINARY_TRACT	-5.26165
KOPN8_HAEMATOPOIETIC_AND_LYMPHOID_TISSUE	-13
SCLC21H_LUNG	-3.09102
CALU3_LUNG	-6.63641
NCIH1435_LUNG	-8.76484
NCIH2009_LUNG	-13
NCIH1869_LUNG	-6.76359
HS852T_SKIN	-2.76688
HCC1419_BREAST	-4.57899
BT483_BREAST	1.26054
HS281T_BREAST	3.05482
HS934T_SKIN	4.24883
HCC4006_LUNG	-3.25857
HCC1428_BREAST	0.26359
KU812_HAEMATOPOIETIC_AND_LYMPHOID_TISSUE	-7.72564
SHP77_LUNG	-6.58289
TE441T_SOFT_TISSUE	2.09404
NB1_AUTONOMIC_GANGLIA	-13
HS274T_BREAST	4.78584
PFEIFFER_HAEMATOPOIETIC_AND_LYMPHOID_TISSUE	-7.69893
ZR7530_BREAST	-6.24827
HS863T_BONE	5.83719
NCIH841_LUNG	-7.77154
HS821T_BONE	3.01711
NCIH1944_LUNG	-8.25985
NCIH2405_LUNG	-0.689119
DEL_HAEMATOPOIETIC_AND_LYMPHOID_TISSUE	-7.01902
BEN_LUNG	-8.92533
COLO320_LARGE_INTESTINE	-5.02126
RPMI8402_HAEMATOPOIETIC_AND_LYMPHOID_TISSUE	-5.53909
SUDHL1_HAEMATOPOIETIC_AND_LYMPHOID_TISSUE	-6.40457
P12ICHIKAWA_HAEMATOPOIETIC_AND_LYMPHOID_TISSUE	-5.71767
BFTC905_URINARY_TRACT	-6.55635
BFTC909_KIDNEY	-2.38641
MHHES1_BONE	-6.36341
JVM3_HAEMATOPOIETIC_AND_LYMPHOID_TISSUE	-7.75796
NOMO1_HAEMATOPOIETIC_AND_LYMPHOID_TISSUE	-13
NCIH727_LUNG	-0.902692
HS343T_BREAST	2.74607
HCC2935_LUNG	-6.68346
HS888T_BONE	4.48587
MKN45_STOMACH	-13
8505C_THYROID	-4.63113
KU1919_URINARY_TRACT	-6.57289
KCL22_HAEMATOPOIETIC_AND_LYMPHOID_TISSUE	-8.7326
CADOES1_BONE	4.34914
S117_SOFT_TISSUE	-3.47826
EM2_HAEMATOPOIETIC_AND_LYMPHOID_TISSUE	-7.92607
COLO677_HAEMATOPOIETIC_AND_LYMPHOID_TISSUE
OPM2_HAEMATOPOIETIC_AND_LYMPHOID_TISSUE	-6.76201
CAL62_THYROID	-13
LCLC103H_LUNG	-13
JURKAT_HAEMATOPOIETIC_AND_LYMPHOID_TISSUE	-5.33049
697_HAEMATOPOIETIC_AND_LYMPHOID_TISSUE	-6.03886
MHHCALL2_HAEMATOPOIETIC_AND_LYMPHOID_TISSUE	-13
M07E_HAEMATOPOIETIC_AND_LYMPHOID_TISSUE	-13
L428_HAEMATOPOIETIC_AND_LYMPHOID_TISSUE	-7.837
MOLT16_HAEMATOPOIETIC_AND_LYMPHOID_TISSUE	-4.02876
NB4_HAEMATOPOIETIC_AND_LYMPHOID_TISSUE	-7.35412
LCLC97TM1_LUNG	-13
2313287_STOMACH	-8.71075
BHT101_THYROID	-7.98514
JVM2_HAEMATOPOIETIC_AND_LYMPHOID_TISSUE	-6.49736
CAL51_BREAST	-5.90027
L363_HAEMATOPOIETIC_AND_LYMPHOID_TISSUE	-13
KMH2_HAEMATOPOIETIC_AND_LYMPHOID_TISSUE	3.59746
SIMA_AUTONOMIC_GANGLIA	1.3323
NUDUL1_HAEMATOPOIETIC_AND_LYMPHOID_TISSUE	-13
BC3C_URINARY_TRACT	0.240394
SUDHL6_HAEMATOPOIETIC_AND_LYMPHOID_TISSUE	-6.46859
KARPAS620_HAEMATOPOIETIC_AND_LYMPHOID_TISSUE	-7.67528
REC1_HAEMATOPOIETIC_AND_LYMPHOID_TISSUE	-9.21206
OCIM1_HAEMATOPOIETIC_AND_LYMPHOID_TISSUE	-13
MEC1_HAEMATOPOIETIC_AND_LYMPHOID_TISSUE	-7.98387
SIGM5_HAEMATOPOIETIC_AND_LYMPHOID_TISSUE	-13
SUDHL5_HAEMATOPOIETIC_AND_LYMPHOID_TISSUE	-7.80404
BCPAP_THYROID	-5.57183
639V_URINARY_TRACT	-6.187
CL11_LARGE_INTESTINE	-7.74596
TT2609C02_THYROID	-5.65005
MEC2_HAEMATOPOIETIC_AND_LYMPHOID_TISSUE
CL34_LARGE_INTESTINE	-7.32051
RCHACV_HAEMATOPOIETIC_AND_LYMPHOID_TISSUE	-2.81701
CAL120_BREAST	-2.02023
647V_URINARY_TRACT	-6.98787
RH18_SOFT_TISSUE	4.03538
MOLM16_HAEMATOPOIETIC_AND_LYMPHOID_TISSUE	-13
F36P_HAEMATOPOIETIC_AND_LYMPHOID_TISSUE	-7.97552
EJM_HAEMATOPOIETIC_AND_LYMPHOID_TISSUE	2.71086
WSUDLCL2_HAEMATOPOIETIC_AND_LYMPHOID_TISSUE	-4.99928
JIMT1_BREAST	-13
ML1_THYROID	3.5803
AMO1_HAEMATOPOIETIC_AND_LYMPHOID_TISSUE	-6.19946
MOLP8_HAEMATOPOIETIC_AND_LYMPHOID_TISSUE	-7.25217
COLO699_LUNG
JHUEM7_ENDOMETRIUM	-13
KP1NL_PANCREAS
KP1N_PANCREAS
M059J_CENTRAL_NERVOUS_SYSTEM
MB157_BREAST
OE21_OESOPHAGUS	-13
SF8657_SKIN
SNUC2B_LARGE_INTESTINE
NCIH2073_LUNG	-7.04484
HN_UPPER_AERODIGESTIVE_TRACT
HRT18_LARGE_INTESTINE
HCT116G9B_ENGINEERED
HCT116PA_ENGINEERED
HNT34_HAEMATOPOIETIC_AND_LYMPHOID_TISSUE	-13
MUTZ2_HAEMATOPOIETIC_AND_LYMPHOID_TISSUE
PLB985_HAEMATOPOIETIC_AND_LYMPHOID_TISSUE	-8.0383
SKNO1_HAEMATOPOIETIC_AND_LYMPHOID_TISSUE	-6.96197
LC1_LUNG
MOLT3_HAEMATOPOIETIC_AND_LYMPHOID_TISSUE	-13
HOP62_LUNG	0.503382
EKVX_LUNG	-8.9672
OVCAR5_OVARY
UO31_KIDNEY	-6.96167
TK10_KIDNEY
SF268_CENTRAL_NERVOUS_SYSTEM	1.81637
SF539_CENTRAL_NERVOUS_SYSTEM	4.97772
SNB75_CENTRAL_NERVOUS_SYSTEM	3.83802
HOP92_LUNG	-6.46698
ACCS_URINARY_TRACT
MUTZ3_HAEMATOPOIETIC_AND_LYMPHOID_TISSUE	-13
A427_LUNG	-8.5237
BT12_SOFT_TISSUE	-9.04081
C8166_HAEMATOPOIETIC_AND_LYMPHOID_TISSUE	-13
CACO2_LARGE_INTESTINE	-1.42191
HCC2429_LUNG	-8.57678
HCC2450_LUNG	0.976984
HCC461_LUNG	-5.56027
HCC515_LUNG	-7.33659
INA6_HAEMATOPOIETIC_AND_LYMPHOID_TISSUE	-7.23793
KD_SOFT_TISSUE	-7.50614
KPMRTRY_SOFT_TISSUE	-13
MON_SOFT_TISSUE	-13
NCIH2004RT_SOFT_TISSUE	-7.98332
NCIH2077_LUNG	-13
NCIH2882_LUNG	-6.18897
NCIH2887_LUNG	-2.25885
NCIH1819_LUNG	-7.97528
NCIH3122_LUNG	-8.08853
NHAHTDD_CENTRAL_NERVOUS_SYSTEM	-2.5863
OCIMY5_HAEMATOPOIETIC_AND_LYMPHOID_TISSUE	1.59191
OCIMY7_HAEMATOPOIETIC_AND_LYMPHOID_TISSUE	-6.83665
OPM1_HAEMATOPOIETIC_AND_LYMPHOID_TISSUE	-7.39741
PC9_LUNG	-8.23025
SKNEP1_BONE	-2.81994
SKPNDW_BONE	0.73551
STM9101_SOFT_TISSUE	-5.31285
SIHA_CERVIX	-13
TM87_SOFT_TISSUE	-5.69917
TTC709_SOFT_TISSUE	-3.46856
TTC1240_SOFT_TISSUE	-7.62816
TTC549_SOFT_TISSUE	-5.10673
TTC642_SOFT_TISSUE	-8.53523
BT16_SOFT_TISSUE
CW9019_SOFT_TISSUE
D384_CENTRAL_NERVOUS_SYSTEM
D425_CENTRAL_NERVOUS_SYSTEM
D458_CENTRAL_NERVOUS_SYSTEM
D556_CENTRAL_NERVOUS_SYSTEM
JR_SOFT_TISSUE
MKL1_SKIN
MKL2_SKIN
PETA_SKIN
SMSCTR_SOFT_TISSUE
SUMB002_CENTRAL_NERVOUS_SYSTEM
201T_LUNG
451LU_NS
A388_SKIN
A431_SKIN
ACN
ALLPO_HAEMATOPOIETIC_AND_LYMPHOID_TISSUE
ARH77_HAEMATOPOIETIC_AND_LYMPHOID_TISSUE
ASH3_THYROID
ATN1_HAEMATOPOIETIC_AND_LYMPHOID_TISSUE
BALL1_HAEMATOPOIETIC_AND_LYMPHOID_TISSUE
BB30HNC_UPPER_AERODIGESTIVE_TRACT
BB49HNC_UPPER_AERODIGESTIVE_TRACT
BB65RCC_KIDNEY
BC1_HAEMATOPOIETIC_AND_LYMPHOID_TISSUE
BC3_HAEMATOPOIETIC_AND_LYMPHOID_TISSUE
BE13_HAEMATOPOIETIC_AND_LYMPHOID_TISSUE
BE2M17_AUTONOMIC_GANGLIA
BICR10_UPPER_AERODIGESTIVE_TRACT
BICR78_UPPER_AERODIGESTIVE_TRACT
BONNA12_HAEMATOPOIETIC_AND_LYMPHOID_TISSUE
BPH1_PROSTATE
C33A_CERVIX
C4I_CERVIX
CA922_UPPER_AERODIGESTIVE_TRACT
CAL39_VULVA
CAL72_BONE
CAR1_LARGE_INTESTINE
CASKI_CERVIX
CCRFCEM_HAEMATOPOIETIC_AND_LYMPHOID_TISSUE
CESS_HAEMATOPOIETIC_AND_LYMPHOID_TISSUE
CHP134_AUTONOMIC_GANGLIA
CHSA0011_BONE
CHSA0108_BONE
CHSA8926_BONE
COLO824_BREAST
CORL303_LUNG
CORL321_PLEURA
CORL32_LUNG
CP50MELB_SKIN
CP66MEL_SKIN
CP67MEL_SKIN
CROAP2_HAEMATOPOIETIC_AND_LYMPHOID_TISSUE
CROAP3
CS1_BONE
CTB1_HAEMATOPOIETIC_AND_LYMPHOID_TISSUE
CTV1_HAEMATOPOIETIC_AND_LYMPHOID_TISSUE
D245MG_CENTRAL_NERVOUS_SYSTEM
D247MG_CENTRAL_NERVOUS_SYSTEM
D263MG_CENTRAL_NERVOUS_SYSTEM
D336MG_CENTRAL_NERVOUS_SYSTEM
D392MG_CENTRAL_NERVOUS_SYSTEM
D423MG_CENTRAL_NERVOUS_SYSTEM
D502MG_CENTRAL_NERVOUS_SYSTEM
D542MG_CENTRAL_NERVOUS_SYSTEM
D566MG_CENTRAL_NERVOUS_SYSTEM
DG75_HAEMATOPOIETIC_AND_LYMPHOID_TISSUE
DIFI_LARGE_INTESTINE
DJM1_SKIN
DOK_UPPER_AERODIGESTIVE_TRACT
DOTC24510_CERVIX
DSH1_URINARY_TRACT
EB3_HAEMATOPOIETIC_AND_LYMPHOID_TISSUE
EGI1_BILIARY_TRACT
EMCBAC1_LUNG
EMCBAC2_LUNG
ES1_BONE
ES3_BONE
ES4_BONE
ES5_BONE
ES6_BONE
ES7_BONE
ES8_BONE
ESO26_OESOPHAGUS
ESO51_OESOPHAGUS
ETK1_BILIARY_TRACT
EW11_BONE
EW12_BONE
EW13_BONE
EW16_BONE
EW18_BONE
EW1_BONE
EW22_BONE
EW24_BONE
EW3_BONE
EW7_BONE
FARAGE_HAEMATOPOIETIC_AND_LYMPHOID_TISSUE
FLO1_OESOPHAGUS
GAK_SKIN
GEO_LARGE_INTESTINE
GIMEN_AUTONOMIC_GANGLIA
GMEL_SKIN
GOTO_AUTONOMIC_GANGLIA
GP5D_LARGE_INTESTINE
GRST_HAEMATOPOIETIC_AND_LYMPHOID_TISSUE
GT3TKB_STOMACH
H2369_PLEURA
NCIH2595_PLEURA
NCIH2722_PLEURA
NCIH2731_PLEURA
NCIH2795_PLEURA
NCIH2803_PLEURA
NCIH2804_PLEURA
NCIH2810_PLEURA
NCIH2818_PLEURA
NCIH2869_PLEURA
H290_PLEURA
H3118_UPPER_AERODIGESTIVE_TRACT
H9_HAEMATOPOIETIC_AND_LYMPHOID_TISSUE
HA7RCC_KIDNEY
HAL01_HAEMATOPOIETIC_AND_LYMPHOID_TISSUE
HC1_HAEMATOPOIETIC_AND_LYMPHOID_TISSUE
HCC2998_LARGE_INTESTINE
HCE4_OESOPHAGUS
HEC1_ENDOMETRIUM
HELA_CERVIX	-7.05986
HEMCSS_BONE
HEY_OVARY
HMVII_SKIN
HO1N1_UPPER_AERODIGESTIVE_TRACT
HO1U1_UPPER_AERODIGESTIVE_TRACT
HS445_HAEMATOPOIETIC_AND_LYMPHOID_TISSUE
HSC39_STOMACH
HT3_CERVIX
HTCC3_THYROID
HUH6CLONE5
HUO3N1_BONE
HUO9_BONE
IHH4_THYROID
IM9_HAEMATOPOIETIC_AND_LYMPHOID_TISSUE
IMR5_AUTONOMIC_GANGLIA
ISTMEL1_SKIN
ISTSL1_LUNG
ISTSL2_LUNG
JAR_PLACENTA
JEG3_PLACENTA
JHOS3_OVARY
JHU011_UPPER_AERODIGESTIVE_TRACT
JHU022_UPPER_AERODIGESTIVE_TRACT
JHU029_UPPER_AERODIGESTIVE_TRACT
JIYOYEP2003_HAEMATOPOIETIC_AND_LYMPHOID_TISSUE
JSC1_HAEMATOPOIETIC_AND_LYMPHOID_TISSUE
K2_SKIN
K5_THYROID
KARPAS1106P_HAEMATOPOIETIC_AND_LYMPHOID_TISSUE
KARPAS231_HAEMATOPOIETIC_AND_LYMPHOID_TISSUE
KARPAS45_HAEMATOPOIETIC_AND_LYMPHOID_TISSUE
KGN_OVARY
KINGS1_CENTRAL_NERVOUS_SYSTEM
KMH2_THYROID
KMOE2_HAEMATOPOIETIC_AND_LYMPHOID_TISSUE
KNS81FD_CENTRAL_NERVOUS_SYSTEM
KON_UPPER_AERODIGESTIVE_TRACT
KOSC2_UPPER_AERODIGESTIVE_TRACT
KPNYS_AUTONOMIC_GANGLIA
KY821_HAEMATOPOIETIC_AND_LYMPHOID_TISSUE
KYAE1_OESOPHAGUS
KYSE220_OESOPHAGUS
KYSE50_OESOPHAGUS
LAN6_AUTONOMIC_GANGLIA
LB1047RCC_KIDNEY
LB2241RCC_KIDNEY
LB2518MEL_SKIN
LB373MELD_SKIN
LB647SCLC_LUNG
LB771HNC_UPPER_AERODIGESTIVE_TRACT
LB831BLC_URINARY_TRACT
LB996RCC_KIDNEY
LC2AD_LUNG
LC41_HAEMATOPOIETIC_AND_LYMPHOID_TISSUE
LIM1215_LARGE_INTESTINE
LN405_CENTRAL_NERVOUS_SYSTEM
LNZTA3WT4_CENTRAL_NERVOUS_SYSTEM
LU134A_LUNG
LU135_LUNG
LU139_LUNG
LU165_LUNG
M14_SKIN
MC1010_HAEMATOPOIETIC_AND_LYMPHOID_TISSUE
MCC13_SKIN
MCC26_SKIN
MCCAR_HAEMATOPOIETIC_AND_LYMPHOID_TISSUE
MCIXC_AUTONOMIC_GANGLIA
MDAMB330_BREAST
ME180_CERVIX
MFHINO_SOFT_TISSUE
MFM223_BREAST
MHHPREB1_HAEMATOPOIETIC_AND_LYMPHOID_TISSUE
MKN28_STOMACH
ML2_HAEMATOPOIETIC_AND_LYMPHOID_TISSUE
MLMA_HAEMATOPOIETIC_AND_LYMPHOID_TISSUE
MMACSF_SKIN
MN60_HAEMATOPOIETIC_AND_LYMPHOID_TISSUE
MOT_HAEMATOPOIETIC_AND_LYMPHOID_TISSUE
MRKNU1_BREAST
MS1_LUNG
MS751_CERVIX
MYM12_HAEMATOPOIETIC_AND_LYMPHOID_TISSUE
MZ1PC_PANCREAS
MZ2MEL_SKIN
MZ7MEL_SKIN
NB10_AUTONOMIC_GANGLIA
NB12_AUTONOMIC_GANGLIA
NB13_AUTONOMIC_GANGLIA
NB14_AUTONOMIC_GANGLIA
NB17_AUTONOMIC_GANGLIA
NB5_AUTONOMIC_GANGLIA
NB69_AUTONOMIC_GANGLIA
NB6_AUTONOMIC_GANGLIA
NB7_AUTONOMIC_GANGLIA
NBSUSSR_AUTONOMIC_GANGLIA
NBTU110_AUTONOMIC_GANGLIA
NCC010_KIDNEY
NCC021_KIDNEY
NCCIT_TESTIS
NCIH128_LUNG
NCIH1304_LUNG
NCIH1417_LUNG
NCIH1688_LUNG
NCIH1770_LUNG
NCIH187_LUNG
NCIH1993_LUNG
NCIH2135_LUNG
NCIH2373_PLEURA
NCIH2461_PLEURA
NCIH250_LUNG
NCIH2591_PLEURA
NCIH345_LUNG
NCIH378_LUNG
NCIH513_PLEURA
NCIH630_LARGE_INTESTINE
NCIH64_LUNG
NCIH720_LUNG
NCIH740_LUNG
NCIH748_LUNG
NCIH820_LUNG
NCIH835_LUNG
NCIH847_LUNG
NEC8_TESTIS
NH12_AUTONOMIC_GANGLIA
NK92MI_HAEMATOPOIETIC_AND_LYMPHOID_TISSUE
NKM1_HAEMATOPOIETIC_AND_LYMPHOID_TISSUE
NO10_CENTRAL_NERVOUS_SYSTEM
NO11_CENTRAL_NERVOUS_SYSTEM
NOS1_BONE
NTERA2CLD1_TESTIS
NY_BONE
OACM51_OESOPHAGUS
OACP4C_OESOPHAGUS
OCILY7_HAEMATOPOIETIC_AND_LYMPHOID_TISSUE
OCUBM_BREAST
OMC1_CERVIX
OSC19_UPPER_AERODIGESTIVE_TRACT
OSC20_UPPER_AERODIGESTIVE_TRACT
OV17R_OVARY
OVCA420_OVARY
OVCA433_OVARY
OVMIU_OVARY
P30OHK_HAEMATOPOIETIC_AND_LYMPHOID_TISSUE
P32ISH_HAEMATOPOIETIC_AND_LYMPHOID_TISSUE
PA1_OVARY
PC3JPC3_LUNG
PCI15A_UPPER_AERODIGESTIVE_TRACT
PCI30_UPPER_AERODIGESTIVE_TRACT
PCI38_UPPER_AERODIGESTIVE_TRACT
PCI4B_UPPER_AERODIGESTIVE_TRACT
PCI6A_UPPER_AERODIGESTIVE_TRACT
PEO1_OVARY
PFSK1_CENTRAL_NERVOUS_SYSTEM
PL18_PANCREAS
PL4_PANCREAS
PWR1E_PROSTATE
QIMRWIL_HAEMATOPOIETIC_AND_LYMPHOID_TISSUE
RAMOS2G64C10_HAEMATOPOIETIC_AND_LYMPHOID_TISSUE
RCCAB_KIDNEY
RCCER_KIDNEY
RCCFG2_KIDNEY
RCCJF_KIDNEY
RCCJW_KIDNEY
RCCMF_KIDNEY
RCK8_HAEMATOPOIETIC_AND_LYMPHOID_TISSUE
RERFLCFM_LUNG
RF48_STOMACH
RH1_SOFT_TISSUE
RO82W1_THYROID
ROS50_HAEMATOPOIETIC_AND_LYMPHOID_TISSUE
RPMI2650_UPPER_AERODIGESTIVE_TRACT
RPMI8866_HAEMATOPOIETIC_AND_LYMPHOID_TISSUE
RXF393_KIDNEY
SARC9371_BONE
SAS_UPPER_AERODIGESTIVE_TRACT
SAT_UPPER_AERODIGESTIVE_TRACT
SBC1_LUNG
SBC3_LUNG
SC1_HAEMATOPOIETIC_AND_LYMPHOID_TISSUE
SCC3_HAEMATOPOIETIC_AND_LYMPHOID_TISSUE
SCC90_UPPER_AERODIGESTIVE_TRACT
SCH_STOMACH
SISO_CERVIX
SKGIIIA_CERVIX
SKGT2_STOMACH
SKGT4_OESOPHAGUS
SKMG1_CENTRAL_NERVOUS_SYSTEM
SKN3_UPPER_AERODIGESTIVE_TRACT
SKN_URINARY_TRACT
SLVL_HAEMATOPOIETIC_AND_LYMPHOID_TISSUE
SN12C_KIDNEY
STS0421_SOFT_TISSUE
SUDHL16_HAEMATOPOIETIC_AND_LYMPHOID_TISSUE
SUPB8_HAEMATOPOIETIC_AND_LYMPHOID_TISSUE
SW13_ADRENAL_GLAND
SW626_OVARY
SW684_SOFT_TISSUE
SW756_CERVIX
SW872_SOFT_TISSUE
SW954_VULVA
SW962_VULVA
SW982_SOFT_TISSUE
TASK1_BONE
TCYIK_CERVIX
TE12_OESOPHAGUS
TGBC1TKB_BILIARY_TRACT
TGBC24TKB_BILIARY_TRACT
TGW_AUTONOMIC_GANGLIA
TK_HAEMATOPOIETIC_AND_LYMPHOID_TISSUE
TMK1_STOMACH
TUR_HAEMATOPOIETIC_AND_LYMPHOID_TISSUE
U698M_HAEMATOPOIETIC_AND_LYMPHOID_TISSUE
UCH2_BONE
UDSCC2_UPPER_AERODIGESTIVE_TRACT
UMC11_LUNG
UWB1289_OVARY
VAESBJ_SOFT_TISSUE
VAL_HAEMATOPOIETIC_AND_LYMPHOID_TISSUE
VMRCMELG_SKIN
WIL2NS_HAEMATOPOIETIC_AND_LYMPHOID_TISSUE
WM1552C_SKIN
WM278_SKIN
WM35_SKIN
WM793B_SKIN
WSUNHL_HAEMATOPOIETIC_AND_LYMPHOID_TISSUE
YMB1E_BREAST
YT_HAEMATOPOIETIC_AND_LYMPHOID_TISSUE
