# Supplementary material for: Clinical and prognostic relevance of CXCL12 expression in acute myeloid leukemia
Source: PeerJ. 2021 Jul 20;9:e11820. doi: 10.7717/peerj.11820 (PMC8300536; doi:10.7717/peerj.11820)
Supplement: Supplemental Information 12 [file peerj-09-11820-s012.xlsx]

## Sheet: Sheet 1
logFC	logCPM	PValue	adj.P.Val	gene	ID
-4.64434	1.78915	7.51807e-76	1.4991e-71	CHL1	10752
-5.22998	6.51494	6.8201e-70	6.79964e-66	CXCL12	6387
-4.12214	1.28878	7.75834e-62	5.15671e-58	CCDC80	151887
-4.7198	0.0186884	4.68715e-58	2.33654e-54	ESM1	11082
-5.15782	1.11074	9.61839e-58	3.83581e-54	SVEP1	79987
-5.10224	1.49212	7.87192e-56	2.6161e-52	MXRA5	25878
-4.18915	0.549505	6.073e-55	1.72994e-51	NTRK2	4915
-4.51714	0.628207	9.75044e-55	2.4303e-51	PCDH18	54510
-4.31245	-0.490406	5.41765e-54	1.20031e-50	ITIH5	80760
-3.94898	-0.264411	5.67876e-52	1.13234e-48	GHR	2690
-4.31133	0.142576	7.32683e-52	1.32815e-48	SEMA6D	80031
-5.13508	0.149659	5.23475e-51	8.69841e-48	FRZB	2487
-4.2906	-0.577858	9.57685e-51	1.46894e-47	YAP1	10413
-4.3797	-0.270268	2.18564e-50	3.11298e-47	SNAI2	6591
-4.41063	1.03322	3.19471e-49	4.24683e-46	FMO2	2327
-3.53233	1.24916	5.15821e-49	6.42842e-46	SPARCL1	8404
-4.49646	-0.232215	2.6787e-48	3.14196e-45	GPR116	221395
-4.57351	-1.86133	2.86936e-47	3.17862e-44	EGFR	1956
-4.30527	0.0970097	8.70983e-45	9.14074e-42	FMO3	2328
-4.56343	3.20887	5.15087e-44	5.13542e-41	VCAM1	7412
-4.25375	0.613102	2.28859e-43	2.17307e-40	LAMA4	3910
-2.03265	2.49019	3.39577e-43	3.07781e-40	LTBP2	4053
-3.75027	-1.43827	1.69503e-42	1.42443e-39	NR2F1	7025
-4.65341	1.64503	1.71445e-42	1.42443e-39	CDH11	1009
-4.32688	1.88522	1.89057e-42	1.50792e-39	C7	730
-3.30904	3.42408	2.76477e-42	2.12037e-39	TNC	3371
-4.32469	2.0639	3.82928e-42	2.82799e-39	DCN	1634
-3.06951	2.32766	5.09989e-42	3.63185e-39	TF	7018
-4.35822	-0.476241	7.23599e-42	4.97537e-39	IL33	90865
-4.76745	2.95864	1.68132e-40	1.11752e-37	COL1A2	1278
-4.47012	-1.38456	6.24285e-39	4.01556e-36	SLC6A1	6529
-3.42059	2.98699	1.2717e-38	7.92428e-36	A2M	2
-4.20096	0.347604	6.90451e-38	4.17199e-35	CCL14	6358
-3.63492	-0.0896052	7.57763e-38	4.44406e-35	TJP1	7082
-4.50966	-1.0058	2.28992e-37	1.3046e-34	BMP5	653
-3.60114	-1.79377	3.8126e-37	2.11175e-34	FBXL7	23194
-4.04597	-1.09801	5.2773e-37	2.84404e-34	DCLK1	9201
-4.41131	-0.175519	6.63679e-37	3.48257e-34	ELTD1	64123
-3.2568	-0.511805	7.81213e-37	3.92666e-34	ZFHX4	79776
-2.87129	2.27383	7.87696e-37	3.92666e-34	CALD1	800
-4.02481	-0.268763	6.34439e-36	3.08554e-33	NLGN4X	57502
-3.49969	-1.87809	2.40579e-35	1.14218e-32	EPB41L4B	54566
-5.08016	0.844238	2.78471e-34	1.29133e-31	LBP	3929
-2.80427	2.04514	2.86897e-34	1.30016e-31	IGFBP3	3486
-4.22338	-1.8606	9.64585e-34	4.27418e-31	CPN2	1370
-2.64821	0.0682033	1.13824e-33	4.93402e-31	FBLIM1	54751
-4.22046	-2.32741	2.67059e-33	1.13301e-30	SIX1	6495
-4.38312	2.48788	3.97943e-33	1.65312e-30	COL3A1	1281
-2.42203	0.328541	5.47236e-33	2.22691e-30	ANGPTL2	23452
-3.32514	-2.04589	5.83252e-33	2.32601e-30	CCBE1	147372
-3.64048	-1.31328	9.58666e-33	3.74819e-30	SMOC2	64094
-4.02169	0.745273	3.19319e-32	1.22447e-29	FABP4	2167
-2.9737	0.637194	5.92471e-32	2.22903e-29	PDGFRA	5156
-3.89313	-1.87957	7.34125e-32	2.71082e-29	PLCXD3	345557
-4.13678	-2.06368	2.2309e-31	8.08802e-29	EGFLAM	133584
-3.20491	-1.62965	7.27626e-31	2.59087e-28	SIX2	10736
-2.27746	2.19666	1.01635e-30	3.55545e-28	C1S	716
-4.03549	-1.17693	3.24995e-30	1.11731e-27	ID4	3400
-3.3682	0.293935	5.08833e-30	1.71968e-27	AMPD1	270
-3.81769	-1.20534	9.81767e-30	3.26274e-27	ODZ2	57451
-3.38165	1.62848	2.25951e-29	7.386e-27	PAPPA	5069
-3.99739	3.11995	2.33038e-29	7.49481e-27	COL1A1	1277
-3.65507	-2.02712	5.705e-29	1.80568e-26	SOX9	6662
-2.88981	-0.780662	2.51255e-28	7.82817e-26	C10orf81	79949
-3.40521	-1.95503	8.29434e-28	2.54445e-25	SORBS2	8470
-5.34668	-1.01955	9.26684e-28	2.79971e-25	ADIPOQ	9370
-4.72218	0.411326	1.27864e-27	3.80539e-25	ABCA8	10351
-2.80586	0.103752	1.49135e-27	4.37316e-25	COL5A3	50509
-2.77722	0.740233	1.88514e-27	5.44778e-25	SLC22A3	6581
-2.45637	0.0485038	2.38225e-27	6.78601e-25	FERMT2	10979
-3.55967	-1.1153	3.48186e-27	9.77862e-25	CADPS2	93664
-4.31191	-0.570121	4.65632e-27	1.28954e-24	TRPC6	7225
-3.54996	1.86886	5.1312e-27	1.40159e-24	BGN	633
-3.53103	-0.363551	6.80492e-27	1.83365e-24	COL15A1	1306
-3.92519	-2.49913	7.37977e-27	1.96204e-24	CPXM2	119587
-3.65973	-1.27873	8.1655e-27	2.14237e-24	FNDC1	84624
-2.85512	2.95984	1.51051e-26	3.91164e-24	APOE	348
-4.3522	-1.01244	4.06822e-26	1.04001e-23	PRELP	5549
-2.29432	0.0734531	4.7393e-26	1.19622e-23	STAB2	55576
-1.70355	4.37855	6.73924e-26	1.67976e-23	C4A	720
-2.59327	-0.0344612	1.41751e-25	3.48953e-23	DDR2	4921
-3.33073	-0.153014	3.69571e-25	8.98689e-23	ISLR	3671
-3.7282	-1.9984	6.40833e-25	1.53954e-22	RHOJ	57381
-4.33077	-0.894555	1.68007e-24	3.98817e-22	SLIT3	6586
-3.09139	-2.31696	1.86622e-24	4.37794e-22	KCNE4	23704
-1.56015	1.16711	2.42547e-24	5.62371e-22	ERRFI1	54206
-2.33006	1.59817	2.68023e-24	6.14296e-22	ALDH1A3	220
-4.02421	1.41303	2.81764e-24	6.38451e-22	CD5L	922
-3.35595	-1.42399	4.12232e-24	9.23584e-22	TMEM26	219623
-3.24962	-2.18481	9.00782e-24	1.99573e-21	FAM13C	220965
-3.09528	-0.967276	9.50999e-24	2.08384e-21	COL16A1	1307
-2.98479	-0.198351	3.71253e-23	8.04651e-21	COL12A1	1303
-5.93287	0.293881	4.3433e-23	9.31241e-21	EPHA3	2042
-2.32563	0.706677	6.11997e-23	1.29822e-20	IGF1	3479
-2.06682	3.08792	9.14662e-23	1.91983e-20	CP	1356
-3.46068	-2.25271	1.27365e-22	2.64547e-20	TM4SF18	116441
-3.56258	-0.630698	1.54505e-22	3.17612e-20	PCDH17	27253
-3.1287	-0.92782	2.19089e-22	4.45779e-20	GPX8	493869
-3.23975	0.0136032	2.35479e-22	4.74289e-20	ABCC9	10060
-5.17021	4.44795	3.28027e-22	6.54086e-20	TKTL1	8277
-3.71544	-2.28775	5.22026e-22	1.03061e-19	C8orf4	56892
-2.03086	1.0495	5.74015e-22	1.12214e-19	FLT1	2321
-3.26599	-1.10281	6.01493e-22	1.16444e-19	ITGA8	8516
-3.20031	-2.63855	6.39715e-22	1.22653e-19	SERTAD4	56256
-2.44621	0.63733	7.69244e-22	1.46083e-19	ANTXR1	84168
-2.58759	-0.995707	2.33257e-21	4.38787e-19	LDB2	9079
-3.84487	-0.465441	2.37161e-21	4.41961e-19	APOB	338
-2.71941	-0.16965	4.10575e-21	7.58044e-19	CXADR	1525
-2.63565	-1.51669	4.50403e-21	8.23949e-19	CD300LG	146894
-3.04437	-1.37133	4.83313e-21	8.76115e-19	TMEM47	83604
-2.35867	-1.36691	6.81581e-21	1.22439e-18	SCNN1B	6338
-3.95807	-1.47218	1.03061e-20	1.83486e-18	ADH1B	125
-3.23112	-1.95395	2.24052e-20	3.95363e-18	PRRX1	5396
-2.77421	2.83698	4.73513e-20	8.28233e-18	IGF2	3481
-2.19055	2.80488	5.19949e-20	9.01547e-18	SDC1	6382
-3.06206	-1.81874	5.96839e-20	1.02595e-17	SLIT2	9353
-2.74636	3.59496	6.36388e-20	1.08458e-17	TMEM56	148534
-2.86388	-1.99472	7.70176e-20	1.30147e-17	EFS	10278
-3.00323	-2.57276	9.03533e-20	1.51399e-17	CX3CL1	6376
-2.90469	-1.85117	1.0845e-19	1.80209e-17	COL8A1	1295
-3.16357	-2.69701	1.26313e-19	2.08155e-17	PGR	5241
-2.65499	2.62718	1.49744e-19	2.44746e-17	SOX6	55553
-2.22993	-1.06375	1.68254e-19	2.72763e-17	ARHGEF15	22899
-4.12352	-1.04042	2.65803e-19	4.27429e-17	KCNT2	343450
-2.17485	1.25334	3.01001e-19	4.80156e-17	C17orf28	283987
-3.16621	-2.83149	5.50163e-19	8.70654e-17	PPFIA2	8499
-1.60281	1.4331	5.82283e-19	9.14231e-17	RGS5	8490
-2.24898	0.230734	6.31713e-19	9.8409e-17	MMRN2	79812
-2.6781	0.12377	7.11773e-19	1.10021e-16	GNG12	55970
-3.01738	0.942186	7.4948e-19	1.14959e-16	SEC14L4	284904
-3.21562	-2.84615	9.16974e-19	1.39576e-16	HMGCLL1	54511
-2.75826	-0.648115	1.04058e-18	1.5719e-16	HTRA1	5654
-3.19155	-2.85026	1.15886e-18	1.73742e-16	WBSCR17	64409
-5.16351	-2.09012	2.92141e-18	4.34723e-16	HOXC10	3226
-2.99811	1.49981	3.45665e-18	5.1056e-16	COL4A1	1282
-2.32984	-1.97732	3.90955e-18	5.73209e-16	DENND2A	27147
-2.46421	-0.638292	5.3546e-18	7.79348e-16	BCAR1	9564
-3.40141	-1.03434	5.63518e-18	8.14243e-16	EDNRA	1909
-2.41367	-1.65096	8.47741e-18	1.21611e-15	GPR4	2828
-2.83721	4.24526	1.22528e-17	1.74515e-15	GYPA	2993
-1.87493	-0.823732	1.48057e-17	2.0938e-15	MOXD1	26002
-2.66206	1.83337	1.64614e-17	2.29539e-15	ACHE	43
-2.9695	0.791753	1.81202e-17	2.50915e-15	DNASE1L3	1776
-2.73571	-0.967803	2.49439e-17	3.43022e-15	RSPO1	284654
-2.69735	-2.29455	2.77461e-17	3.78944e-15	GPIHBP1	338328
-2.70992	3.36686	3.32964e-17	4.51653e-15	IGFBP5	3488
-3.03971	1.76915	4.43127e-17	5.97024e-15	COL4A2	1284
-2.60193	0.222304	4.89294e-17	6.548e-15	ZNF423	23090
-3.78107	-1.81176	5.65769e-17	7.52095e-15	ESRP1	54845
-3.01529	-2.32851	7.45728e-17	9.84756e-15	HS3ST2	9956
-2.69717	-2.36456	7.70882e-17	1.01128e-14	PPP1R3C	5507
-2.32371	0.867587	7.93454e-17	1.03408e-14	ARHGEF37	389337
-2.60614	3.10568	9.58997e-17	1.2337e-14	COL6A3	1293
-2.02579	1.54043	9.78099e-17	1.25021e-14	MYO6	4646
-2.16308	1.96071	1.13389e-16	1.43361e-14	CTTN	2017
-3.0016	-2.71919	1.13596e-16	1.43361e-14	HOXD8	3234
-3.37477	-2.76285	1.68733e-16	2.11606e-14	SLC19A3	80704
-2.29109	2.30408	1.96191e-16	2.44503e-14	GYPE	2996
-2.81722	-1.64583	2.05133e-16	2.54059e-14	SEC14L3	266629
-3.40514	1.43376	2.21687e-16	2.72866e-14	PRKG2	5593
-3.13995	0.482893	2.26636e-16	2.77247e-14	ADAMTS9	56999
-3.03582	-2.16753	3.56771e-16	4.33781e-14	STC1	6781
-2.67273	2.38084	3.7327e-16	4.51092e-14	ATP1B2	482
-3.14375	-1.92362	4.21895e-16	5.06783e-14	TDO2	6999
-2.57362	-0.54779	4.60997e-16	5.50436e-14	FLRT2	23768
-3.10103	-3.02978	6.05207e-16	7.14072e-14	NOVA2	4858
-2.10475	5.8674	6.66924e-16	7.82262e-14	SPTA1	6708
-2.201	3.92739	1.16911e-15	1.36327e-13	FSTL1	11167
-3.21717	-1.26642	1.20527e-15	1.39727e-13	ITGBL1	9358
-2.30565	0.495712	1.43534e-15	1.64486e-13	BEST3	144453
-2.01457	1.79721	1.93877e-15	2.20909e-13	FER1L4	80307
-2.7855	0.473426	2.5414e-15	2.84694e-13	CR1L	1379
-2.6482	2.15525	2.67032e-15	2.97465e-13	LIFR	3977
-2.17386	-2.28569	2.78848e-15	3.08902e-13	CCDC110	256309
-2.46968	-1.36936	2.94663e-15	3.24618e-13	NCKAP5	344148
-2.39886	-1.87952	3.20957e-15	3.51642e-13	MRO	83876
-2.99228	-0.875959	3.73896e-15	4.07403e-13	KCNJ8	3764
-2.73225	-0.789648	3.97132e-15	4.30371e-13	TMEM132C	92293
-3.67036	-0.449483	4.15913e-15	4.48287e-13	RND3	390
-3.52134	0.752155	6.38589e-15	6.80933e-13	MYO16	23026
-2.06772	-1.71593	6.66077e-15	7.06467e-13	LINGO1	84894
-1.64359	1.5767	8.04955e-15	8.49249e-13	SYNPO2	171024
-3.13976	-2.96305	8.68506e-15	9.11474e-13	SOX17	64321
-2.23148	-1.28895	1.2989e-14	1.34731e-12	RAMP2	10266
-2.49333	2.65825	1.30407e-14	1.34731e-12	CDH1	999
-2.23416	2.79519	1.328e-14	1.36497e-12	TRIM10	10107
-2.3518	0.28157	1.37996e-14	1.4055e-12	FMOD	2331
-2.50898	-2.13436	1.38154e-14	1.4055e-12	THSD7B	80731
-1.57286	3.82402	1.43218e-14	1.44963e-12	EPOR	2057
-2.08037	2.56893	1.90369e-14	1.90752e-12	CLCN4	1183
-4.62587	-0.765513	1.97873e-14	1.97279e-12	PRKG1	5592
-3.23079	-2.09929	2.03051e-14	2.01435e-12	DUSP26	78986
-2.44809	-1.60827	2.05906e-14	2.03256e-12	WNK2	65268
-1.5442	7.01989	2.38056e-14	2.32688e-12	IGJ	3512
-1.68985	-1.64353	3.97056e-14	3.84335e-12	EFHD1	80303
-3.41462	-2.78274	6.45322e-14	6.18641e-12	TLL1	7092
-2.74631	-2.96181	8.02966e-14	7.66083e-12	TMEM35	59353
-2.49263	1.69998	8.4053e-14	7.98103e-12	CTSE	1510
-1.68966	3.29987	8.68656e-14	8.18518e-12	SLC6A8	6535
-2.74302	1.45347	8.7024e-14	8.18518e-12	SLCO2B1	11309
-3.48295	-2.86262	1.16357e-13	1.08928e-11	CRH	1392
-2.70067	-2.4147	1.34261e-13	1.25101e-11	ADAMTSL1	92949
-2.32772	-0.871242	1.47838e-13	1.36476e-11	CXorf36	79742
-2.82223	-2.2573	1.58773e-13	1.45227e-11	RSPO3	84870
-2.29244	-0.351372	1.84242e-13	1.67753e-11	ANK2	287
-3.04999	1.87166	2.06541e-13	1.87201e-11	VGLL3	389136
-2.62901	-2.85148	2.49645e-13	2.23225e-11	SLCO1C1	53919
-2.49205	-1.76783	3.0786e-13	2.74051e-11	ARHGAP28	79822
-1.50322	9.08671	3.43686e-13	3.04582e-11	LOC96610	96610
-2.41174	-2.03445	3.63184e-13	3.20438e-11	FAM55D	54827
-1.99567	0.457055	3.66602e-13	3.22028e-11	PLEKHH2	130271
-2.43976	-0.591504	5.08536e-13	4.44746e-11	AGTR1	185
-2.35347	-2.22812	5.41481e-13	4.6944e-11	EYA2	2139
-3.47221	-2.74344	6.09433e-13	5.26064e-11	HOXC8	3224
-3.20945	1.44357	7.03748e-13	6.04859e-11	ST6GAL2	84620
-1.80504	0.0852039	8.85023e-13	7.57397e-11	PCDH1	5097
-2.78724	-2.69139	9.13114e-13	7.74787e-11	LIPG	9388
-2.79887	-2.86024	9.25311e-13	7.8181e-11	TMEM90B	79953
-1.90342	-0.34797	9.3429e-13	7.86065e-11	CAMK2N1	55450
-1.56697	0.441363	1.06012e-12	8.88187e-11	TMEM119	338773
-1.69926	0.521117	1.09131e-12	9.10486e-11	GP5	2814
-3.538	-0.275688	1.14539e-12	9.51625e-11	SYCE1	93426
-2.12421	0.789176	1.24206e-12	1.02766e-10	BTNL9	153579
-1.78955	1.61546	1.36907e-12	1.11882e-10	TNK1	8711
-2.38656	-0.42766	1.53874e-12	1.25234e-10	PARVA	55742
-1.67445	4.26437	1.74249e-12	1.41241e-10	OSBP2	23762
-4.54952	-0.811946	1.91496e-12	1.53969e-10	DKK1	22943
-2.05162	1.52606	2.03139e-12	1.62674e-10	ACSL6	23305
-3.12787	-2.90025	2.64797e-12	2.11202e-10	PTN	5764
-4.15851	-1.85205	2.77109e-12	2.20142e-10	C6orf138	442213
-2.31053	-2.37048	2.78406e-12	2.20294e-10	FBXO17	115290
-1.94939	-1.61959	3.48969e-12	2.73954e-10	ADAM33	80332
-2.2352	7.38009	3.66097e-12	2.85155e-10	SLC4A1	6521
-1.83801	0.786788	3.78353e-12	2.93555e-10	ACSBG1	23205
-1.8498	1.27101	3.99013e-12	3.08385e-10	CR2	1380
-3.83665	-2.36871	5.21658e-12	4.01616e-10	MMP13	4322
-2.12468	3.92893	7.22394e-12	5.51898e-10	KEL	3792
-3.72299	-2.18449	7.89756e-12	6.01059e-10	CACNA2D1	781
-2.21393	-2.32629	8.17295e-12	6.19652e-10	PALM2	114299
-4.08828	-2.7184	8.56973e-12	6.47274e-10	C20orf114	92747
-2.37063	2.38894	9.64557e-12	7.23055e-10	GYPB	2994
-1.65407	-0.239663	1.01086e-11	7.54929e-10	SYBU	55638
-2.03232	0.976617	1.12998e-11	8.37615e-10	ODZ4	26011
-3.00673	-0.0656603	1.1412e-11	8.42796e-10	EFEMP1	2202
-2.48329	-0.0725324	1.24198e-11	9.13843e-10	NR2F2	7026
-3.82393	-2.53186	1.27844e-11	9.37207e-10	HOXC9	3225
-2.57371	-1.53462	1.33921e-11	9.7816e-10	FRAS1	80144
-2.22771	-1.46722	1.38039e-11	1.00456e-09	FAM26E	254228
-2.05325	-0.440361	1.46617e-11	1.06311e-09	RGL3	57139
-2.23944	-2.06109	1.52818e-11	1.10406e-09	MARK1	4139
-2.38626	2.84005	1.78657e-11	1.28145e-09	PKLR	5313
-2.43248	1.42589	1.86813e-11	1.33514e-09	THY1	7070
-2.2507	-2.35534	2.24709e-11	1.60025e-09	MATN3	4148
-1.82905	-1.82448	2.47528e-11	1.74957e-09	IL34	146433
-1.5482	3.81142	2.51324e-11	1.75896e-09	AQP1	358
-3.52753	-2.63892	2.51406e-11	1.75896e-09	GABRG1	2565
-1.52999	0.961551	2.9722e-11	2.05783e-09	FZD4	8322
-2.2583	-2.36564	3.42444e-11	2.36275e-09	TUSC5	286753
-6.24188	-0.633387	3.52775e-11	2.42563e-09	COL20A1	57642
-1.56573	2.20756	3.6084e-11	2.47151e-09	PPAP2B	8613
-1.88682	0.926046	3.61926e-11	2.47151e-09	ABCG2	9429
-1.89898	-1.96159	3.7009e-11	2.51864e-09	TBX15	6913
-2.01707	2.29001	3.86871e-11	2.61499e-09	RHCE	6006
-1.85621	6.32252	4.08045e-11	2.74879e-09	HBD	3045
-1.7399	3.07087	4.38475e-11	2.94384e-09	LGMN	5641
-2.7262	-2.92175	4.89749e-11	3.2552e-09	RERG	85004
-1.63927	0.249775	5.11411e-11	3.38788e-09	TSPO2	222642
-5.32318	-2.13588	5.59839e-11	3.69642e-09	DBX2	440097
-2.77455	-0.331513	5.69011e-11	3.74458e-09	PRSS1	5644
-1.93891	-0.289805	5.73968e-11	3.76478e-09	VEGFC	7424
-2.075	-2.69144	5.95139e-11	3.89084e-09	CYP4X1	260293
-1.80199	1.87496	6.32885e-11	4.11066e-09	RAB3IL1	5866
-2.35078	-3.11916	7.11151e-11	4.58911e-09	HOXD3	3232
-2.09896	0.172476	7.15154e-11	4.60006e-09	C1QTNF1	114897
-2.49895	0.409051	7.51758e-11	4.7739e-09	PAQR9	344838
-2.64809	-1.77455	8.22039e-11	5.18717e-09	SPIC	121599
-1.99004	-1.09174	9.08062e-11	5.71191e-09	INHBB	3625
-2.93489	-1.41985	1.05894e-10	6.61918e-09	LOC283392	283392
-2.43512	-2.77523	1.12553e-10	7.01348e-09	DLX5	1749
-3.06228	-2.7057	1.18789e-10	7.35606e-09	CNTFR	1271
-1.95558	-2.4624	1.23192e-10	7.60509e-09	ARSJ	79642
-1.92536	-2.4978	1.37167e-10	8.44171e-09	FAM149A	25854
-3.44165	-2.62495	1.38873e-10	8.5204e-09	PCSK2	5126
-1.6411	1.92159	1.41825e-10	8.67481e-09	AKAP12	9590
-1.97581	-2.36518	1.44684e-10	8.82264e-09	C20orf160	140706
-1.88259	-0.18734	1.48001e-10	8.99741e-09	PODN	127435
-2.21149	-1.60686	1.55694e-10	9.43631e-09	CLEC4M	10332
-2.89777	-3.04819	1.66947e-10	1.00877e-08	C6	729
-2.75522	-1.426	1.7077e-10	1.02875e-08	CPEB1	64506
-1.59762	0.0390594	1.88674e-10	1.12978e-08	C17orf99	100141515
-1.60518	4.01925	1.96726e-10	1.17447e-08	KLF1	10661
-2.42984	-0.803407	2.09811e-10	1.24513e-08	SMOC1	64093
-1.52339	4.05646	2.45956e-10	1.4553e-08	FBN1	2200
-2.0406	-0.730973	2.46933e-10	1.45676e-08	HMCN1	83872
-1.78265	-1.49177	2.62423e-10	1.53903e-08	GEM	2669
-1.59602	1.3017	2.75142e-10	1.6089e-08	PHLDB2	90102
-3.86229	-1.57891	2.7906e-10	1.62704e-08	GABRB3	2562
-1.64192	-2.23555	2.88219e-10	1.67554e-08	LOC100190938	100190938
-3.08656	-2.27663	3.2169e-10	1.85436e-08	CCL8	6355
-1.6034	-1.71864	3.22551e-10	1.85436e-08	KCNA2	3737
-2.20882	-1.45558	3.227e-10	1.85436e-08	NPR1	4881
-2.84521	-2.75329	3.95981e-10	2.24954e-08	IGSF21	84966
-2.25878	-2.98115	4.04249e-10	2.28349e-08	PRRX2	51450
-1.86944	-2.50915	4.07007e-10	2.29258e-08	FLJ42709	441094
-2.77675	-3.15688	4.35636e-10	2.44005e-08	SERPINA3	12
-3.61852	-2.56248	4.4233e-10	2.47061e-08	IBSP	3381
-2.53832	-3.06082	4.56617e-10	2.54328e-08	DPT	1805
-1.55211	-1.22042	5.39075e-10	2.98588e-08	AK7	122481
-3.54891	-1.02379	5.66365e-10	3.12834e-08	PRG3	10394
-2.52863	-1.6978	6.2372e-10	3.43563e-08	CYP26B1	56603
-1.52355	0.416801	6.44756e-10	3.54172e-08	LOC728264	728264
-1.89792	-0.272414	6.58753e-10	3.60867e-08	TMEM108	66000
-1.62918	4.50611	7.20303e-10	3.93503e-08	XK	7504
-2.25566	-3.21475	9.5084e-10	5.18026e-08	DLX6	1750
-3.31892	-2.71969	1.04906e-09	5.69982e-08	LRRC15	131578
-2.09822	-2.55039	1.15023e-09	6.1988e-08	PDGFRL	5157
-2.44129	-1.74523	1.21734e-09	6.54279e-08	C9orf150	286343
-2.86531	-2.82074	1.22342e-09	6.5578e-08	SERPINA5	5104
-2.26584	-2.01579	1.34832e-09	7.16945e-08	YBX2	51087
-1.50128	2.05314	1.36754e-09	7.25233e-08	YPEL4	219539
-2.36678	0.330173	1.40187e-09	7.39504e-08	FAM75C1	441452
-3.22549	0.553703	1.41771e-09	7.45889e-08	NTRK3	4916
-2.28305	0.353824	1.50243e-09	7.86309e-08	GFRA1	2674
-2.1253	0.503116	1.66418e-09	8.66417e-08	KDR	3791
-2.30837	-3.00875	1.70648e-09	8.83824e-08	PDLIM3	27295
-2.21673	-2.97151	1.71527e-09	8.86074e-08	CSRNP3	80034
-1.74255	1.27306	1.91294e-09	9.82171e-08	OSMR	9180
-1.88764	1.96867	2.05097e-09	1.04594e-07	ALPL	249
-1.65098	5.32489	2.1315e-09	1.08424e-07	SPTB	6710
-1.52248	-1.89458	2.16232e-09	1.09711e-07	CPLX1	10815
-1.96192	-2.30848	2.20264e-09	1.11474e-07	ACSM5	54988
-1.99599	4.84691	3.01174e-09	1.5089e-07	AHSP	51327
-2.3169	-3.20732	3.07731e-09	1.53788e-07	HOTAIR	100124700
-2.80939	-2.39856	3.09642e-09	1.54357e-07	NPY1R	4886
-2.39887	-3.21804	3.33677e-09	1.65511e-07	LOC100192378	100192378
-1.64406	-2.67727	3.39562e-09	1.68012e-07	SOD3	6649
-1.797	5.15088	3.71652e-09	1.82531e-07	KCNH2	3757
-1.79895	-0.565893	3.79262e-09	1.8581e-07	HTRA4	203100
-4.84283	-2.19729	4.29666e-09	2.09989e-07	GABRA1	2554
-1.55364	-1.55643	4.97518e-09	2.41964e-07	C7orf34	135927
-1.65618	1.18114	5.0138e-09	2.43249e-07	TNFAIP6	7130
-1.68905	5.04211	5.36063e-09	2.59444e-07	ADD2	119
-1.90141	4.38968	5.37667e-09	2.5959e-07	EPB42	2038
-1.6143	-0.651379	5.47045e-09	2.62845e-07	NES	10763
-1.981	0.319546	5.68823e-09	2.72652e-07	MGP	4256
-1.86654	4.92396	6.10408e-09	2.91883e-07	RHAG	6005
-2.1161	0.570338	6.37046e-09	3.03892e-07	APLNR	187
-2.22149	0.960307	6.79029e-09	3.23146e-07	APOC1	341
-2.26945	0.022866	7.25508e-09	3.42811e-07	GNG4	2786
-2.29672	1.338	7.68004e-09	3.61179e-07	NFIB	4781
-2.17044	-2.76003	7.72973e-09	3.62661e-07	SAMD5	389432
-3.12525	-1.4608	8.2779e-09	3.83863e-07	HOXC6	3223
-3.18182	-2.4832	8.48087e-09	3.92363e-07	DGKI	9162
-2.84395	-2.69174	9.0037e-09	4.15588e-07	PCK1	5105
-5.20128	-1.84776	9.20069e-09	4.23699e-07	POU3F3	5455
-2.50042	-2.44766	9.7753e-09	4.48091e-07	UBD	10537
-1.92683	-1.59238	1.00267e-08	4.5751e-07	C1orf61	10485
-1.85935	-1.3445	1.04481e-08	4.75653e-07	RAMP3	10268
-1.62648	-0.831296	1.11806e-08	5.07837e-07	JSRP1	126306
-1.55197	-0.658982	1.15024e-08	5.21267e-07	TMEM133	83935
-1.52185	3.8743	1.20271e-08	5.43809e-07	TNXB	7148
-1.5791	0.567656	1.2168e-08	5.48936e-07	AMOTL2	51421
-1.90008	-2.61267	1.26434e-08	5.69095e-07	TRIM55	84675
-3.08013	-0.268554	1.6943e-08	7.49098e-07	NKAIN1	79570
-1.79426	1.17492	1.7126e-08	7.54176e-07	FOLR2	2350
-1.99507	-2.24693	1.7664e-08	7.72412e-07	NRXN1	9378
-3.96402	-1.69895	1.8152e-08	7.90284e-07	FOXC2	2303
-3.04066	-2.47302	1.82565e-08	7.93104e-07	KCNA7	3743
-2.3263	-2.37797	1.86728e-08	8.09427e-07	PKNOX2	63876
-5.42542	1.35612	2.11567e-08	9.15109e-07	FOXF2	2295
-2.13023	-0.842631	2.5845e-08	1.10353e-06	CCL2	6347
-2.36749	0.745007	2.7935e-08	1.17764e-06	PLOD2	5352
-2.3875	0.180169	2.97126e-08	1.23689e-06	CPS1	1373
-2.48985	-1.42823	3.2138e-08	1.32953e-06	MEIS3	56917
-2.98402	-1.91038	3.31469e-08	1.36842e-06	TRHDE	29953
-2.34346	-1.21707	3.38698e-08	1.3925e-06	STEAP2	261729
-1.64776	-1.73401	3.56906e-08	1.45834e-06	SHC2	25759
-1.99326	-3.04595	3.58208e-08	1.46067e-06	CLEC4GP1	440508
-1.85549	-2.67941	3.80138e-08	1.54064e-06	ATP1A2	477
-2.31626	0.488441	4.12186e-08	1.66376e-06	APOD	347
-2.09401	-0.154379	4.20593e-08	1.68745e-06	EYA1	2138
-2.07736	-1.03437	4.26358e-08	1.70714e-06	CPZ	8532
-2.01081	-3.07934	4.95245e-08	1.95936e-06	LOC145820	145820
-2.17951	-2.72981	4.97492e-08	1.96435e-06	EYA4	2070
-2.29314	-3.18752	5.11788e-08	2.01681e-06	HOXD9	3235
-1.94323	0.861032	5.25099e-08	2.06112e-06	KCNK12	56660
-1.86761	2.67464	5.64809e-08	2.20829e-06	HBM	3042
-2.31056	-1.73296	6.16296e-08	2.3955e-06	CDH10	1008
-1.96911	-1.05014	6.3562e-08	2.46581e-06	TMEM130	222865
-2.20115	-3.10921	6.69239e-08	2.57122e-06	IGF2AS	51214
-1.90748	2.37262	7.05882e-08	2.69642e-06	IFIT1B	439996
-3.86786	-2.72419	7.15666e-08	2.72856e-06	BARX2	8538
-1.56064	-2.48063	7.47097e-08	2.83763e-06	FOXD1	2297
-2.28964	0.415851	7.4712e-08	2.83763e-06	PDZRN4	29951
-2.11874	-2.80468	7.6492e-08	2.89972e-06	TMEM100	55273
-1.53395	0.259911	8.44099e-08	3.18775e-06	ARHGAP42	143872
-2.12108	-0.393827	8.8407e-08	3.32611e-06	EMCN	51705
-1.99414	-3.04076	9.6441e-08	3.57665e-06	GUCY1A2	2977
-2.37433	-1.74726	9.68577e-08	3.57665e-06	WNT5A	7474
-2.16694	-3.10644	9.73035e-08	3.58638e-06	LOC100216001	100216001
-2.58996	-2.15839	1.03791e-07	3.81845e-06	NPAS3	64067
-1.70397	-2.53634	1.09793e-07	4.00233e-06	SYT7	9066
-2.91823	-1.51966	1.11121e-07	4.04334e-06	STC2	8614
-2.15097	-0.330953	1.15073e-07	4.17702e-06	CCL18	6362
-2.80061	0.107134	1.15214e-07	4.17702e-06	VWA2	340706
-1.50902	1.36996	1.59633e-07	5.65378e-06	SHISA7	729956
-3.96812	-2.59262	1.6072e-07	5.67736e-06	SOX1	6656
-1.62486	0.715158	1.61153e-07	5.67736e-06	RAPGEF5	9771
-1.73758	-2.11709	1.64047e-07	5.76913e-06	CA12	771
-1.97268	0.0132737	1.64837e-07	5.7867e-06	ABCC13	150000
-1.75609	-2.62478	1.66555e-07	5.8163e-06	GPRC5A	9052
-3.87221	-1.86968	1.81483e-07	6.2892e-06	SLC30A8	169026
-2.37914	-0.896103	1.91933e-07	6.62324e-06	KRT13	3860
-1.81368	-3.09513	2.08322e-07	7.1169e-06	NALCN	259232
-2.01109	-3.10317	2.08439e-07	7.1169e-06	HSPB8	26353
-2.46847	-2.92759	2.29266e-07	7.70921e-06	NRG3	10718
-1.61547	0.391951	2.30074e-07	7.72336e-06	PKHD1L1	93035
-1.5946	2.25543	2.63341e-07	8.78097e-06	FRMD6	122786
-1.76907	4.1374	2.84904e-07	9.46831e-06	SELENBP1	8991
-4.5461	-0.871345	2.90271e-07	9.63064e-06	FOXF1	2294
-2.09057	-3.21963	3.16847e-07	1.04256e-05	LRFN5	145581
-3.63523	-2.81488	3.20605e-07	1.05319e-05	PRDM14	63978
-2.46783	-0.00289671	3.23677e-07	1.06153e-05	SHOX2	6474
-1.92492	-1.5737	3.28322e-07	1.075e-05	SLC35D3	340146
-1.93048	-3.13905	3.49595e-07	1.14024e-05	HOXD4	3233
-2.37281	2.3189	3.71728e-07	1.20329e-05	CLSTN2	64084
-2.20558	1.9616	3.74978e-07	1.20792e-05	DPEP3	64180
-1.96175	-2.99909	3.7579e-07	1.20859e-05	CRTAC1	55118
-5.31755	-0.854168	3.99121e-07	1.28156e-05	FOXQ1	94234
-1.66045	1.9145	4.02337e-07	1.28981e-05	EBF3	253738
-2.10577	-3.03618	4.03647e-07	1.29193e-05	RNF148	378925
-2.33514	0.105317	4.30673e-07	1.37622e-05	CDK15	65061
-1.9452	-2.94183	4.79119e-07	1.51165e-05	ABCA4	24
-1.82407	-0.301254	4.91525e-07	1.53862e-05	HEPH	9843
-1.58407	6.29742	5.14569e-07	1.6007e-05	ANK1	286
-2.32511	1.91176	5.64082e-07	1.74114e-05	RPH3A	22895
-1.8211	2.23142	6.0033e-07	1.8388e-05	MYL4	4635
-2.06907	-2.89357	6.04019e-07	1.84443e-05	EGFL6	25975
-1.80336	1.07321	6.12093e-07	1.86623e-05	GAD1	2571
-2.13446	-2.09905	6.3777e-07	1.93564e-05	SLC30A10	55532
-1.63956	-2.64755	6.65697e-07	2.01426e-05	GRIK4	2900
-1.78455	0.53301	7.32111e-07	2.19523e-05	LIMCH1	22998
-1.99781	-3.14091	7.99188e-07	2.3714e-05	ZIC1	7545
-1.54117	3.20003	8.4812e-07	2.50732e-05	SYCP2	10388
-2.54993	-1.92862	8.69983e-07	2.55862e-05	B4GALNT1	2583
-2.35032	0.0540059	8.72718e-07	2.56288e-05	KIAA1644	85352
-2.42121	-2.80683	9.37565e-07	2.7372e-05	HOXC5	3222
-3.84289	0.613839	9.6396e-07	2.80604e-05	TRY6	154754
-1.71198	-3.23718	1.05509e-06	3.04905e-05	OSR1	130497
-1.7279	4.85514	1.07205e-06	3.08464e-05	PPBP	5473
-1.82371	2.63342	1.17751e-06	3.37836e-05	MME	4311
-1.53769	-1.68056	1.26038e-06	3.61091e-05	RNF152	220441
-2.07584	-3.22268	1.30157e-06	3.70761e-05	RNF133	168433
-1.97248	-0.685224	1.36539e-06	3.87281e-05	GABRR1	2569
-1.69563	-2.48357	1.42938e-06	4.04855e-05	TRPC3	7222
-1.55526	0.460607	1.50889e-06	4.25564e-05	PRICKLE2	166336
-2.23012	-1.40346	1.51409e-06	4.25824e-05	GRM4	2914
-2.06349	-2.59434	1.5644e-06	4.38737e-05	MC4R	4160
-1.79602	-2.4898	1.58875e-06	4.44314e-05	CSMD2	114784
-1.67032	-2.7473	1.62757e-06	4.539e-05	FCN3	8547
-1.78681	-1.70794	1.91288e-06	5.26107e-05	HTR2A	3356
-2.25575	-2.11345	2.11129e-06	5.7749e-05	C15orf54	400360
-1.94211	0.42901	2.11871e-06	5.78727e-05	TLL2	7093
-2.47067	-2.85793	2.15636e-06	5.87402e-05	EPHA7	2045
-1.60236	-2.73467	2.17136e-06	5.89957e-05	FAM55A	120400
-1.863	-3.23109	2.25236e-06	6.10218e-05	PTPRQ	374462
-1.57062	-2.48847	2.28005e-06	6.16047e-05	FAM138F	641702
-2.54447	-1.04268	2.35298e-06	6.33177e-05	GATA5	140628
-3.41616	-2.77123	2.62795e-06	6.98685e-05	PTPRZ1	5803
-1.7821	-3.22397	2.74629e-06	7.25313e-05	EN1	2019
-2.11035	-1.01867	2.80098e-06	7.37801e-05	TRIM29	23650
-1.83535	-2.70647	2.82031e-06	7.41913e-05	KCNB1	3745
-1.76305	-3.11644	2.83381e-06	7.43503e-05	CCL15	6359
-1.87825	1.2747	3.20066e-06	8.24563e-05	ENPEP	2028
-2.31317	-1.80127	3.27621e-06	8.38608e-05	TAC3	6866
-1.70858	-2.56351	3.37803e-06	8.63562e-05	FNDC4	64838
-1.84908	-2.52388	3.46424e-06	8.83336e-05	CLCA2	9635
-2.01715	-2.06327	3.55373e-06	9.03845e-05	TMEM233	387890
-1.9197	-3.17141	3.67745e-06	9.34118e-05	PMP2	5375
-2.54948	-1.74054	3.69914e-06	9.38433e-05	FAM3B	54097
-3.34008	-2.6306	3.72951e-06	9.44937e-05	ONECUT1	3175
-1.93961	-1.02527	3.89705e-06	9.86132e-05	PNLDC1	154197
-1.7293	-3.23081	4.01481e-06	0.000100952	RGS4	5999
-1.81173	-2.10928	4.06893e-06	0.000102056	GRHL3	57822
-1.91754	1.40235	4.13447e-06	0.00010357	VPREB1	7441
-3.45772	-1.19661	4.21838e-06	0.000105407	HPSE2	60495
-3.9743	-2.35016	4.75404e-06	0.000117176	RBMY1A1	5940
-1.57931	-2.28299	4.78017e-06	0.000117554	MYBPC2	4606
-3.22892	-2.41579	4.79993e-06	0.000117856	?	391343
-1.62448	0.160642	4.83391e-06	0.000118268	ART4	420
-1.52748	7.17171	4.91878e-06	0.000120049	CA1	759
-2.33919	-2.20322	4.92904e-06	0.000120153	CTNNA3	29119
-2.15593	-0.560098	4.98366e-06	0.000121192	PDE1A	5136
-1.68989	-0.583938	5.10172e-06	0.000123908	JAM2	58494
-1.59429	-0.360061	5.13375e-06	0.000124534	HEPACAM2	253012
-1.70465	-3.25205	5.34077e-06	0.000128928	DPCR1	135656
-1.98008	-2.58234	5.63531e-06	0.000135058	SLC34A1	6569
-2.40509	-1.46303	5.66308e-06	0.000135398	BHLHE22	27319
-1.51837	-3.04485	6.11936e-06	0.000145089	CCL16	6360
-3.09668	-2.41514	6.71958e-06	0.000157263	FAM133A	286499
-2.34133	0.645587	6.84932e-06	0.000159925	RELN	5649
-1.96293	-3.01532	7.44104e-06	0.000172328	HTR1D	3352
-2.21469	-0.38733	7.84713e-06	0.000181312	C9orf79	286234
-2.39192	-2.02678	8.3524e-06	0.000191653	PRKAA2	5563
-1.84575	-2.79949	8.59692e-06	0.000196032	TRIM40	135644
-1.81058	-2.06691	8.94152e-06	0.000203068	ACSS3	79611
-2.74684	-3.11712	9.18064e-06	0.000207318	KLK7	5650
-1.76491	-2.42853	9.36277e-06	0.000211192	PPAP2C	8612
-2.18927	0.973544	9.47534e-06	0.00021349	CD177	57126
-2.47488	-2.95543	9.76604e-06	0.000218803	OR5AU1	390445
-2.03282	0.650746	1.05387e-05	0.000234366	ZFPM2	23414
-3.37774	-2.81377	1.12889e-05	0.000247635	T	6862
-2.80768	0.366256	1.14852e-05	0.000251112	NMU	10874
-2.30832	-2.85531	1.16887e-05	0.000254722	FAM176A	84141
-1.5098	-2.48237	1.17898e-05	0.000256368	FAM92B	339145
-2.14934	-1.85681	1.22468e-05	0.000265173	L1TD1	54596
-2.7902	0.977701	1.26129e-05	0.000272187	PRSS3	5646
-1.511	1.27386	1.39e-05	0.000298349	AOX1	316
-2.22367	-3.014	1.42568e-05	0.000305022	CCL19	6363
-1.87774	-3.06689	1.48744e-05	0.000316201	ANKRD26P1	124149
-1.54021	-2.25862	1.49346e-05	0.000317142	NCRNA00175	378832
-1.61716	-3.10294	1.49567e-05	0.000317272	FLJ41941	100192420
-1.79951	-0.913922	1.6269e-05	0.000341119	C6orf223	221416
-1.75571	-0.626916	1.71545e-05	0.000357058	CXCL5	6374
-2.89981	-2.07536	2.00145e-05	0.00040765	FLJ16779	100192386
-2.53701	-3.16165	2.20122e-05	0.000445155	CFHR1	3078
-1.56693	-2.86078	2.39722e-05	0.000480892	GRIN2A	2903
-1.85196	-3.08434	2.60371e-05	0.00051506	OR10Z1	128368
-2.62488	-2.43991	2.66045e-05	0.000525241	CDH7	1005
-2.29811	-3.22454	2.85742e-05	0.000559145	OR10X1	128367
-1.68986	-2.98349	2.96433e-05	0.000577233	MEOX2	4223
-3.05213	-0.869471	3.04922e-05	0.000592608	TRDN	10345
-1.67666	1.09814	3.35361e-05	0.000642991	CAMP	820
-2.81367	-2.5319	3.62003e-05	0.000686154	ACTG2	72
-1.51305	-3.26194	3.63713e-05	0.00068874	DRD1	1812
-1.57762	-3.29743	3.71628e-05	0.000698423	PBOV1	59351
-1.5247	0.25965	4.02046e-05	0.000746442	RBP7	116362
-2.14315	-3.04543	4.16801e-05	0.000766835	MMP1	4312
-1.87312	-3.26355	4.28353e-05	0.000785052	PSG1	5669
-1.50595	-2.4184	4.33495e-05	0.000792976	CDR1	1038
-2.90591	-0.817823	4.71575e-05	0.00085097	BIRC7	79444
-1.50529	-2.73404	5.0966e-05	0.000912264	KCND3	3752
-3.11737	-2.93487	5.15307e-05	0.000919888	MAGEC1	9947
-1.73492	-3.2589	5.36256e-05	0.000952161	CIDEA	1149
-2.13916	1.77009	5.64073e-05	0.000995365	COL29A1	256076
-2.13494	-3.16838	5.95777e-05	0.001043	PDCL2	132954
-1.54633	-2.411	6.31946e-05	0.00109861	MGC87042	256227
-1.59485	-2.06616	6.73426e-05	0.0011606	C11orf87	399947
-3.23259	-1.58075	6.89153e-05	0.00118463	NR0B1	190
-2.70121	-2.69271	7.16039e-05	0.00122662	PAGE5	90737
-1.67148	0.926728	7.78592e-05	0.00131501	CMTM5	116173
-2.03763	-3.12081	8.13785e-05	0.00136716	FAM46D	169966
-2.1024	-3.13354	8.29932e-05	0.00138833	STMN2	11075
-2.57598	-3.16249	8.55369e-05	0.00142609	RBMY1J	378951
-1.63079	-3.14384	8.88908e-05	0.00147094	C14orf39	317761
-2.92692	-2.9581	9.23442e-05	0.00151926	SP9	100131390
-1.97934	-2.75225	9.74219e-05	0.00158968	C12orf39	80763
-1.64073	-2.53428	9.80672e-05	0.00159865	LY6G6D	58530
-1.7726	-3.19271	9.83797e-05	0.00160008	OR51E1	143503
-1.82728	1.66548	0.000109878	0.00175841	OLFM4	10562
-1.68068	-3.28667	0.000149777	0.00230579	SYCP1	6847
-2.26781	-1.32936	0.000157565	0.00241309	CYP27C1	339761
-2.37582	-2.16387	0.000167145	0.00254807	LOC339535	339535
-1.52671	-3.27376	0.000167589	0.00255289	DLX6AS	285987
-1.93419	-2.71902	0.000182422	0.00275567	C3orf55	152078
-1.8087	-2.99453	0.000185388	0.00279624	DUSP21	63904
-1.71745	0.845644	0.000188075	0.00283036	EMX2OS	196047
-1.72106	0.40889	0.000191583	0.00287446	C9orf125	84302
-2.24844	-3.19207	0.000199533	0.00297139	PPP1R3A	5506
-2.33831	-2.89648	0.000203486	0.00301898	EN2	2020
-1.62839	2.92124	0.000203939	0.00302345	GJA1	2697
-1.71904	-0.575294	0.000204659	0.00303187	GIPC2	54810
-3.14945	-2.17447	0.000205892	0.00304336	SOX11	6664
-1.67234	-3.28483	0.000218383	0.00320896	AQP5	362
-1.68115	-1.62808	0.000220497	0.00323526	LRFN2	57497
-2.10705	-1.52232	0.000226097	0.00329319	LMO1	4004
-2.68841	0.474172	0.000227807	0.00330843	EMX2	2018
-1.86786	1.17697	0.000233364	0.00337684	RNF182	221687
-1.60054	0.0844124	0.00024495	0.00351136	RNF150	57484
-2.18527	-0.272071	0.000262122	0.00372381	RTL1	388015
-1.59463	-2.22955	0.000264612	0.00375008	FBN3	84467
-1.66935	-2.16885	0.000298973	0.00416017	CAPN13	92291
-1.79175	-0.380705	0.000302927	0.00419929	HBBP1	3044
-1.60937	-2.88509	0.000312295	0.00429756	ARGFX	503582
-1.59377	1.08953	0.000317171	0.00436165	SLC6A19	340024
-2.1571	-2.36026	0.00031855	0.00437458	OLFM3	118427
-1.61039	-2.5539	0.000322215	0.00441275	CCL13	6357
-1.74513	-1.18881	0.0003257	0.00445131	GJB2	2706
-2.00249	-3.09119	0.000327208	0.00446885	MAS1L	116511
-1.98514	-3.03259	0.000330087	0.00450201	CDK5R2	8941
-2.0173	-3.05089	0.000348396	0.00470557	MMP27	64066
-1.81454	-2.94465	0.000350848	0.00472696	KCNJ4	3761
-2.33701	-1.41034	0.000351398	0.00473117	TBX4	9496
-1.62461	-0.51621	0.000353252	0.00475293	KIF5A	3798
-2.3922	-3.10419	0.000383092	0.00510618	PDX1	3651
-1.80266	-2.66107	0.000383355	0.00510628	RHCG	51458
-1.58841	-1.31053	0.000384877	0.00511559	PPAPDC1A	196051
-1.78895	-2.91691	0.000403124	0.0053058	RPL3L	6123
-1.53579	-2.42131	0.000435258	0.00565778	RIMS2	9699
-1.91254	0.822707	0.000479396	0.00608304	KCNK10	54207
-1.89416	2.40617	0.000493869	0.00621309	FREM1	158326
-2.66212	-2.2441	0.000562961	0.00696295	MT1H	4496
-2.16962	-3.1325	0.000575323	0.00706835	HOXC11	3227
-1.704	-3.05631	0.000578485	0.00709409	PCDHA11	56138
-1.83527	-2.55187	0.000588387	0.00720666	EMILIN3	90187
-1.89282	-3.12488	0.000637799	0.00770249	C20orf186	149954
-1.86597	-3.27413	0.000644063	0.00776458	OR52E8	390079
-2.31503	-3.03665	0.00065209	0.00783294	DNAJC5G	285126
-2.32751	-1.46363	0.000688328	0.00820894	PCDH20	64881
-2.18733	-3.17618	0.000717268	0.00847754	MUM1L1	139221
-1.79478	-3.23384	0.000743847	0.00874032	UGT2B7	7364
-2.2257	-2.60879	0.000750326	0.00880088	OPCML	4978
-1.50104	-2.43043	0.00075475	0.00884237	EFCAB1	79645
-1.5469	-3.28086	0.000794325	0.00923009	NXF4	55999
-1.90195	-2.84941	0.000807103	0.00936597	CCDC60	160777
-1.62971	-3.2792	0.000875226	0.0100241	LOC151658	151658
-1.84078	2.23343	0.000952523	0.0107368	OPALIN	93377
-2.02207	-2.75975	0.000987413	0.0110303	KCNK3	3777
-1.63887	-3.18639	0.00105598	0.0116849	PCDHA13	56136
-1.66774	-2.7063	0.00112373	0.0122578	SPATA16	83893
-1.69956	-3.23022	0.00115847	0.0125436	SPERT	220082
-1.81142	-3.17728	0.00123915	0.0132628	APOA4	337
-1.88729	-2.95646	0.00126827	0.0134948	IL13RA2	3598
-1.53136	5.54592	0.00131869	0.0138905	LTF	4057
-1.9295	-3.14565	0.00132379	0.0139295	ZIC2	7546
-1.64636	-2.28317	0.00136786	0.0142802	ESRRG	2104
-2.34919	-2.69241	0.00137131	0.0143087	HMSD	284293
-2.07114	-3.12103	0.00137288	0.0143101	PSG4	5672
-2.20796	-2.18289	0.00137983	0.0143675	ONECUT3	390874
-2.45462	-3.03846	0.00140553	0.0145674	PIWIL1	9271
-1.91558	-2.3039	0.00140786	0.0145681	SEL1L2	80343
-1.5121	-1.87916	0.00156423	0.015849	NOS2	4843
-2.22564	-2.86893	0.00158019	0.0159701	EFNA2	1943
-1.56596	-2.23817	0.00159974	0.016131	IQCA1	79781
-1.95764	-3.09646	0.00168467	0.0168636	AQP2	359
-1.54336	-2.44884	0.00176397	0.0175254	TMPRSS11F	389208
-1.62827	-3.06339	0.00183516	0.0180796	RHBG	57127
-1.54858	-3.31582	0.00183727	0.0180825	HOXC12	3228
-1.68479	-2.96595	0.00186315	0.018274	PVALB	5816
-1.60586	-0.662913	0.0018857	0.0184228	PCGF2	7703
-1.92392	-2.2932	0.00198863	0.0192212	TRIM49L	729384
-1.5316	-3.1124	0.00205529	0.0197506	BARX1	56033
-1.61236	-3.13743	0.0020577	0.0197642	MASP1	5648
-2.02083	-2.59377	0.00209752	0.0199926	FOXI2	399823
-2.09033	-1.73368	0.0021239	0.0201861	SLC7A3	84889
-1.80423	-0.862391	0.00219998	0.0207608	ZNF676	163223
-2.57504	-0.183685	0.00228332	0.0213452	TBL1Y	90665
-1.61035	0.483742	0.00230111	0.0214777	DLL3	10683
-2.00217	-3.14211	0.00246831	0.0226394	KRT4	3851
-1.54436	-1.1068	0.00262301	0.0236344	FAM71A	149647
-1.94097	-1.42211	0.00268873	0.0241393	KIAA1486	57624
-1.94947	-2.91715	0.00279141	0.0248042	NAP1L6	645996
-1.74177	-2.35779	0.00318001	0.0275307	LY6H	4062
-1.72444	-1.06467	0.00319308	0.0275628	GABRA4	2557
-1.73919	-1.5395	0.00330701	0.0282043	ABCC8	6833
-1.54799	-3.05985	0.00362799	0.0305241	SIM1	6492
-2.10144	-3.08244	0.0038656	0.0319701	MGC26647	219557
-1.65535	-0.0351185	0.00393097	0.0323364	SLC13A5	284111
-1.65837	-2.79956	0.00423136	0.0341178	LRRTM3	347731
-1.8948	-1.09776	0.0043934	0.0350979	EDN3	1908
-2.21138	-2.07364	0.00448357	0.0356327	NKAIN4	128414
-1.59686	-2.58866	0.00469855	0.0367696	CPA5	93979
-1.75005	-1.93513	0.00510015	0.0390541	AZGP1	563
-1.74892	-3.0976	0.00518098	0.0395062	ST8SIA3	51046
-1.64293	-3.20038	0.00528811	0.0401236	GPR111	222611
-1.7269	-3.08677	0.00535585	0.0404561	REG1B	5968
-1.51752	-3.2299	0.00610338	0.0444977	TFF2	7032
-1.68671	-3.03799	0.00703386	0.0492296	TSG1	643432
-1.60223	-3.0164	0.00715223	0.0498258	DGKB	1607
4.24618	1.95821	1.60438e-17	2.2529e-15	WNK3	65267
1.51297	3.27696	8.8286e-17	1.14313e-14	TPPP	11076
1.80823	5.20518	1.1806e-14	1.23252e-12	CRIP1	1396
7.85859	1.06331	1.66011e-14	1.67185e-12	KCNH6	81033
2.54574	-0.327427	2.21993e-13	2.00296e-11	ADRA1D	146
2.74917	-0.463242	2.37617e-13	2.13428e-11	C4orf49	84709
1.90877	2.92815	3.41547e-12	2.69187e-10	CRIP2	1397
2.14422	3.17727	5.31792e-12	4.07843e-10	TPPP3	51673
6.8904	-0.678107	2.48309e-11	1.74957e-09	EPYC	1833
2.37735	2.28809	3.79034e-11	2.57073e-09	PNMA5	114824
7.50302	-0.452244	6.32317e-11	4.11066e-09	NPY2R	4887
2.19115	0.127378	9.48236e-11	5.94586e-09	CAMKV	79012
1.5013	3.85083	2.62347e-10	1.53903e-08	CYSLTR2	57105
5.53085	-0.703784	3.42278e-10	1.96121e-08	PAX2	5076
6.3328	-0.473679	1.70048e-09	8.8301e-08	ATP1B4	23439
1.86348	4.38191	1.74672e-09	8.9999e-08	DPYSL3	1809
6.04916	0.483304	3.46322e-09	1.70932e-07	FAM163A	148753
2.4821	-0.812393	7.41088e-09	3.49345e-07	FER1L6	654463
4.56809	-1.861	1.32641e-08	5.95687e-07	SYT4	6860
1.92289	-1.57062	1.71335e-08	7.54176e-07	INSRR	3645
2.07981	-1.21414	1.80874e-08	7.89197e-07	CDRT1	374286
1.59981	-1.55064	2.48864e-08	1.07087e-06	ODF3L1	161753
3.79255	-0.194521	2.62428e-08	1.11812e-06	ATRNL1	26033
4.61677	-1.83103	2.81237e-08	1.1831e-06	C10orf82	143379
2.72177	2.55283	2.8203e-08	1.18393e-06	MMP7	4316
1.55217	0.118783	2.87876e-08	1.20089e-06	RHOXF2B	727940
2.06474	2.04796	3.32994e-08	1.37188e-06	C10orf72	196740
2.54594	1.45608	3.69338e-08	1.49992e-06	NEK10	152110
3.44917	1.82083	4.41568e-08	1.76097e-06	CDH6	1004
4.5301	-1.98507	4.78807e-08	1.90187e-06	CTAG2	30848
1.75832	4.86105	4.82228e-08	1.91165e-06	CLIP3	25999
1.69614	-2.06776	9.13263e-08	3.4166e-06	MUC12	10071
2.17499	-0.505104	1.07183e-07	3.92153e-06	SEMA3D	223117
1.71387	-0.545744	1.23744e-07	4.46195e-06	SCG2	7857
2.635	-0.158848	1.24868e-07	4.49435e-06	CDO1	1036
1.69759	3.93031	1.36107e-07	4.85504e-06	HSPA7	3311
4.27761	-2.59049	1.47621e-07	5.25638e-06	NDST4	64579
4.88358	-2.42653	1.54398e-07	5.48786e-06	GSX1	219409
3.71557	-2.72183	1.66299e-07	5.8163e-06	IGFL2	147920
3.38997	-2.88358	2.44637e-07	8.18468e-06	CELA2B	51032
1.93152	-0.932407	4.40947e-07	1.40231e-05	BCAN	63827
2.05279	-0.386159	4.98934e-07	1.55936e-05	MLXIPL	51085
1.70017	1.98861	5.08453e-07	1.58663e-05	FAM47E	100129583
1.74195	3.90462	5.10074e-07	1.5892e-05	FLT4	2324
2.51258	1.15666	5.22831e-07	1.62134e-05	PTGIS	5740
2.48195	0.143183	5.85736e-07	1.79686e-05	LOC100131551	100131551
1.75621	-0.910232	6.24206e-07	1.89736e-05	LAMA2	3908
2.89632	-2.73759	6.71353e-07	2.02523e-05	LHCGR	3973
3.31904	-2.87533	6.8263e-07	2.05614e-05	RNASE12	493901
2.88992	-1.26857	8.48765e-07	2.50732e-05	DCHS2	54798
2.6989	0.578545	8.62119e-07	2.53924e-05	CCL1	6346
3.41201	-2.95799	9.58509e-07	2.79425e-05	HTR2C	3358
1.51819	-2.40746	9.68638e-07	2.81145e-05	FBXW10	10517
1.89875	1.27236	1.5707e-06	4.39885e-05	CACNG4	27092
2.1761	2.02113	1.71059e-06	4.74397e-05	PTGFR	5737
2.61788	-1.83124	2.25667e-06	6.10556e-05	CRHR2	1395
1.71357	1.73427	2.44614e-06	6.54711e-05	WDR86	349136
3.00436	-2.62628	2.72151e-06	7.20676e-05	ST8SIA2	8128
3.45225	-2.85467	2.74225e-06	7.25204e-05	DCAF4L2	138009
2.32322	-1.96785	3.13793e-06	8.10498e-05	CASR	846
3.92134	-2.3179	3.51846e-06	8.96017e-05	NOS1	4842
2.51797	2.09736	4.36098e-06	0.000108697	GLI2	2736
2.44741	-1.87819	4.47745e-06	0.000111045	STOML3	161003
4.19877	-1.54094	4.82591e-06	0.000118217	SLC5A12	159963
2.39999	-1.23956	7.41741e-06	0.00017198	ZSCAN4	201516
3.34935	-2.45142	8.0496e-06	0.00018556	NKX2-5	1482
2.81238	-0.569606	8.42183e-06	0.000193024	GABRA2	2555
2.9025	-2.92302	8.60221e-06	0.000196032	CELA2A	63036
2.38789	-2.71288	9.12341e-06	0.000206728	C7orf72	100130988
2.03424	0.778895	9.14921e-06	0.000207077	HIF3A	64344
2.81403	-2.49099	9.76231e-06	0.000218803	CACNG8	59283
3.92601	-2.5885	1.12083e-05	0.00024641	CDH18	1016
1.87382	0.143294	1.12387e-05	0.000246807	DNAJC5B	85479
2.56444	0.435399	1.48322e-05	0.00031564	FAM84A	151354
2.13099	-1.74159	1.729e-05	0.000359501	WSCD2	9671
3.1585	-2.90452	1.99659e-05	0.000407076	C1orf87	127795
1.58161	-1.06441	2.07055e-05	0.000420864	GPR25	2848
1.59293	2.12143	2.28046e-05	0.000459781	HLF	3131
1.55246	0.665421	2.5128e-05	0.000501497	TTLL6	284076
2.20048	-2.23705	2.92451e-05	0.000570036	CD207	50489
2.10439	0.4998	3.30048e-05	0.000634633	SHISA9	729993
2.82752	-1.09505	3.34379e-05	0.000642343	WDR72	256764
2.19041	-2.88891	3.39444e-05	0.000649569	TAAR1	134864
2.08176	-3.26216	3.69692e-05	0.000696096	KRT19	3880
2.47554	-2.10897	4.04015e-05	0.00074801	TMEFF2	23671
2.66275	-3.13552	4.37988e-05	0.000799037	CGA	1081
1.59576	3.52307	4.60972e-05	0.000834101	IL1RL1	9173
3.30389	-2.38424	5.28859e-05	0.000939879	STATH	6779
2.29093	-0.647513	5.68217e-05	0.0010009	PDE10A	10846
1.97016	-2.7685	7.20094e-05	0.00122934	KRT7	3855
1.56261	-0.340116	7.27214e-05	0.00123937	NTN4	59277
1.94259	-2.56506	7.68589e-05	0.0013021	SAG	6295
3.19333	-2.11669	8.56813e-05	0.00142731	BBOX1	8424
1.79441	-1.03611	8.79969e-05	0.00145857	LOC201651	201651
2.33775	0.51816	9.44387e-05	0.00154861	COL11A1	1301
1.89342	2.31506	9.72941e-05	0.0015889	GPC4	2239
1.8397	-1.07408	0.00010484	0.00168998	KIF1A	547
2.58001	-3.09841	0.00011304	0.00180135	TCF23	150921
2.23242	-3.11358	0.000135856	0.00211803	CLDN22	53842
2.65221	-2.82794	0.000138133	0.00215017	HYAL4	23553
2.14961	-1.55464	0.000139806	0.00217113	MRAP2	112609
2.35227	-1.83954	0.000194255	0.00291017	REN	5972
1.70613	-1.62584	0.000196674	0.00293539	C19orf33	64073
1.84513	-2.6011	0.000208773	0.00308365	AADAC	13
2.00628	-1.65268	0.00024037	0.00345565	C4BPA	722
1.78422	-0.155713	0.000274478	0.0038679	POF1B	79983
2.43004	-0.304838	0.000289276	0.00404113	C2CD4B	388125
2.03293	1.63841	0.000294248	0.00410301	ANXA8L2	244
2.78786	-0.893051	0.00031793	0.00436908	POU1F1	5449
1.97673	0.0781584	0.000365782	0.00491488	AGXT	189
2.48193	-2.6482	0.000374856	0.00502253	KCND2	3751
1.61223	-1.97669	0.000381866	0.00509666	SLC17A3	10786
1.94639	2.49727	0.00038438	0.00511559	SNCAIP	9627
1.72679	-1.97943	0.00038508	0.00511559	DAB1	1600
2.31569	-3.11868	0.000388537	0.00515122	SCGN	10590
1.78157	-0.893737	0.00039592	0.00522824	ROR1	4919
1.96921	-1.7097	0.000413894	0.00542607	CHST8	64377
1.94301	-3.25486	0.000570996	0.00702385	C12orf36	283422
2.09151	-2.9679	0.000620689	0.00754624	CTAG1B	1485
2.48593	-1.42141	0.000713236	0.00844031	FGF10	2255
2.46459	3.34697	0.000771225	0.00901236	PI15	51050
1.72389	-1.02863	0.000840218	0.00969467	COL21A1	81578
2.39422	-2.80859	0.000960912	0.0108069	CLCA1	1179
2.02739	-2.91352	0.00106791	0.0117973	GRIN2B	2904
2.18355	-1.85379	0.00107498	0.0118688	PROX1	5629
2.05229	-2.94945	0.00107558	0.0118689	ARSF	416
1.72309	0.285224	0.00112951	0.0123023	HBE1	3046
1.9088	-1.50182	0.00114898	0.0124717	ST6GALNAC5	81849
2.48406	0.883961	0.00118136	0.0127539	NCR2	9436
1.51571	-3.19444	0.00130161	0.0137635	IQCJ	654502
2.31565	-2.47151	0.00143918	0.0148	GPR158	57512
1.54416	-0.865279	0.00147666	0.0151117	GPC3	2719
1.50435	-3.31252	0.0015794	0.0159701	RIPPLY2	134701
1.81033	-3.1596	0.00159387	0.0160921	KRT16	3868
1.63041	0.60832	0.0016031	0.0161525	B4GALNT4	338707
1.51034	1.93433	0.00162081	0.0163144	SCN2A	6326
1.70219	-3.08316	0.00167714	0.0168051	GRIK2	2898
1.56097	-2.18087	0.0016795	0.0168203	CARD17	440068
1.50199	-1.92318	0.00171609	0.0171274	TNFSF11	8600
1.58635	-3.29348	0.00180223	0.017808	CLVS2	134829
1.63379	0.848194	0.00195774	0.0189965	CNTN1	1272
2.18144	-1.47883	0.00201049	0.0193668	CTNND2	1501
1.87772	-2.83001	0.00210092	0.0200154	CEACAM16	388551
1.60407	0.411642	0.00217651	0.0205978	MAOB	4129
1.6726	-3.26545	0.00241255	0.0222508	LHX9	56956
1.61922	0.715687	0.00268529	0.0241301	MATN4	8785
2.57133	-0.966784	0.00299936	0.0262197	CNTNAP5	129684
2.34326	-0.920936	0.00318851	0.0275373	IRX6	79190
2.65197	-2.52369	0.00335943	0.0285659	MAGEA1	4100
1.96317	-2.97018	0.00379031	0.0315965	NPHS2	7827
1.63691	-2.79431	0.00404574	0.0330221	ARSI	340075
1.72523	-3.14664	0.00416346	0.0336929	C1QTNF8	390664
1.84026	-2.35485	0.00421209	0.0339798	PTPN5	84867
1.67069	-3.17772	0.00460946	0.0363149	SPANXN3	139067
1.64134	-2.52427	0.00462438	0.0363605	FREM2	341640
2.64874	-2.00335	0.00490414	0.0380204	GABRG2	2566
1.59432	-2.36923	0.00492848	0.0381794	EPS8L3	79574
1.53301	-3.28053	0.00515531	0.0393858	S100A7	6278
1.70295	-2.09126	0.0052748	0.0400531	SH3GL3	6457
1.68477	-2.03376	0.00617292	0.0448735	C2CD4C	126567
