# Supplementary material for: Clinical and prognostic relevance of CXCL12 expression in acute myeloid leukemia
Source: PeerJ. 2021 Jul 20;9:e11820. doi: 10.7717/peerj.11820 (PMC8300536; doi:10.7717/peerj.11820)
Supplement: Supplemental Information 13 [file peerj-09-11820-s013.xlsx]

## Sheet: enrichment.Process
#term ID	term description	observed gene count	background gene count	strength	false discovery rate	matching proteins in your network (IDs)	matching proteins in your network (labels)
GO:0009653	anatomical structure morphogenesis	155	1992	0.38	6.88e-20	9606.ENSP00000001146,9606.ENSP00000006053,9606.ENSP00000040584,9606.ENSP00000052754,9606.ENSP00000205143,9606.ENSP00000207157,9606.ENSP00000215368,9606.ENSP00000222598,9606.ENSP00000225831,9606.ENSP00000225964,9606.ENSP00000228938,9606.ENSP00000231751,9606.ENSP00000233242,9606.ENSP00000233813,9606.ENSP00000239461,9606.ENSP00000240335,9606.ENSP00000245479,9606.ENSP00000246635,9606.ENSP00000247182,…	CYP26B1,CX3CL1,HOXC8,DCN,DLL3,TBX15,EFNA2,DLX5,CCL2,COL1A1,MGP,LTF,APOB,IGFBP5,PRRX1,TBX4,SOX9,KRT13,SIX1,HOXD9,APOE,GATA5,RAMP2,DCLK1,CHL1,PDGFRA,FOXF2,MMP13,COL8A1,MEOX2,FOXF1,CCM2L,KDR,WNT5A,TNC,ENPEP,CDH11,OSR1,NYAP2,EGFR,PRDM14,NTRK2,TENM4,BARX2,FLT1,GJA1,ZIC1,GPR116,THY1,GRHL3,STC1,AQP5,FRZB,EN1,FOXQ1,T,COL1A2,SOX17,ANTXR1,ONECUT1,HOXC9,CDK5R2,COL3A1,SIX2,HOXC10,AQP1,EDNRA,HOXD8,RHOJ,GPR4,S…
GO:0043062	extracellular structure organization	53	339	0.68	8.62e-16	9606.ENSP00000052754,9606.ENSP00000061240,9606.ENSP00000206423,9606.ENSP00000225964,9606.ENSP00000226284,9606.ENSP00000230538,9606.ENSP00000233242,9606.ENSP00000245479,9606.ENSP00000252486,9606.ENSP00000253796,9606.ENSP00000257290,9606.ENSP00000260302,9606.ENSP00000261037,9606.ENSP00000261292,9606.ENSP00000261769,9606.ENSP00000262426,9606.ENSP00000263923,9606.ENSP00000264828,9606.ENSP00000265131,…	DCN,TLL1,CCDC80,COL1A1,IBSP,LAMA4,APOB,SOX9,APOE,RAMP2,PDGFRA,MMP13,COL8A1,LIPG,CDH1,FOXF1,KDR,COL5A3,TNC,VCAM1,COL6A3,COL1A2,COL3A1,PRSS1,MMP1,A2M,COL12A1,FBN1,FOXC2,BGN,FLRT2,SMOC2,EGFLAM,FMOD,APOA4,TLL2,COL4A2,DPT,DDR2,HTRA1,HPSE2,COL16A1,COL4A1,ITGA8,EGFL6,KLK7,JAM2,MATN3,TNXB,ADAMTS9,AGTR1,APOC1,PRSS3P2
GO:0009887	animal organ morphogenesis	86	865	0.48	1.62e-15	9606.ENSP00000001146,9606.ENSP00000040584,9606.ENSP00000052754,9606.ENSP00000207157,9606.ENSP00000222598,9606.ENSP00000225831,9606.ENSP00000225964,9606.ENSP00000228938,9606.ENSP00000231751,9606.ENSP00000233813,9606.ENSP00000239461,9606.ENSP00000240335,9606.ENSP00000245479,9606.ENSP00000246635,9606.ENSP00000247182,9606.ENSP00000249499,9606.ENSP00000252997,9606.ENSP00000257290,9606.ENSP00000260302,…	CYP26B1,HOXC8,DCN,TBX15,DLX5,CCL2,COL1A1,MGP,LTF,IGFBP5,PRRX1,TBX4,SOX9,KRT13,SIX1,HOXD9,GATA5,PDGFRA,MMP13,COL8A1,FOXF1,CCM2L,WNT5A,TNC,OSR1,EGFR,NTRK2,BARX2,GJA1,ZIC1,THY1,GRHL3,STC1,AQP5,FRZB,T,COL1A2,SOX17,HOXC9,COL3A1,SIX2,AQP1,HOXD8,SLC34A1,SOX11,PGR,FBN1,FRAS1,FOXC2,SOX1,SLIT3,ALDH1A3,FLRT2,PARVA,PTN,EYA1,OLFM3,SYCP2,NPY1R,HTRA1,BMP5,NRG3,ALPL,ERRFI1,ITGA8,ID4,NFIB,PDX1,SDC1,SHOX2,EFEMP1,S…
GO:0022610	biological adhesion	84	849	0.48	3.83e-15	9606.ENSP00000006053,9606.ENSP00000216733,9606.ENSP00000219022,9606.ENSP00000225831,9606.ENSP00000226284,9606.ENSP00000230538,9606.ENSP00000243347,9606.ENSP00000245479,9606.ENSP00000249842,9606.ENSP00000250111,9606.ENSP00000252997,9606.ENSP00000256509,9606.ENSP00000257290,9606.ENSP00000261037,9606.ENSP00000261769,9606.ENSP00000262426,9606.ENSP00000264436,9606.ENSP00000264463,9606.ENSP00000264828,…	CX3CL1,EFS,OLFM4,CCL2,IBSP,LAMA4,TNFAIP6,SOX9,ISLR,ATP1B2,GATA5,CHL1,PDGFRA,COL8A1,CDH1,FOXF1,ADD2,CDH10,COL5A3,TNC,COL6A5,CDH11,EGFR,TENM4,THY1,CXADR,PCDH1,PCDHA13,AZGP1,VCAM1,INHBB,COL6A3,ANTXR1,ACHE,COL3A1,CLEC4M,COL12A1,FBN1,OPCML,FLRT2,PARVA,EPHA3,FERMT2,MYBPC2,APOA4,PCDH18,DPT,DDR2,CLCA2,BMP5,PPAP2B,COL16A1,COL15A1,RND3,ITGBL1,CTTN,PCDH17,ITGA8,EGFL6,NLGN4X,STAB2,VWA2,CXCL12,CDH7,PCDHA11,JA…
GO:0048731	system development	233	4144	0.24	3.83e-15	9606.ENSP00000001146,9606.ENSP00000006053,9606.ENSP00000040584,9606.ENSP00000052754,9606.ENSP00000061240,9606.ENSP00000199280,9606.ENSP00000205143,9606.ENSP00000207157,9606.ENSP00000215368,9606.ENSP00000222139,9606.ENSP00000222598,9606.ENSP00000225831,9606.ENSP00000225964,9606.ENSP00000226284,9606.ENSP00000228938,9606.ENSP00000231751,9606.ENSP00000233242,9606.ENSP00000233813,9606.ENSP00000239461,…	CYP26B1,CX3CL1,HOXC8,DCN,TLL1,AQP2,DLL3,TBX15,EFNA2,EPOR,DLX5,CCL2,COL1A1,IBSP,MGP,LTF,APOB,IGFBP5,PRRX1,TBX4,KCNJ8,HOXC6,SOX9,KRT13,SIX1,HOXD9,IGSF21,APOE,GATA5,RAMP2,BARX1,DCLK1,CHL1,PDGFRA,ACSBG1,FOXF2,MMP13,COL8A1,CDH1,MEOX2,RIMS2,FOXF1,PCSK2,CCM2L,KDR,EFHD1,GABRA4,ADD2,WNT5A,COL5A3,KLF1,STC2,TNC,ENPEP,CDH11,OSR1,NYAP2,EGFR,CRH,NTRK2,TENM4,BARX2,FLT1,GJA1,ZIC1,GPR116,THY1,CXADR,PCDH1,GRHL3,PC…
GO:0032501	multicellular organismal process	320	6507	0.18	4.69e-15	9606.ENSP00000001146,9606.ENSP00000006053,9606.ENSP00000007699,9606.ENSP00000040584,9606.ENSP00000052754,9606.ENSP00000061240,9606.ENSP00000199280,9606.ENSP00000205143,9606.ENSP00000207157,9606.ENSP00000215368,9606.ENSP00000222139,9606.ENSP00000222598,9606.ENSP00000225831,9606.ENSP00000225964,9606.ENSP00000226284,9606.ENSP00000228938,9606.ENSP00000231751,9606.ENSP00000233242,9606.ENSP00000233813,…	CYP26B1,CX3CL1,YBX2,HOXC8,DCN,TLL1,AQP2,DLL3,TBX15,EFNA2,EPOR,DLX5,CCL2,COL1A1,IBSP,MGP,LTF,APOB,IGFBP5,PRRX1,TBX4,KCNJ8,RAMP3,HOXC12,HOXC6,TNFAIP6,PIWIL1,SOX9,KRT13,SIX1,HOXD9,ATP1B2,IGSF21,APOE,GATA5,SLC6A8,RAMP2,BARX1,IGJ,DCLK1,FABP4,CHL1,SPX,PDGFRA,ACSBG1,FOXF2,MMP13,COL8A1,TRHDE,LIPG,CDH1,MEOX2,KCNH2,RIMS2,FOXF1,PCSK2,CCM2L,C6,KDR,EFHD1,NMU,GABRA4,ADD2,WNT5A,COL5A3,KLF1,STC2,TNC,ENPEP,CDH11,…
GO:0048513	animal organ development	182	2926	0.28	6.17e-15	9606.ENSP00000001146,9606.ENSP00000040584,9606.ENSP00000052754,9606.ENSP00000199280,9606.ENSP00000205143,9606.ENSP00000207157,9606.ENSP00000215368,9606.ENSP00000222139,9606.ENSP00000222598,9606.ENSP00000225831,9606.ENSP00000225964,9606.ENSP00000226284,9606.ENSP00000228938,9606.ENSP00000231751,9606.ENSP00000233813,9606.ENSP00000239461,9606.ENSP00000240335,9606.ENSP00000240662,9606.ENSP00000245479,…	CYP26B1,HOXC8,DCN,AQP2,DLL3,TBX15,EFNA2,EPOR,DLX5,CCL2,COL1A1,IBSP,MGP,LTF,IGFBP5,PRRX1,TBX4,KCNJ8,SOX9,KRT13,SIX1,HOXD9,GATA5,RAMP2,BARX1,DCLK1,PDGFRA,FOXF2,MMP13,COL8A1,CDH1,MEOX2,FOXF1,CCM2L,KDR,ADD2,WNT5A,COL5A3,KLF1,STC2,TNC,ENPEP,OSR1,EGFR,CRH,NTRK2,TENM4,BARX2,GJA1,ZIC1,GPR116,THY1,CXADR,GRHL3,STC1,AQP5,VCAM1,FRZB,EN1,INHBB,COL6A3,FOXQ1,T,COL1A2,SOX17,EN2,EPB42,ONECUT1,IGF1,HOXC9,ACHE,CDK5…
GO:0007155	cell adhesion	82	843	0.47	1.41e-14	9606.ENSP00000006053,9606.ENSP00000216733,9606.ENSP00000219022,9606.ENSP00000225831,9606.ENSP00000226284,9606.ENSP00000230538,9606.ENSP00000243347,9606.ENSP00000245479,9606.ENSP00000249842,9606.ENSP00000250111,9606.ENSP00000252997,9606.ENSP00000256509,9606.ENSP00000257290,9606.ENSP00000261037,9606.ENSP00000261769,9606.ENSP00000262426,9606.ENSP00000264436,9606.ENSP00000264463,9606.ENSP00000264828,…	CX3CL1,EFS,OLFM4,CCL2,IBSP,LAMA4,TNFAIP6,SOX9,ISLR,ATP1B2,GATA5,CHL1,PDGFRA,COL8A1,CDH1,FOXF1,ADD2,CDH10,COL5A3,TNC,COL6A5,CDH11,EGFR,TENM4,THY1,CXADR,PCDH1,PCDHA13,AZGP1,VCAM1,COL6A3,ANTXR1,ACHE,COL3A1,CLEC4M,COL12A1,FBN1,OPCML,FLRT2,PARVA,EPHA3,FERMT2,MYBPC2,APOA4,PCDH18,DPT,DDR2,CLCA2,BMP5,PPAP2B,COL16A1,COL15A1,RND3,ITGBL1,CTTN,PCDH17,ITGA8,EGFL6,NLGN4X,STAB2,VWA2,CXCL12,CDH7,PCDHA11,JAM2,GP5…
GO:0030198	extracellular matrix organization	47	296	0.69	1.41e-14	9606.ENSP00000052754,9606.ENSP00000061240,9606.ENSP00000206423,9606.ENSP00000225964,9606.ENSP00000226284,9606.ENSP00000230538,9606.ENSP00000245479,9606.ENSP00000253796,9606.ENSP00000257290,9606.ENSP00000260302,9606.ENSP00000261037,9606.ENSP00000261769,9606.ENSP00000262426,9606.ENSP00000263923,9606.ENSP00000264828,9606.ENSP00000265131,9606.ENSP00000294728,9606.ENSP00000295550,9606.ENSP00000297268,…	DCN,TLL1,CCDC80,COL1A1,IBSP,LAMA4,SOX9,RAMP2,PDGFRA,MMP13,COL8A1,CDH1,FOXF1,KDR,COL5A3,TNC,VCAM1,COL6A3,COL1A2,COL3A1,PRSS1,MMP1,A2M,COL12A1,FBN1,FOXC2,BGN,FLRT2,SMOC2,EGFLAM,FMOD,TLL2,COL4A2,DPT,DDR2,HTRA1,HPSE2,COL16A1,COL4A1,ITGA8,EGFL6,KLK7,JAM2,MATN3,TNXB,ADAMTS9,PRSS3P2
GO:0007275	multicellular organism development	250	4726	0.21	7.45e-14	9606.ENSP00000001146,9606.ENSP00000006053,9606.ENSP00000040584,9606.ENSP00000052754,9606.ENSP00000061240,9606.ENSP00000199280,9606.ENSP00000205143,9606.ENSP00000207157,9606.ENSP00000215368,9606.ENSP00000222139,9606.ENSP00000222598,9606.ENSP00000225831,9606.ENSP00000225964,9606.ENSP00000226284,9606.ENSP00000228938,9606.ENSP00000231751,9606.ENSP00000233242,9606.ENSP00000233813,9606.ENSP00000239461,…	CYP26B1,CX3CL1,HOXC8,DCN,TLL1,AQP2,DLL3,TBX15,EFNA2,EPOR,DLX5,CCL2,COL1A1,IBSP,MGP,LTF,APOB,IGFBP5,PRRX1,TBX4,KCNJ8,HOXC12,HOXC6,PIWIL1,SOX9,KRT13,SIX1,HOXD9,IGSF21,APOE,GATA5,RAMP2,BARX1,DCLK1,CHL1,PDGFRA,ACSBG1,FOXF2,MMP13,COL8A1,CDH1,MEOX2,RIMS2,FOXF1,PCSK2,CCM2L,C6,KDR,EFHD1,GABRA4,ADD2,WNT5A,COL5A3,KLF1,STC2,TNC,ENPEP,CDH11,OSR1,NYAP2,EGFR,CRH,PRDM14,NTRK2,TENM4,BARX2,FLT1,GJA1,ZIC1,GPR116,T…
GO:0048856	anatomical structure development	263	5085	0.2	9.57e-14	9606.ENSP00000001146,9606.ENSP00000006053,9606.ENSP00000007699,9606.ENSP00000040584,9606.ENSP00000052754,9606.ENSP00000061240,9606.ENSP00000199280,9606.ENSP00000205143,9606.ENSP00000207157,9606.ENSP00000215368,9606.ENSP00000222139,9606.ENSP00000222598,9606.ENSP00000225831,9606.ENSP00000225964,9606.ENSP00000226284,9606.ENSP00000228938,9606.ENSP00000231751,9606.ENSP00000233242,9606.ENSP00000233813,…	CYP26B1,CX3CL1,YBX2,HOXC8,DCN,TLL1,AQP2,DLL3,TBX15,EFNA2,EPOR,DLX5,CCL2,COL1A1,IBSP,MGP,LTF,APOB,IGFBP5,PRRX1,TBX4,KCNJ8,HOXC12,HOXC6,PIWIL1,SOX9,KRT13,SIX1,HOXD9,IGSF21,APOE,GATA5,RAMP2,BARX1,DCLK1,CHL1,PDGFRA,ACSBG1,FOXF2,MMP13,COL8A1,CDH1,MEOX2,RIMS2,FOXF1,PCSK2,CCM2L,C6,KDR,EFHD1,GABRA4,ADD2,WNT5A,COL5A3,KLF1,STC2,TNC,ENPEP,RHCG,CDH11,OSR1,NYAP2,EGFR,CRH,PRDM14,NTRK2,TENM4,BARX2,TJP1,FLT1,GJA…
GO:0032502	developmental process	271	5401	0.19	9.94e-13	9606.ENSP00000001146,9606.ENSP00000006053,9606.ENSP00000007699,9606.ENSP00000040584,9606.ENSP00000052754,9606.ENSP00000061240,9606.ENSP00000199280,9606.ENSP00000205143,9606.ENSP00000207157,9606.ENSP00000215368,9606.ENSP00000222139,9606.ENSP00000222598,9606.ENSP00000225831,9606.ENSP00000225964,9606.ENSP00000226284,9606.ENSP00000228938,9606.ENSP00000231751,9606.ENSP00000233242,9606.ENSP00000233813,…	CYP26B1,CX3CL1,YBX2,HOXC8,DCN,TLL1,AQP2,DLL3,TBX15,EFNA2,EPOR,DLX5,CCL2,COL1A1,IBSP,MGP,LTF,APOB,IGFBP5,PRRX1,TBX4,KCNJ8,HOXC12,HOXC6,PIWIL1,SOX9,KRT13,SIX1,HOXD9,IGSF21,APOE,GATA5,RAMP2,BARX1,DCLK1,FABP4,CHL1,PDGFRA,ACSBG1,FOXF2,MMP13,COL8A1,CDH1,MEOX2,RIMS2,FOXF1,PCSK2,CCM2L,C6,KDR,EFHD1,GABRA4,ADD2,WNT5A,COL5A3,KLF1,STC2,TNC,ENPEP,RHCG,CDH11,OSR1,NYAP2,EGFR,CRH,PRDM14,NTRK2,TENM4,BARX2,TJP1,FL…
GO:0072359	circulatory system development	74	807	0.45	6.36e-12	9606.ENSP00000006053,9606.ENSP00000222139,9606.ENSP00000225831,9606.ENSP00000225964,9606.ENSP00000233242,9606.ENSP00000239461,9606.ENSP00000240335,9606.ENSP00000240662,9606.ENSP00000245479,9606.ENSP00000247182,9606.ENSP00000252486,9606.ENSP00000252997,9606.ENSP00000253796,9606.ENSP00000257290,9606.ENSP00000261037,9606.ENSP00000262041,9606.ENSP00000262426,9606.ENSP00000262659,9606.ENSP00000263923,…	CX3CL1,EPOR,CCL2,COL1A1,APOB,PRRX1,TBX4,KCNJ8,SOX9,SIX1,APOE,GATA5,RAMP2,PDGFRA,COL8A1,MEOX2,FOXF1,CCM2L,KDR,WNT5A,ENPEP,OSR1,NTRK2,TENM4,FLT1,GJA1,GPR116,THY1,CXADR,T,COL1A2,SOX17,ANTXR1,COL3A1,EDNRA,RHOJ,GPR4,SOX11,FBN1,FOXC2,SLIT3,FLRT2,PARVA,PTN,EYA1,APOD,SORBS2,RSPO3,ANK2,COL4A2,NTRK3,NPY1R,ARHGEF15,BMP5,MMRN2,COL15A1,COL4A1,ERRFI1,ESM1,STAB2,SHOX2,NR2F2,SOX6,SNAI2,ZFPM2,NRXN1,CCBE1,ADAMTS9,…
GO:0035295	tube development	72	793	0.44	2.19e-11	9606.ENSP00000006053,9606.ENSP00000199280,9606.ENSP00000225831,9606.ENSP00000233242,9606.ENSP00000233813,9606.ENSP00000239461,9606.ENSP00000240335,9606.ENSP00000245479,9606.ENSP00000247182,9606.ENSP00000252486,9606.ENSP00000252997,9606.ENSP00000253796,9606.ENSP00000257290,9606.ENSP00000261037,9606.ENSP00000262041,9606.ENSP00000262426,9606.ENSP00000263923,9606.ENSP00000264634,9606.ENSP00000265131,…	CX3CL1,AQP2,CCL2,APOB,IGFBP5,PRRX1,TBX4,SOX9,SIX1,APOE,GATA5,RAMP2,PDGFRA,COL8A1,MEOX2,FOXF1,KDR,WNT5A,TNC,ENPEP,OSR1,EGFR,CRH,NTRK2,FLT1,GJA1,GPR116,THY1,GRHL3,EN1,T,SOX17,COL3A1,SIX2,EDNRA,GPR4,SOX11,PGR,FOXC2,PARVA,PTN,EYA1,APOD,RSPO3,COL4A2,POU3F3,SIM1,EPHA7,BMP5,MMRN2,COL15A1,COL4A1,ERRFI1,NFIB,PDX1,SDC1,ESM1,STAB2,SHOX2,NR2F2,ZFPM2,NRXN1,CPS1,CCBE1,ADAMTS9,SLIT2,FZD4,TMEM100,APLNR,YAP1,VEGF…
GO:0001944	vasculature development	53	487	0.52	9.94e-11	9606.ENSP00000006053,9606.ENSP00000225831,9606.ENSP00000225964,9606.ENSP00000233242,9606.ENSP00000239461,9606.ENSP00000240335,9606.ENSP00000247182,9606.ENSP00000252486,9606.ENSP00000253796,9606.ENSP00000257290,9606.ENSP00000261037,9606.ENSP00000262041,9606.ENSP00000262426,9606.ENSP00000263923,9606.ENSP00000265162,9606.ENSP00000272223,9606.ENSP00000277120,9606.ENSP00000282397,9606.ENSP00000282561,…	CX3CL1,CCL2,COL1A1,APOB,PRRX1,TBX4,SIX1,APOE,RAMP2,PDGFRA,COL8A1,MEOX2,FOXF1,KDR,ENPEP,OSR1,NTRK2,FLT1,GJA1,GPR116,THY1,T,COL1A2,SOX17,ANTXR1,COL3A1,EDNRA,RHOJ,GPR4,FOXC2,PARVA,EYA1,APOD,RSPO3,COL4A2,ARHGEF15,MMRN2,COL15A1,COL4A1,ERRFI1,ESM1,STAB2,NR2F2,ZFPM2,NRXN1,CCBE1,ADAMTS9,SLIT2,FZD4,TMEM100,APLNR,YAP1,VEGFC
GO:0001501	skeletal system development	51	457	0.53	1.12e-10	9606.ENSP00000001146,9606.ENSP00000040584,9606.ENSP00000061240,9606.ENSP00000205143,9606.ENSP00000207157,9606.ENSP00000222598,9606.ENSP00000225964,9606.ENSP00000228938,9606.ENSP00000231751,9606.ENSP00000239461,9606.ENSP00000240335,9606.ENSP00000243108,9606.ENSP00000245479,9606.ENSP00000247182,9606.ENSP00000249499,9606.ENSP00000257290,9606.ENSP00000260302,9606.ENSP00000264634,9606.ENSP00000268603,…	CYP26B1,HOXC8,TLL1,DLL3,TBX15,DLX5,COL1A1,MGP,LTF,PRRX1,TBX4,HOXC6,SOX9,SIX1,HOXD9,PDGFRA,MMP13,WNT5A,CDH11,OSR1,BARX2,STC1,FRZB,EN1,T,COL1A2,IGF1,HOXC9,COL3A1,SIX2,HOXC10,HOXC5,HOXD8,SOX11,COL12A1,FBN1,FOXC2,EYA1,PRELP,BMP5,ALPL,NFIB,SHOX2,SOX6,MATN3,HOXD3,IGF2,FREM1,DLX6,HOXC11,PCGF2
GO:0048514	blood vessel morphogenesis	46	381	0.57	1.32e-10	9606.ENSP00000006053,9606.ENSP00000225831,9606.ENSP00000233242,9606.ENSP00000239461,9606.ENSP00000240335,9606.ENSP00000247182,9606.ENSP00000252486,9606.ENSP00000253796,9606.ENSP00000257290,9606.ENSP00000261037,9606.ENSP00000262041,9606.ENSP00000262426,9606.ENSP00000263923,9606.ENSP00000265162,9606.ENSP00000277120,9606.ENSP00000282397,9606.ENSP00000282561,9606.ENSP00000283296,9606.ENSP00000284240,…	CX3CL1,CCL2,APOB,PRRX1,TBX4,SIX1,APOE,RAMP2,PDGFRA,COL8A1,MEOX2,FOXF1,KDR,ENPEP,NTRK2,FLT1,GJA1,GPR116,THY1,T,SOX17,COL3A1,EDNRA,GPR4,FOXC2,PARVA,EYA1,APOD,RSPO3,COL4A2,MMRN2,COL15A1,COL4A1,ESM1,STAB2,NR2F2,ZFPM2,NRXN1,CCBE1,ADAMTS9,SLIT2,FZD4,TMEM100,APLNR,YAP1,VEGFC
GO:0035239	tube morphogenesis	60	615	0.48	1.58e-10	9606.ENSP00000006053,9606.ENSP00000225831,9606.ENSP00000233242,9606.ENSP00000239461,9606.ENSP00000240335,9606.ENSP00000245479,9606.ENSP00000247182,9606.ENSP00000252486,9606.ENSP00000253796,9606.ENSP00000257290,9606.ENSP00000261037,9606.ENSP00000262041,9606.ENSP00000262426,9606.ENSP00000263923,9606.ENSP00000264634,9606.ENSP00000265131,9606.ENSP00000265162,9606.ENSP00000272223,9606.ENSP00000275493,…	CX3CL1,CCL2,APOB,PRRX1,TBX4,SOX9,SIX1,APOE,RAMP2,PDGFRA,COL8A1,MEOX2,FOXF1,KDR,WNT5A,TNC,ENPEP,OSR1,EGFR,NTRK2,FLT1,GJA1,GPR116,THY1,GRHL3,T,SOX17,COL3A1,SIX2,EDNRA,GPR4,SOX11,PGR,FOXC2,PARVA,EYA1,APOD,RSPO3,COL4A2,EPHA7,BMP5,MMRN2,COL15A1,COL4A1,NFIB,ESM1,STAB2,SHOX2,NR2F2,ZFPM2,NRXN1,CCBE1,ADAMTS9,SLIT2,FZD4,TMEM100,APLNR,YAP1,VEGFC,FOXD1
GO:0032879	regulation of localization	150	2524	0.26	1.69e-10	9606.ENSP00000006053,9606.ENSP00000052754,9606.ENSP00000217407,9606.ENSP00000221444,9606.ENSP00000225831,9606.ENSP00000225964,9606.ENSP00000230538,9606.ENSP00000233242,9606.ENSP00000233813,9606.ENSP00000240662,9606.ENSP00000242249,9606.ENSP00000243347,9606.ENSP00000245479,9606.ENSP00000247182,9606.ENSP00000250111,9606.ENSP00000251127,9606.ENSP00000252486,9606.ENSP00000255448,9606.ENSP00000256969,…	CX3CL1,DCN,LBP,KCNA7,CCL2,COL1A1,LAMA4,APOB,IGFBP5,KCNJ8,RAMP3,TNFAIP6,SOX9,SIX1,ATP1B2,NALCN,APOE,DCLK1,SPX,PDGFRA,LIPG,CDH1,MEOX2,KCNH2,RIMS2,FOXF1,KDR,NMU,PRKG2,WNT5A,STC2,OSR1,EGFR,CRH,PRDM14,KCNE4,FLT1,GJA1,ZIC1,THY1,STC1,INHBB,CXCL5,PPBP,CAMP,GEM,WNK2,JSRP1,ONECUT1,IGF1,ACHE,ABCC8,CDK5R2,COL3A1,CPLX1,SYNPO2,KCNJ4,LDB2,PODN,CCL19,AQP1,KCNK10,EDNRA,RHOJ,LIMCH1,KCND3,CIDEA,SLC34A1,SOX11,SEMA6D…
GO:0065008	regulation of biological quality	192	3559	0.22	1.73e-10	9606.ENSP00000001146,9606.ENSP00000052754,9606.ENSP00000178638,9606.ENSP00000199280,9606.ENSP00000216200,9606.ENSP00000225831,9606.ENSP00000225844,9606.ENSP00000225964,9606.ENSP00000231751,9606.ENSP00000233242,9606.ENSP00000233813,9606.ENSP00000237612,9606.ENSP00000240662,9606.ENSP00000242249,9606.ENSP00000245479,9606.ENSP00000247182,9606.ENSP00000250111,9606.ENSP00000251127,9606.ENSP00000252486,…	CYP26B1,DCN,CA12,AQP2,PVALB,CCL2,CCL13,COL1A1,LTF,APOB,IGFBP5,ABCG2,KCNJ8,RAMP3,SOX9,SIX1,ATP1B2,NALCN,APOE,GATA5,RAMP2,FABP4,SPX,PDGFRA,TRHDE,LIPG,KCNH2,RIMS2,SLC4A1,PCSK2,KDR,NMU,ADD2,CP,WNT5A,KLF1,STC2,ENPEP,RHCG,SLC22A3,EGFR,CRH,PRDM14,NTRK2,PLEKHH2,GJA1,GPR116,THY1,CXADR,PRG3,DGKI,GRHL3,STC1,AQP5,INHBB,COL1A2,SOX17,WNK2,ARHGAP42,MC4R,EPB42,JSRP1,IGF1,ACHE,ABCC8,COL3A1,UGT2B7,CPLX1,KCNK3,LDB2…
GO:0001568	blood vessel development	50	464	0.52	4.62e-10	9606.ENSP00000006053,9606.ENSP00000225831,9606.ENSP00000225964,9606.ENSP00000233242,9606.ENSP00000239461,9606.ENSP00000240335,9606.ENSP00000247182,9606.ENSP00000252486,9606.ENSP00000253796,9606.ENSP00000257290,9606.ENSP00000261037,9606.ENSP00000262041,9606.ENSP00000262426,9606.ENSP00000263923,9606.ENSP00000265162,9606.ENSP00000272223,9606.ENSP00000277120,9606.ENSP00000282397,9606.ENSP00000282561,…	CX3CL1,CCL2,COL1A1,APOB,PRRX1,TBX4,SIX1,APOE,RAMP2,PDGFRA,COL8A1,MEOX2,FOXF1,KDR,ENPEP,OSR1,NTRK2,FLT1,GJA1,GPR116,THY1,T,COL1A2,SOX17,ANTXR1,COL3A1,EDNRA,GPR4,FOXC2,PARVA,EYA1,APOD,RSPO3,COL4A2,MMRN2,COL15A1,COL4A1,ESM1,STAB2,NR2F2,ZFPM2,NRXN1,CCBE1,ADAMTS9,SLIT2,FZD4,TMEM100,APLNR,YAP1,VEGFC
GO:0040011	locomotion	85	1144	0.36	1.68e-09	9606.ENSP00000006053,9606.ENSP00000215368,9606.ENSP00000217407,9606.ENSP00000222598,9606.ENSP00000225831,9606.ENSP00000225844,9606.ENSP00000225964,9606.ENSP00000233242,9606.ENSP00000247182,9606.ENSP00000250111,9606.ENSP00000254801,9606.ENSP00000255448,9606.ENSP00000256509,9606.ENSP00000257290,9606.ENSP00000263923,9606.ENSP00000264436,9606.ENSP00000264634,9606.ENSP00000265162,9606.ENSP00000275493,…	CX3CL1,EFNA2,LBP,DLX5,CCL2,CCL13,COL1A1,APOB,SIX1,ATP1B2,IGJ,DCLK1,CHL1,PDGFRA,KDR,ADD2,WNT5A,ENPEP,EGFR,NTRK2,FLT1,GJA1,CXADR,VCAM1,CXCL5,PPBP,T,COL1A2,SOX17,CDK5R2,SIX2,CCL19,PSG1,MMP1,SOX1,SLIT3,FLRT2,PARVA,EDN3,EPHA3,CMTM5,GFRA1,GYPA,NTRK3,PRSS3,ATP1A2,POU3F3,SPTA1,EPHA7,PPAP2B,MMRN2,NRG3,PRKG1,CTTN,NFIB,SDC1,DRD1,NR2F2,CCL8,CXCL12,GRIN2A,SNAI2,JAM2,NRXN1,VPREB1,BCAR1,RELN,KIF5A,AGTR1,SLIT2,G…
GO:0030154	cell differentiation	184	3457	0.21	1.87e-09	9606.ENSP00000001146,9606.ENSP00000006053,9606.ENSP00000007699,9606.ENSP00000040584,9606.ENSP00000061240,9606.ENSP00000205143,9606.ENSP00000215368,9606.ENSP00000222598,9606.ENSP00000225831,9606.ENSP00000225964,9606.ENSP00000228938,9606.ENSP00000233813,9606.ENSP00000239461,9606.ENSP00000245255,9606.ENSP00000245479,9606.ENSP00000246635,9606.ENSP00000247182,9606.ENSP00000249499,9606.ENSP00000252486,…	CYP26B1,CX3CL1,YBX2,HOXC8,TLL1,DLL3,EFNA2,DLX5,CCL2,COL1A1,MGP,IGFBP5,PRRX1,PIWIL1,SOX9,KRT13,SIX1,HOXD9,APOE,GATA5,RAMP2,BARX1,DCLK1,FABP4,CHL1,PDGFRA,FOXF2,COL8A1,CDH1,RIMS2,FOXF1,KDR,EFHD1,WNT5A,KLF1,TNC,RHCG,CDH11,OSR1,NYAP2,EGFR,PRDM14,NTRK2,TENM4,BARX2,TJP1,FLT1,GJA1,ZIC1,GPR116,THY1,CXADR,STC1,VCAM1,FRZB,EN1,INHBB,FOXQ1,T,SOX17,EN2,EPB42,ANTXR1,ONECUT1,IGF1,ACHE,CDK5R2,COL3A1,SIX2,AHSP,HOX…
GO:0016477	cell migration	68	812	0.41	2.01e-09	9606.ENSP00000006053,9606.ENSP00000217407,9606.ENSP00000225831,9606.ENSP00000225844,9606.ENSP00000225964,9606.ENSP00000233242,9606.ENSP00000247182,9606.ENSP00000250111,9606.ENSP00000254801,9606.ENSP00000255448,9606.ENSP00000256509,9606.ENSP00000257290,9606.ENSP00000263923,9606.ENSP00000264436,9606.ENSP00000264634,9606.ENSP00000265162,9606.ENSP00000275493,9606.ENSP00000277120,9606.ENSP00000282397,…	CX3CL1,LBP,CCL2,CCL13,COL1A1,APOB,SIX1,ATP1B2,IGJ,DCLK1,CHL1,PDGFRA,KDR,ADD2,WNT5A,ENPEP,EGFR,NTRK2,FLT1,GJA1,CXADR,VCAM1,CXCL5,PPBP,T,COL1A2,SOX17,CDK5R2,SIX2,CCL19,PSG1,MMP1,SOX1,PARVA,EDN3,EPHA3,GYPA,NTRK3,PRSS3,POU3F3,PPAP2B,MMRN2,NRG3,PRKG1,CTTN,SDC1,DRD1,NR2F2,CCL8,CXCL12,SNAI2,JAM2,VPREB1,BCAR1,RELN,AGTR1,SLIT2,GYPB,EMX2,TNK1,CCL16,CCL14,CD177,CCL18,VEGFC,MARK1,CCL15,PRSS3P2
GO:0048869	cellular developmental process	186	3533	0.21	3.15e-09	9606.ENSP00000001146,9606.ENSP00000006053,9606.ENSP00000007699,9606.ENSP00000040584,9606.ENSP00000061240,9606.ENSP00000205143,9606.ENSP00000215368,9606.ENSP00000222598,9606.ENSP00000225831,9606.ENSP00000225964,9606.ENSP00000228938,9606.ENSP00000233813,9606.ENSP00000239461,9606.ENSP00000245255,9606.ENSP00000245479,9606.ENSP00000246635,9606.ENSP00000247182,9606.ENSP00000249499,9606.ENSP00000252486,…	CYP26B1,CX3CL1,YBX2,HOXC8,TLL1,DLL3,EFNA2,DLX5,CCL2,COL1A1,MGP,IGFBP5,PRRX1,PIWIL1,SOX9,KRT13,SIX1,HOXD9,APOE,GATA5,RAMP2,BARX1,DCLK1,FABP4,CHL1,PDGFRA,FOXF2,COL8A1,CDH1,RIMS2,FOXF1,KDR,EFHD1,WNT5A,KLF1,TNC,RHCG,CDH11,OSR1,NYAP2,EGFR,PRDM14,NTRK2,TENM4,BARX2,TJP1,FLT1,GJA1,ZIC1,GPR116,THY1,CXADR,STC1,VCAM1,FRZB,EN1,INHBB,FOXQ1,T,SOX17,EN2,EPB42,ANTXR1,ONECUT1,IGF1,ACHE,CDK5R2,COL3A1,SIX2,AHSP,HOX…
GO:0009790	embryo development	70	890	0.38	1.24e-08	9606.ENSP00000001146,9606.ENSP00000205143,9606.ENSP00000207157,9606.ENSP00000222598,9606.ENSP00000225964,9606.ENSP00000233242,9606.ENSP00000239461,9606.ENSP00000240335,9606.ENSP00000243108,9606.ENSP00000245479,9606.ENSP00000247182,9606.ENSP00000249499,9606.ENSP00000257290,9606.ENSP00000261037,9606.ENSP00000262041,9606.ENSP00000262426,9606.ENSP00000263413,9606.ENSP00000263923,9606.ENSP00000264634,…	CYP26B1,DLL3,TBX15,DLX5,COL1A1,APOB,PRRX1,TBX4,HOXC6,SOX9,SIX1,HOXD9,PDGFRA,COL8A1,MEOX2,FOXF1,C6,KDR,WNT5A,OSR1,EGFR,PRDM14,TENM4,FLT1,GJA1,ZIC1,GPR116,GRHL3,FRZB,EN1,T,SOX17,EN2,HOXC9,SIX2,HOXC10,HOXC5,EDNRA,HOXD8,SOX11,COL12A1,FBN1,FRAS1,FOXC2,ALDH1A3,EYA2,EYA1,RSPO3,COL4A2,NES,BMP5,DKK1,ITGA8,PDX1,SHOX2,NR2F2,EFEMP1,SP9,SOX6,ZFPM2,HOXD3,IGF2,DLX6,HOXC11,SPIC,TMEM100,APLNR,YAP1,VEGFC,PCGF2
GO:0048705	skeletal system morphogenesis	30	204	0.65	1.54e-08	9606.ENSP00000001146,9606.ENSP00000040584,9606.ENSP00000207157,9606.ENSP00000222598,9606.ENSP00000225964,9606.ENSP00000228938,9606.ENSP00000231751,9606.ENSP00000239461,9606.ENSP00000240335,9606.ENSP00000245479,9606.ENSP00000247182,9606.ENSP00000249499,9606.ENSP00000257290,9606.ENSP00000260302,9606.ENSP00000272223,9606.ENSP00000281437,9606.ENSP00000290271,9606.ENSP00000296946,9606.ENSP00000302836,…	CYP26B1,HOXC8,TBX15,DLX5,COL1A1,MGP,LTF,PRRX1,TBX4,SOX9,SIX1,HOXD9,PDGFRA,MMP13,OSR1,BARX2,STC1,T,HOXC9,SIX2,HOXD8,SOX11,FOXC2,EYA1,ALPL,SHOX2,HOXD3,FREM1,HOXC11,PCGF2
GO:0006928	movement of cell or subcellular component	92	1355	0.32	1.62e-08	9606.ENSP00000006053,9606.ENSP00000215368,9606.ENSP00000217407,9606.ENSP00000222598,9606.ENSP00000225831,9606.ENSP00000225844,9606.ENSP00000225964,9606.ENSP00000233242,9606.ENSP00000240662,9606.ENSP00000247182,9606.ENSP00000250111,9606.ENSP00000254801,9606.ENSP00000255448,9606.ENSP00000256509,9606.ENSP00000257290,9606.ENSP00000262186,9606.ENSP00000263923,9606.ENSP00000264436,9606.ENSP00000264634,…	CX3CL1,EFNA2,LBP,DLX5,CCL2,CCL13,COL1A1,APOB,KCNJ8,SIX1,ATP1B2,IGJ,DCLK1,CHL1,PDGFRA,KCNH2,KDR,ADD2,WNT5A,ENPEP,EGFR,NTRK2,FLT1,GJA1,CXADR,VCAM1,CXCL5,PPBP,T,COL1A2,SOX17,CDK5R2,SIX2,CCL19,PSG1,KCND3,MMP1,TMEM108,SOX1,SLIT3,FLRT2,PARVA,EDN3,EPHA3,FRMD6,MYL4,GFRA1,CACNA2D1,ANK2,MYBPC2,GYPA,NTRK3,PRSS3,POU3F3,SPTA1,EPHA7,MYO6,PPAP2B,MMRN2,NRG3,PRKG1,CTTN,NFIB,SDC1,DRD1,NR2F2,CCL8,CXCL12,SNAI2,JAM2,…
GO:0051239	regulation of multicellular organismal process	153	2788	0.23	2.17e-08	9606.ENSP00000001146,9606.ENSP00000006053,9606.ENSP00000052754,9606.ENSP00000205143,9606.ENSP00000217407,9606.ENSP00000225964,9606.ENSP00000228938,9606.ENSP00000230538,9606.ENSP00000231751,9606.ENSP00000233813,9606.ENSP00000239461,9606.ENSP00000245479,9606.ENSP00000247182,9606.ENSP00000250111,9606.ENSP00000252486,9606.ENSP00000252997,9606.ENSP00000253796,9606.ENSP00000256969,9606.ENSP00000257290,…	CYP26B1,CX3CL1,DCN,DLL3,LBP,COL1A1,MGP,LAMA4,LTF,IGFBP5,PRRX1,SOX9,SIX1,ATP1B2,APOE,GATA5,RAMP2,SPX,PDGFRA,LIPG,MEOX2,KCNH2,RIMS2,CCM2L,C6,KDR,NMU,WNT5A,STC2,OSR1,EGFR,CRH,PRDM14,NTRK2,TENM4,FLT1,GJA1,THY1,CXADR,PRG3,GRHL3,STC1,FRZB,INHBB,PRICKLE2,CAMP,SOX17,ARHGAP42,MC4R,IGF1,COL3A1,SIX2,KCNK3,CCL19,AQP1,RHOJ,KCND3,GPR4,C8orf4,CIDEA,SOX11,TMEM108,SEMA6D,FBN1,FOXC2,NOS2,FLRT2,EDN3,EPHA3,LMO1,C1QT…
GO:0071229	cellular response to acid chemical	29	196	0.66	2.53e-08	9606.ENSP00000001146,9606.ENSP00000199280,9606.ENSP00000225964,9606.ENSP00000233242,9606.ENSP00000245479,9606.ENSP00000246635,9606.ENSP00000247182,9606.ENSP00000257290,9606.ENSP00000263923,9606.ENSP00000264634,9606.ENSP00000265131,9606.ENSP00000272223,9606.ENSP00000275493,9606.ENSP00000277120,9606.ENSP00000296946,9606.ENSP00000297268,9606.ENSP00000298223,9606.ENSP00000304408,9606.ENSP00000311165,…	CYP26B1,AQP2,COL1A1,APOB,SOX9,KRT13,SIX1,PDGFRA,KDR,WNT5A,TNC,OSR1,EGFR,NTRK2,T,COL1A2,FOLR2,COL3A1,AQP1,PCK1,EPHA3,NTRK3,PRKAA2,COL16A1,COL4A1,CPS1,FZD4,CPEB1,YAP1
GO:0030334	regulation of cell migration	62	753	0.4	2.63e-08	9606.ENSP00000006053,9606.ENSP00000052754,9606.ENSP00000217407,9606.ENSP00000225831,9606.ENSP00000225964,9606.ENSP00000230538,9606.ENSP00000233813,9606.ENSP00000243347,9606.ENSP00000245479,9606.ENSP00000252486,9606.ENSP00000257290,9606.ENSP00000262041,9606.ENSP00000262426,9606.ENSP00000263923,9606.ENSP00000264634,9606.ENSP00000275493,9606.ENSP00000282397,9606.ENSP00000284240,9606.ENSP00000290271,…	CX3CL1,DCN,LBP,CCL2,COL1A1,LAMA4,IGFBP5,TNFAIP6,SOX9,APOE,PDGFRA,MEOX2,FOXF1,KDR,WNT5A,EGFR,FLT1,THY1,STC1,CXCL5,PPBP,ONECUT1,IGF1,COL3A1,SYNPO2,LDB2,PODN,CCL19,RHOJ,LIMCH1,SEMA6D,FOXC2,FLRT2,EDN3,PTN,APOD,SMOC2,NTRK3,DDR2,BMP5,PPAP2B,MMRN2,NRG3,PRKG1,EPB41L4B,IGFBP3,IL33,LGMN,DRD1,NR2F2,CCL8,CXCL12,SNAI2,ADIPOQ,BCAR1,RELN,CCBE1,PHLDB2,LRRC15,ADAMTS9,SLIT2,VEGFC
GO:0048878	chemical homeostasis	74	995	0.36	3.02e-08	9606.ENSP00000001146,9606.ENSP00000052754,9606.ENSP00000178638,9606.ENSP00000199280,9606.ENSP00000216200,9606.ENSP00000225844,9606.ENSP00000231751,9606.ENSP00000233242,9606.ENSP00000233813,9606.ENSP00000237612,9606.ENSP00000242249,9606.ENSP00000250111,9606.ENSP00000252486,9606.ENSP00000256104,9606.ENSP00000257290,9606.ENSP00000261292,9606.ENSP00000262186,9606.ENSP00000262418,9606.ENSP00000263923,…	CYP26B1,DCN,CA12,AQP2,PVALB,CCL13,LTF,APOB,IGFBP5,ABCG2,RAMP3,ATP1B2,APOE,FABP4,PDGFRA,LIPG,KCNH2,SLC4A1,KDR,NMU,CP,STC2,RHCG,EGFR,CRH,GJA1,GPR116,THY1,GRHL3,STC1,WNK2,KCNK3,CCL19,AQP1,EDNRA,GPR4,PCK1,SLC34A1,C7,FBN1,EDN3,C1QTNF1,TRPC6,SCNN1B,KEL,CACNA2D1,ANK2,APOA4,ATP1A2,POU3F3,SLC30A10,RHAG,PRKAA2,KCNB1,XK,TRPC3,PDX1,DRD1,CCL8,STEAP2,CXCL12,GRIN2A,TF,ADIPOQ,CPS1,SLC30A8,AGTR1,HEPH,HTR2A,TRDN,A…
GO:0003013	circulatory system process	41	381	0.52	3.29e-08	9606.ENSP00000240662,9606.ENSP00000242249,9606.ENSP00000252486,9606.ENSP00000253796,9606.ENSP00000256969,9606.ENSP00000261180,9606.ENSP00000262041,9606.ENSP00000262186,9606.ENSP00000264218,9606.ENSP00000265162,9606.ENSP00000275493,9606.ENSP00000276571,9606.ENSP00000282561,9606.ENSP00000297268,9606.ENSP00000298815,9606.ENSP00000315011,9606.ENSP00000319591,9606.ENSP00000326371,9606.ENSP00000327251,…	KCNJ8,RAMP3,APOE,RAMP2,SPX,TRHDE,MEOX2,KCNH2,NMU,ENPEP,EGFR,CRH,GJA1,COL1A2,ARHGAP42,EDNRA,KCND3,FOXC2,NOS2,EDN3,MYL4,KEL,CACNA2D1,ANK2,ATP1A2,NPY1R,NPR1,PRKG1,HTR1D,DRD1,NR2F2,CXCL12,ADIPOQ,CPS1,MME,AGTR1,SLIT2,HTR2A,TRDN,YAP1,VEGFC
GO:0009888	tissue development	103	1626	0.29	3.53e-08	9606.ENSP00000001146,9606.ENSP00000052754,9606.ENSP00000205143,9606.ENSP00000222139,9606.ENSP00000222598,9606.ENSP00000225964,9606.ENSP00000226284,9606.ENSP00000228938,9606.ENSP00000233813,9606.ENSP00000239461,9606.ENSP00000240335,9606.ENSP00000245479,9606.ENSP00000246635,9606.ENSP00000247182,9606.ENSP00000249499,9606.ENSP00000252997,9606.ENSP00000253968,9606.ENSP00000257290,9606.ENSP00000259806,…	CYP26B1,DCN,DLL3,EPOR,DLX5,COL1A1,IBSP,MGP,IGFBP5,PRRX1,TBX4,SOX9,KRT13,SIX1,HOXD9,GATA5,BARX1,PDGFRA,FOXF2,MMP13,COL8A1,MEOX2,FOXF1,CCM2L,KDR,WNT5A,STC2,TNC,RHCG,OSR1,EGFR,TENM4,BARX2,TJP1,GJA1,CXADR,GRHL3,STC1,FRZB,EN1,FOXQ1,T,SOX17,ONECUT1,IGF1,COL3A1,SIX2,LDB2,EDNRA,GPR4,SOX11,PGR,COL12A1,FRAS1,FOXC2,ALDH1A3,EYA2,EDN3,PTN,EYA1,FRMD6,APOD,KEL,SORBS2,RSPO3,COL4A2,NTRK3,POU3F3,DDR2,SIM1,EPHA7,BM…
GO:2000145	regulation of cell motility	64	807	0.39	4.85e-08	9606.ENSP00000006053,9606.ENSP00000052754,9606.ENSP00000217407,9606.ENSP00000225831,9606.ENSP00000225964,9606.ENSP00000230538,9606.ENSP00000233813,9606.ENSP00000243347,9606.ENSP00000245479,9606.ENSP00000252486,9606.ENSP00000257290,9606.ENSP00000262041,9606.ENSP00000262426,9606.ENSP00000263923,9606.ENSP00000264634,9606.ENSP00000275493,9606.ENSP00000276594,9606.ENSP00000282397,9606.ENSP00000284240,…	CX3CL1,DCN,LBP,CCL2,COL1A1,LAMA4,IGFBP5,TNFAIP6,SOX9,APOE,PDGFRA,MEOX2,FOXF1,KDR,WNT5A,EGFR,PRDM14,FLT1,THY1,STC1,CXCL5,PPBP,ONECUT1,IGF1,COL3A1,SYNPO2,LDB2,PODN,CCL19,RHOJ,LIMCH1,SEMA6D,FOXC2,FLRT2,EDN3,PTN,APOD,SMOC2,NTRK3,DDR2,BMP5,PPAP2B,MMRN2,NRG3,PRKG1,EPB41L4B,IGFBP3,IL33,LGMN,DRD1,NR2F2,CCL8,CXCL12,SNAI2,ADIPOQ,BCAR1,RELN,CCBE1,PHLDB2,LRRC15,ADAMTS9,SLIT2,VEGFC,TAC3
GO:0048598	embryonic morphogenesis	50	545	0.45	5.33e-08	9606.ENSP00000001146,9606.ENSP00000207157,9606.ENSP00000222598,9606.ENSP00000239461,9606.ENSP00000240335,9606.ENSP00000245479,9606.ENSP00000247182,9606.ENSP00000249499,9606.ENSP00000257290,9606.ENSP00000261037,9606.ENSP00000262426,9606.ENSP00000264634,9606.ENSP00000272223,9606.ENSP00000278550,9606.ENSP00000282397,9606.ENSP00000282561,9606.ENSP00000282928,9606.ENSP00000288955,9606.ENSP00000295113,…	CYP26B1,TBX15,DLX5,PRRX1,TBX4,SOX9,SIX1,HOXD9,PDGFRA,COL8A1,FOXF1,WNT5A,OSR1,TENM4,FLT1,GJA1,ZIC1,GRHL3,FRZB,EN1,T,SOX17,HOXC9,SIX2,HOXC10,SOX11,COL12A1,FBN1,FRAS1,FOXC2,ALDH1A3,EYA2,EYA1,RSPO3,COL4A2,BMP5,DKK1,ITGA8,PDX1,SHOX2,EFEMP1,SP9,HOXD3,IGF2,DLX6,HOXC11,APLNR,YAP1,VEGFC,PCGF2
GO:0007399	nervous system development	127	2206	0.25	6.35e-08	9606.ENSP00000006053,9606.ENSP00000040584,9606.ENSP00000205143,9606.ENSP00000215368,9606.ENSP00000222139,9606.ENSP00000222598,9606.ENSP00000225831,9606.ENSP00000233242,9606.ENSP00000239461,9606.ENSP00000245479,9606.ENSP00000247182,9606.ENSP00000249499,9606.ENSP00000251296,9606.ENSP00000252486,9606.ENSP00000255448,9606.ENSP00000256509,9606.ENSP00000258873,9606.ENSP00000261769,9606.ENSP00000262231,…	CX3CL1,HOXC8,DLL3,EFNA2,EPOR,DLX5,CCL2,APOB,PRRX1,SOX9,SIX1,HOXD9,IGSF21,APOE,DCLK1,CHL1,ACSBG1,CDH1,RIMS2,PCSK2,EFHD1,GABRA4,WNT5A,TNC,CDH11,NYAP2,EGFR,CRH,NTRK2,TENM4,GJA1,ZIC1,THY1,PCDH1,GRHL3,PCDHA13,VCAM1,EN1,T,SOX17,EN2,ACHE,CDK5R2,COL3A1,KCNK3,HOXC10,GABRB3,AQP1,EDNRA,BHLHE22,SOX11,TMEM108,SEMA6D,SOX1,OPCML,SLIT3,ALDH1A3,FLRT2,EDN3,EPHA3,TRPC6,PTN,EYA1,RAPGEF5,APOD,OLFM3,LRFN2,KEL,LINGO1,G…
GO:0048468	cell development	96	1493	0.29	6.96e-08	9606.ENSP00000007699,9606.ENSP00000215368,9606.ENSP00000222598,9606.ENSP00000245255,9606.ENSP00000245479,9606.ENSP00000249499,9606.ENSP00000252486,9606.ENSP00000253796,9606.ENSP00000255448,9606.ENSP00000256509,9606.ENSP00000257290,9606.ENSP00000261769,9606.ENSP00000264059,9606.ENSP00000264634,9606.ENSP00000265131,9606.ENSP00000268603,9606.ENSP00000272223,9606.ENSP00000272907,9606.ENSP00000275493,…	YBX2,EFNA2,DLX5,PIWIL1,SOX9,HOXD9,APOE,RAMP2,DCLK1,CHL1,PDGFRA,CDH1,EFHD1,WNT5A,TNC,CDH11,OSR1,NYAP2,EGFR,PRDM14,NTRK2,TENM4,TJP1,GJA1,GPR116,THY1,CXADR,STC1,EN1,INHBB,SOX17,EN2,EPB42,ANTXR1,ONECUT1,IGF1,ACHE,GABRB3,CCL19,EDNRA,GPR4,SOX11,TMEM108,C14orf39,PGR,FOXC2,SOX1,OPCML,SLIT3,OSBP2,FLRT2,PARVA,EDN3,EPHA3,FERMT2,FRMD6,APOD,OLFM3,LRFN2,KEL,LINGO1,GFRA1,SORBS2,ANK2,MYBPC2,APOA4,SPTA1,EPHA7,SYC…
GO:0050801	ion homeostasis	58	708	0.4	1.02e-07	9606.ENSP00000052754,9606.ENSP00000178638,9606.ENSP00000216200,9606.ENSP00000225844,9606.ENSP00000231751,9606.ENSP00000237612,9606.ENSP00000242249,9606.ENSP00000250111,9606.ENSP00000252486,9606.ENSP00000257290,9606.ENSP00000261292,9606.ENSP00000262186,9606.ENSP00000262418,9606.ENSP00000263923,9606.ENSP00000264218,9606.ENSP00000264613,9606.ENSP00000265087,9606.ENSP00000268122,9606.ENSP00000275493,…	DCN,CA12,PVALB,CCL13,LTF,ABCG2,RAMP3,ATP1B2,APOE,PDGFRA,LIPG,KCNH2,SLC4A1,KDR,NMU,CP,STC2,RHCG,EGFR,CRH,GJA1,THY1,STC1,WNK2,KCNK3,CCL19,EDNRA,GPR4,SLC34A1,C7,EDN3,C1QTNF1,TRPC6,SCNN1B,KEL,CACNA2D1,ANK2,ATP1A2,SLC30A10,RHAG,PRKAA2,XK,TRPC3,DRD1,CCL8,STEAP2,CXCL12,GRIN2A,TF,CPS1,SLC30A8,AGTR1,HEPH,HTR2A,TRDN,APLNR,CCL14,CCL15
GO:0051270	regulation of cellular component movement	67	886	0.36	1.02e-07	9606.ENSP00000006053,9606.ENSP00000052754,9606.ENSP00000217407,9606.ENSP00000225831,9606.ENSP00000225964,9606.ENSP00000230538,9606.ENSP00000233813,9606.ENSP00000243347,9606.ENSP00000245479,9606.ENSP00000252486,9606.ENSP00000257290,9606.ENSP00000262041,9606.ENSP00000262426,9606.ENSP00000263923,9606.ENSP00000264634,9606.ENSP00000275493,9606.ENSP00000276594,9606.ENSP00000282397,9606.ENSP00000284240,…	CX3CL1,DCN,LBP,CCL2,COL1A1,LAMA4,IGFBP5,TNFAIP6,SOX9,APOE,PDGFRA,MEOX2,FOXF1,KDR,WNT5A,EGFR,PRDM14,FLT1,THY1,STC1,CXCL5,PPBP,ONECUT1,IGF1,COL3A1,SYNPO2,LDB2,PODN,CCL19,RHOJ,LIMCH1,SEMA6D,FOXC2,FLRT2,EDN3,PTN,APOD,SMOC2,ANK2,NTRK3,ATP1A2,DDR2,BMP5,PPAP2B,MMRN2,NRG3,PRKG1,EPB41L4B,IGFBP3,IL33,LGMN,DRD1,NR2F2,CCL8,CXCL12,SNAI2,CTNNA3,ADIPOQ,BCAR1,RELN,CCBE1,PHLDB2,LRRC15,ADAMTS9,SLIT2,VEGFC,TAC3
GO:0009719	response to endogenous stimulus	89	1353	0.3	1.07e-07	9606.ENSP00000217939,9606.ENSP00000222598,9606.ENSP00000225831,9606.ENSP00000225964,9606.ENSP00000233242,9606.ENSP00000233813,9606.ENSP00000242249,9606.ENSP00000245479,9606.ENSP00000247182,9606.ENSP00000252997,9606.ENSP00000253796,9606.ENSP00000256953,9606.ENSP00000257290,9606.ENSP00000258873,9606.ENSP00000261769,9606.ENSP00000261978,9606.ENSP00000264634,9606.ENSP00000264703,9606.ENSP00000264834,…	MXRA5,DLX5,CCL2,COL1A1,APOB,IGFBP5,RAMP3,SOX9,SIX1,GATA5,RAMP2,RERG,PDGFRA,ACSBG1,CDH1,LTBP2,WNT5A,FNDC4,KLF1,STC2,TNC,EGFR,CRH,NTRK2,GJA1,STC1,INHBB,FSTL1,T,COL1A2,FOLR2,MC4R,IGF1,COL3A1,GABRB3,CCL19,AQP1,PCK1,SLC34A1,TMEM108,PGR,FBN1,NR2F1,FOXC2,TUSC5,PAPPA,SLIT3,FLRT2,PKLR,PTN,PAQR9,FERMT2,FMOD,CACNA2D1,COL4A2,NTRK3,ATP1A2,SLC30A10,ESRRG,BMP5,PRKAA2,COL16A1,ALPL,COL4A1,LY6G6D,ERRFI1,NR0B1,SDC1…
GO:0008015	blood circulation	39	373	0.51	1.47e-07	9606.ENSP00000240662,9606.ENSP00000252486,9606.ENSP00000253796,9606.ENSP00000256969,9606.ENSP00000261180,9606.ENSP00000262041,9606.ENSP00000262186,9606.ENSP00000264218,9606.ENSP00000265162,9606.ENSP00000275493,9606.ENSP00000276571,9606.ENSP00000282561,9606.ENSP00000297268,9606.ENSP00000298815,9606.ENSP00000315011,9606.ENSP00000319591,9606.ENSP00000326371,9606.ENSP00000327251,9606.ENSP00000337128,…	KCNJ8,APOE,RAMP2,SPX,TRHDE,MEOX2,KCNH2,NMU,ENPEP,EGFR,CRH,GJA1,COL1A2,ARHGAP42,EDNRA,KCND3,FOXC2,NOS2,EDN3,MYL4,KEL,CACNA2D1,ANK2,ATP1A2,NPY1R,NPR1,PRKG1,HTR1D,DRD1,NR2F2,CXCL12,ADIPOQ,CPS1,MME,AGTR1,SLIT2,HTR2A,TRDN,VEGFC
GO:0042221	response to chemical	202	4153	0.17	1.47e-07	9606.ENSP00000001146,9606.ENSP00000006053,9606.ENSP00000052754,9606.ENSP00000199280,9606.ENSP00000209929,9606.ENSP00000215368,9606.ENSP00000217407,9606.ENSP00000217939,9606.ENSP00000222139,9606.ENSP00000222598,9606.ENSP00000225831,9606.ENSP00000225844,9606.ENSP00000225964,9606.ENSP00000226284,9606.ENSP00000233242,9606.ENSP00000233813,9606.ENSP00000237612,9606.ENSP00000240662,9606.ENSP00000242249,…	CYP26B1,CX3CL1,DCN,AQP2,FMO2,EFNA2,LBP,MXRA5,EPOR,DLX5,CCL2,CCL13,COL1A1,IBSP,APOB,IGFBP5,ABCG2,KCNJ8,RAMP3,SOX9,KRT13,SIX1,APOE,GATA5,SLC6A8,RAMP2,FABP4,CHL1,RERG,PDGFRA,SLC19A3,ACSBG1,ABCC9,LIPG,CDH1,LTBP2,KCNH2,FOXF1,LIFR,KDR,WNT5A,FNDC4,KLF1,STC2,TNC,OSR1,OSMR,SLC22A3,EGFR,CRH,NTRK2,FLT1,GJA1,CXADR,STC1,AZGP1,AQP5,VCAM1,INHBB,FSTL1,CXCL5,PPBP,T,COL1A2,SOX17,FOLR2,MC4R,OR5AU1,IGF1,ABCC8,COL3A1…
GO:0072001	renal system development	32	267	0.56	2.27e-07	9606.ENSP00000052754,9606.ENSP00000199280,9606.ENSP00000240662,9606.ENSP00000245479,9606.ENSP00000247182,9606.ENSP00000257290,9606.ENSP00000262426,9606.ENSP00000264634,9606.ENSP00000265162,9606.ENSP00000272223,9606.ENSP00000297316,9606.ENSP00000304502,9606.ENSP00000319744,9606.ENSP00000321424,9606.ENSP00000322568,9606.ENSP00000325527,9606.ENSP00000326330,9606.ENSP00000326371,9606.ENSP00000342626,…	DCN,AQP2,KCNJ8,SOX9,SIX1,PDGFRA,FOXF1,WNT5A,ENPEP,OSR1,SOX17,SIX2,GPR4,SLC34A1,SOX11,FBN1,FRAS1,FOXC2,EYA1,POU3F3,SIM1,EPHA7,COL4A1,ITGA8,SDC1,ADIPOQ,MME,AGTR1,SLIT2,HOXC11,EMX2,FOXD1
GO:0001655	urogenital system development	34	299	0.54	2.36e-07	9606.ENSP00000052754,9606.ENSP00000199280,9606.ENSP00000240662,9606.ENSP00000245479,9606.ENSP00000247182,9606.ENSP00000257290,9606.ENSP00000262426,9606.ENSP00000264634,9606.ENSP00000265131,9606.ENSP00000265162,9606.ENSP00000272223,9606.ENSP00000297316,9606.ENSP00000304502,9606.ENSP00000319744,9606.ENSP00000321424,9606.ENSP00000322568,9606.ENSP00000325527,9606.ENSP00000326330,9606.ENSP00000326371,…	DCN,AQP2,KCNJ8,SOX9,SIX1,PDGFRA,FOXF1,WNT5A,TNC,ENPEP,OSR1,SOX17,SIX2,GPR4,SLC34A1,SOX11,FBN1,FRAS1,FOXC2,EYA1,POU3F3,SIM1,EPHA7,COL4A1,ITGA8,ID4,SDC1,ADIPOQ,MME,AGTR1,SLIT2,HOXC11,EMX2,FOXD1
GO:0071310	cellular response to organic substance	125	2219	0.24	2.52e-07	9606.ENSP00000001146,9606.ENSP00000006053,9606.ENSP00000052754,9606.ENSP00000217407,9606.ENSP00000222139,9606.ENSP00000222598,9606.ENSP00000225831,9606.ENSP00000225844,9606.ENSP00000225964,9606.ENSP00000226284,9606.ENSP00000233242,9606.ENSP00000233813,9606.ENSP00000242249,9606.ENSP00000245479,9606.ENSP00000246635,9606.ENSP00000247182,9606.ENSP00000252997,9606.ENSP00000253796,9606.ENSP00000256104,…	CYP26B1,CX3CL1,DCN,LBP,EPOR,DLX5,CCL2,CCL13,COL1A1,IBSP,APOB,IGFBP5,RAMP3,SOX9,KRT13,SIX1,GATA5,RAMP2,FABP4,PDGFRA,CDH1,LTBP2,FOXF1,LIFR,KDR,WNT5A,KLF1,STC2,TNC,OSR1,OSMR,EGFR,CRH,NTRK2,FLT1,GJA1,STC1,VCAM1,INHBB,FSTL1,CXCL5,PPBP,T,COL1A2,SOX17,FOLR2,IGF1,COL3A1,PODN,GABRB3,CCL19,AQP1,PCK1,SLC34A1,MMP1,TMEM108,PGR,FBN1,NR2F1,FOXC2,NOS2,BGN,TUSC5,SOX1,SLIT3,FLRT2,EPHA3,PKLR,PTN,PAQR9,FERMT2,FMOD,G…
GO:0048568	embryonic organ development	41	417	0.48	2.59e-07	9606.ENSP00000207157,9606.ENSP00000222598,9606.ENSP00000239461,9606.ENSP00000245479,9606.ENSP00000247182,9606.ENSP00000249499,9606.ENSP00000257290,9606.ENSP00000262426,9606.ENSP00000263923,9606.ENSP00000264634,9606.ENSP00000272223,9606.ENSP00000275493,9606.ENSP00000282561,9606.ENSP00000282928,9606.ENSP00000288955,9606.ENSP00000295113,9606.ENSP00000295206,9606.ENSP00000296946,9606.ENSP00000297316,…	TBX15,DLX5,PRRX1,SOX9,SIX1,HOXD9,PDGFRA,FOXF1,KDR,WNT5A,OSR1,EGFR,GJA1,ZIC1,GRHL3,FRZB,EN1,T,SOX17,EN2,HOXC9,SIX2,SOX11,FBN1,FOXC2,ALDH1A3,EYA1,RSPO3,NES,BMP5,ITGA8,SHOX2,NR2F2,EFEMP1,ZFPM2,HOXD3,IGF2,DLX6,HOXC11,YAP1,PCGF2
GO:0071495	cellular response to endogenous stimulus	76	1106	0.32	3.04e-07	9606.ENSP00000222598,9606.ENSP00000225831,9606.ENSP00000225964,9606.ENSP00000233242,9606.ENSP00000233813,9606.ENSP00000242249,9606.ENSP00000245479,9606.ENSP00000247182,9606.ENSP00000252997,9606.ENSP00000253796,9606.ENSP00000257290,9606.ENSP00000261769,9606.ENSP00000261978,9606.ENSP00000264634,9606.ENSP00000264834,9606.ENSP00000265131,9606.ENSP00000275493,9606.ENSP00000276571,9606.ENSP00000277120,…	DLX5,CCL2,COL1A1,APOB,IGFBP5,RAMP3,SOX9,SIX1,GATA5,RAMP2,PDGFRA,CDH1,LTBP2,WNT5A,KLF1,TNC,EGFR,CRH,NTRK2,GJA1,STC1,INHBB,FSTL1,T,COL1A2,FOLR2,IGF1,COL3A1,GABRB3,AQP1,PCK1,SLC34A1,TMEM108,PGR,FBN1,NR2F1,FOXC2,TUSC5,SLIT3,FLRT2,PKLR,PTN,PAQR9,FERMT2,FMOD,CACNA2D1,COL4A2,ATP1A2,SLC30A10,ESRRG,BMP5,PRKAA2,COL16A1,COL4A1,LY6G6D,ERRFI1,NR0B1,LGMN,DRD1,NR2F2,SOX6,SNAI2,ADIPOQ,BCAR1,IGF2,GABRA1,CPS1,ESRP…
GO:0050896	response to stimulus	330	7824	0.11	3.31e-07	9606.ENSP00000001146,9606.ENSP00000006053,9606.ENSP00000014914,9606.ENSP00000052754,9606.ENSP00000199280,9606.ENSP00000205143,9606.ENSP00000206423,9606.ENSP00000209929,9606.ENSP00000215368,9606.ENSP00000216733,9606.ENSP00000217169,9606.ENSP00000217407,9606.ENSP00000217939,9606.ENSP00000219022,9606.ENSP00000222139,9606.ENSP00000222598,9606.ENSP00000225831,9606.ENSP00000225844,9606.ENSP00000225964,…	CYP26B1,CX3CL1,GPRC5A,DCN,AQP2,DLL3,CCDC80,FMO2,EFNA2,EFS,BIRC7,LBP,MXRA5,OLFM4,EPOR,DLX5,CCL2,CCL13,COL1A1,IBSP,LTF,APOB,IGFBP5,ABCG2,KCNJ8,RAMP3,TNFAIP6,SOX9,KRT13,SIX1,APOE,GATA5,SLC6A8,BPIFB1,RAMP2,IGJ,DCLK1,FABP4,CHL1,RERG,SPX,PDGFRA,SLC19A3,ACSBG1,TRHDE,ABCC9,LIPG,CDH1,LTBP2,KCNH2,RIMS2,FOXF1,CCM2L,LIFR,C6,KDR,NMU,GABRA4,PRKG2,SHC2,WNT5A,FNDC4,KLF1,STC2,TNC,ANK1,FCN3,HMCN1,OSR1,NYAP2,OSMR,S…
GO:0040012	regulation of locomotion	65	881	0.35	3.57e-07	9606.ENSP00000006053,9606.ENSP00000052754,9606.ENSP00000217407,9606.ENSP00000225831,9606.ENSP00000225964,9606.ENSP00000230538,9606.ENSP00000233813,9606.ENSP00000243347,9606.ENSP00000245479,9606.ENSP00000252486,9606.ENSP00000257290,9606.ENSP00000262041,9606.ENSP00000262426,9606.ENSP00000263923,9606.ENSP00000264634,9606.ENSP00000275493,9606.ENSP00000276594,9606.ENSP00000282397,9606.ENSP00000284240,…	CX3CL1,DCN,LBP,CCL2,COL1A1,LAMA4,IGFBP5,TNFAIP6,SOX9,APOE,PDGFRA,MEOX2,FOXF1,KDR,WNT5A,EGFR,PRDM14,FLT1,THY1,STC1,CXCL5,PPBP,ONECUT1,IGF1,COL3A1,SYNPO2,LDB2,PODN,CCL19,RHOJ,LIMCH1,SEMA6D,FOXC2,FLRT2,EDN3,PTN,APOD,SMOC2,NTRK3,DDR2,BMP5,PPAP2B,MMRN2,NRG3,PRKG1,EPB41L4B,HTR1D,IGFBP3,IL33,LGMN,DRD1,NR2F2,CCL8,CXCL12,SNAI2,ADIPOQ,BCAR1,RELN,CCBE1,PHLDB2,LRRC15,ADAMTS9,SLIT2,VEGFC,TAC3
GO:0007154	cell communication	239	5219	0.15	3.82e-07	9606.ENSP00000001146,9606.ENSP00000006053,9606.ENSP00000014914,9606.ENSP00000052754,9606.ENSP00000199280,9606.ENSP00000205143,9606.ENSP00000215368,9606.ENSP00000216733,9606.ENSP00000217169,9606.ENSP00000217407,9606.ENSP00000222139,9606.ENSP00000222598,9606.ENSP00000225831,9606.ENSP00000225844,9606.ENSP00000225964,9606.ENSP00000233242,9606.ENSP00000233813,9606.ENSP00000242249,9606.ENSP00000243347,…	CYP26B1,CX3CL1,GPRC5A,DCN,AQP2,DLL3,EFNA2,EFS,BIRC7,LBP,EPOR,DLX5,CCL2,CCL13,COL1A1,APOB,IGFBP5,RAMP3,TNFAIP6,SOX9,ATP1B2,APOE,RAMP2,BARX1,DCLK1,CHL1,RERG,PDGFRA,TRHDE,ABCC9,LTBP2,KCNH2,RIMS2,FOXF1,LIFR,KDR,NMU,GABRA4,PRKG2,SHC2,WNT5A,STC2,TNC,ENPEP,ANK1,OSR1,NYAP2,OSMR,EGFR,CRH,NTRK2,TENM4,TJP1,GUCY1A2,FLT1,GJA1,GPR116,THY1,CXADR,PCDH1,SLC6A1,DGKI,GRHL3,PCDHA13,VCAM1,FRZB,INHBB,GABRG1,FSTL1,PRIC…
GO:0007267	cell-cell signaling	74	1073	0.32	4.04e-07	9606.ENSP00000215368,9606.ENSP00000225844,9606.ENSP00000243347,9606.ENSP00000252486,9606.ENSP00000253968,9606.ENSP00000261180,9606.ENSP00000262231,9606.ENSP00000264634,9606.ENSP00000265131,9606.ENSP00000265162,9606.ENSP00000276571,9606.ENSP00000277120,9606.ENSP00000281537,9606.ENSP00000282561,9606.ENSP00000284240,9606.ENSP00000287008,9606.ENSP00000287766,9606.ENSP00000288490,9606.ENSP00000288955,…	EFNA2,CCL13,TNFAIP6,APOE,BARX1,TRHDE,RIMS2,WNT5A,TNC,ENPEP,CRH,NTRK2,TJP1,GJA1,THY1,PCDH1,SLC6A1,DGKI,GRHL3,PCDHA13,FRZB,GABRG1,PRICKLE2,CXCL5,T,SOX17,MC4R,ACHE,CPLX1,KCNK3,GABRB3,PGR,EDN3,FERMT2,RSPO1,RSPO3,CACNA2D1,ANK2,FAM3B,GAD1,CPZ,NPY1R,PCDH18,PRKAA2,PPAP2B,DKK1,HTR1D,PCDH17,PDX1,SDC1,GJB2,RPH3A,DRD1,CCL8,GRIN2A,SNAI2,PCDHA11,NRXN1,GABRA1,CADPS2,KIF5A,GABRR1,SLC30A8,AMOTL2,FZD4,GRIK4,HTR2A,…
GO:0010033	response to organic substance	148	2815	0.21	4.46e-07	9606.ENSP00000001146,9606.ENSP00000006053,9606.ENSP00000052754,9606.ENSP00000217407,9606.ENSP00000217939,9606.ENSP00000222139,9606.ENSP00000222598,9606.ENSP00000225831,9606.ENSP00000225844,9606.ENSP00000225964,9606.ENSP00000226284,9606.ENSP00000233242,9606.ENSP00000233813,9606.ENSP00000240662,9606.ENSP00000242249,9606.ENSP00000245479,9606.ENSP00000246635,9606.ENSP00000247182,9606.ENSP00000252997,…	CYP26B1,CX3CL1,DCN,LBP,MXRA5,EPOR,DLX5,CCL2,CCL13,COL1A1,IBSP,APOB,IGFBP5,KCNJ8,RAMP3,SOX9,KRT13,SIX1,GATA5,RAMP2,FABP4,RERG,PDGFRA,ACSBG1,CDH1,LTBP2,FOXF1,LIFR,KDR,WNT5A,FNDC4,KLF1,STC2,TNC,OSR1,OSMR,EGFR,CRH,NTRK2,FLT1,GJA1,STC1,VCAM1,INHBB,FSTL1,CXCL5,PPBP,T,COL1A2,SOX17,FOLR2,MC4R,IGF1,COL3A1,PODN,GABRB3,CCL19,AQP1,PCK1,CIDEA,SLC34A1,MMP1,TMEM108,PGR,FBN1,NR2F1,FOXC2,NOS2,BGN,TUSC5,SOX1,PAPPA…
GO:1901700	response to oxygen-containing compound	90	1427	0.29	4.46e-07	9606.ENSP00000001146,9606.ENSP00000052754,9606.ENSP00000199280,9606.ENSP00000217407,9606.ENSP00000225831,9606.ENSP00000225964,9606.ENSP00000233242,9606.ENSP00000233813,9606.ENSP00000240662,9606.ENSP00000242249,9606.ENSP00000245479,9606.ENSP00000246635,9606.ENSP00000247182,9606.ENSP00000252486,9606.ENSP00000253796,9606.ENSP00000257290,9606.ENSP00000261769,9606.ENSP00000264634,9606.ENSP00000264834,…	CYP26B1,DCN,AQP2,LBP,CCL2,COL1A1,APOB,IGFBP5,KCNJ8,RAMP3,SOX9,KRT13,SIX1,APOE,RAMP2,PDGFRA,CDH1,WNT5A,KLF1,STC2,TNC,OSR1,EGFR,CRH,NTRK2,GJA1,STC1,VCAM1,INHBB,CXCL5,PPBP,T,COL1A2,FOLR2,MC4R,IGF1,COL3A1,CCL19,AQP1,PCK1,SLC34A1,FBN1,FOXC2,NOS2,TUSC5,SLIT3,EPHA3,PKLR,TRPC6,PTN,APOD,CACNA2D1,APOA4,NTRK3,ATP1A2,SLC30A10,GNG12,PRKAA2,KCNB1,COL16A1,DKK1,ALPL,COL4A1,LY6G6D,ERRFI1,TRPC3,PDX1,SDC1,SOD3,LGMN…
GO:0070887	cellular response to chemical stimulus	142	2672	0.21	5.11e-07	9606.ENSP00000001146,9606.ENSP00000006053,9606.ENSP00000052754,9606.ENSP00000199280,9606.ENSP00000209929,9606.ENSP00000217407,9606.ENSP00000222139,9606.ENSP00000222598,9606.ENSP00000225831,9606.ENSP00000225844,9606.ENSP00000225964,9606.ENSP00000226284,9606.ENSP00000233242,9606.ENSP00000233813,9606.ENSP00000242249,9606.ENSP00000245479,9606.ENSP00000246635,9606.ENSP00000247182,9606.ENSP00000252486,…	CYP26B1,CX3CL1,DCN,AQP2,FMO2,LBP,EPOR,DLX5,CCL2,CCL13,COL1A1,IBSP,APOB,IGFBP5,RAMP3,SOX9,KRT13,SIX1,APOE,GATA5,RAMP2,FABP4,PDGFRA,CDH1,LTBP2,KCNH2,FOXF1,LIFR,KDR,WNT5A,KLF1,STC2,TNC,OSR1,OSMR,EGFR,CRH,NTRK2,FLT1,GJA1,CXADR,STC1,VCAM1,INHBB,FSTL1,CXCL5,PPBP,T,COL1A2,SOX17,FOLR2,IGF1,COL3A1,KCNK3,PODN,GABRB3,CCL19,AQP1,PCK1,SLC34A1,MMP1,TMEM108,PGR,FBN1,NR2F1,FOXC2,NOS2,BGN,TUSC5,SOX1,MT1H,SLIT3,FL…
GO:0048646	anatomical structure formation involved in morphogenesis	62	831	0.36	5.13e-07	9606.ENSP00000006053,9606.ENSP00000205143,9606.ENSP00000222598,9606.ENSP00000225831,9606.ENSP00000225964,9606.ENSP00000240335,9606.ENSP00000245479,9606.ENSP00000247182,9606.ENSP00000253796,9606.ENSP00000257290,9606.ENSP00000261037,9606.ENSP00000262041,9606.ENSP00000262426,9606.ENSP00000263923,9606.ENSP00000264634,9606.ENSP00000265162,9606.ENSP00000272223,9606.ENSP00000276594,9606.ENSP00000278550,…	CX3CL1,DLL3,DLX5,CCL2,COL1A1,TBX4,SOX9,SIX1,RAMP2,PDGFRA,COL8A1,MEOX2,FOXF1,KDR,WNT5A,ENPEP,OSR1,PRDM14,TENM4,FLT1,THY1,GRHL3,T,SOX17,CDK5R2,SIX2,EDNRA,GPR4,SLC34A1,SOX11,COL12A1,FOXC2,ALDH1A3,EYA2,PARVA,EYA1,APOD,RSPO3,ANK2,MYBPC2,COL4A2,HTRA1,BMP5,MMRN2,NRG3,DKK1,COL15A1,COL4A1,ITGA8,NFIB,ESM1,STAB2,SNAI2,NRXN1,RELN,CCBE1,SLIT2,DLX6,TMEM100,APLNR,VEGFC,FOXD1
GO:0060322	head development	55	692	0.39	5.19e-07	9606.ENSP00000215368,9606.ENSP00000222139,9606.ENSP00000222598,9606.ENSP00000225964,9606.ENSP00000245479,9606.ENSP00000255448,9606.ENSP00000257290,9606.ENSP00000261769,9606.ENSP00000264634,9606.ENSP00000275493,9606.ENSP00000276571,9606.ENSP00000277120,9606.ENSP00000282928,9606.ENSP00000295206,9606.ENSP00000297375,9606.ENSP00000304250,9606.ENSP00000304408,9606.ENSP00000306275,9606.ENSP00000311165,…	EFNA2,EPOR,DLX5,COL1A1,SOX9,DCLK1,PDGFRA,CDH1,WNT5A,EGFR,CRH,NTRK2,ZIC1,EN1,EN2,CDK5R2,COL3A1,KCNK3,AQP1,EDNRA,TMEM108,SEMA6D,SOX1,ALDH1A3,PTN,APOD,POU3F3,PCDH18,NES,EPHA7,CRTAC1,BMP5,GNG12,NRG3,DKK1,PRKG1,COL4A1,ZIC2,ITGA8,ID4,NR0B1,NFIB,NLGN4X,DRD1,NR2F2,CXCL12,GRIN2A,NRXN1,RELN,RGS4,MYO16,SLIT2,DLX6,FZD4,EMX2
GO:0023052	signaling	234	5108	0.15	5.48e-07	9606.ENSP00000001146,9606.ENSP00000006053,9606.ENSP00000014914,9606.ENSP00000052754,9606.ENSP00000205143,9606.ENSP00000215368,9606.ENSP00000216733,9606.ENSP00000217169,9606.ENSP00000217407,9606.ENSP00000222139,9606.ENSP00000222598,9606.ENSP00000225831,9606.ENSP00000225844,9606.ENSP00000225964,9606.ENSP00000233242,9606.ENSP00000233813,9606.ENSP00000242249,9606.ENSP00000243347,9606.ENSP00000245479,…	CYP26B1,CX3CL1,GPRC5A,DCN,DLL3,EFNA2,EFS,BIRC7,LBP,EPOR,DLX5,CCL2,CCL13,COL1A1,APOB,IGFBP5,RAMP3,TNFAIP6,SOX9,ATP1B2,APOE,RAMP2,BARX1,DCLK1,CHL1,RERG,PDGFRA,TRHDE,ABCC9,LTBP2,KCNH2,RIMS2,FOXF1,LIFR,KDR,NMU,GABRA4,PRKG2,SHC2,WNT5A,STC2,TNC,ENPEP,ANK1,OSR1,NYAP2,OSMR,EGFR,CRH,NTRK2,TENM4,TJP1,GUCY1A2,FLT1,GJA1,GPR116,THY1,CXADR,PCDH1,SLC6A1,DGKI,GRHL3,PCDHA13,VCAM1,FRZB,INHBB,GABRG1,FSTL1,PRICKLE2,…
GO:0048518	positive regulation of biological process	246	5459	0.14	7.26e-07	9606.ENSP00000001146,9606.ENSP00000006053,9606.ENSP00000052754,9606.ENSP00000206423,9606.ENSP00000217169,9606.ENSP00000217407,9606.ENSP00000219022,9606.ENSP00000222598,9606.ENSP00000225831,9606.ENSP00000225844,9606.ENSP00000225964,9606.ENSP00000226284,9606.ENSP00000231751,9606.ENSP00000233242,9606.ENSP00000233813,9606.ENSP00000239461,9606.ENSP00000242249,9606.ENSP00000243347,9606.ENSP00000245479,…	CYP26B1,CX3CL1,DCN,CCDC80,BIRC7,LBP,OLFM4,DLX5,CCL2,CCL13,COL1A1,IBSP,LTF,APOB,IGFBP5,PRRX1,RAMP3,TNFAIP6,SOX9,SIX1,HOXD9,ATP1B2,APOE,GATA5,RAMP2,BARX1,IGJ,FABP4,DUSP26,SPX,PDGFRA,FOXF2,COL8A1,LIPG,CDH1,MEOX2,KCNH2,RIMS2,FOXF1,CCM2L,LIFR,C6,KDR,NMU,SHC2,WNT5A,KLF1,TNC,ANK1,FCN3,OSR1,OSMR,EGFR,CRH,PRDM14,NTRK2,TENM4,BARX2,FLT1,GJA1,ZIC1,GPR116,THY1,PRG3,DGKI,GRHL3,STC1,VCAM1,FRZB,EN1,INHBB,CXCL5,P…
GO:0048583	regulation of response to stimulus	188	3882	0.17	7.78e-07	9606.ENSP00000001146,9606.ENSP00000006053,9606.ENSP00000014914,9606.ENSP00000052754,9606.ENSP00000217169,9606.ENSP00000217407,9606.ENSP00000222598,9606.ENSP00000225831,9606.ENSP00000225844,9606.ENSP00000225964,9606.ENSP00000231751,9606.ENSP00000233242,9606.ENSP00000233813,9606.ENSP00000239461,9606.ENSP00000242249,9606.ENSP00000243347,9606.ENSP00000245479,9606.ENSP00000252486,9606.ENSP00000252997,…	CYP26B1,CX3CL1,GPRC5A,DCN,BIRC7,LBP,DLX5,CCL2,CCL13,COL1A1,LTF,APOB,IGFBP5,PRRX1,RAMP3,TNFAIP6,SOX9,APOE,GATA5,BPIFB1,RAMP2,BARX1,FABP4,DUSP26,SPX,PDGFRA,RIMS2,FOXF1,LIFR,C6,KDR,GABRA4,SHC2,WNT5A,FNDC4,STC2,FCN3,OSR1,OSMR,EGFR,CRH,PRDM14,NTRK2,HSPB8,FLT1,GJA1,ZIC1,THY1,CXADR,DGKI,STC1,VCAM1,FRZB,INHBB,CXCL5,PPBP,MASP1,COL1A2,SOX17,WNK2,ARHGAP42,JSRP1,ONECUT1,IGF1,COL3A1,HTRA4,KCNK3,PODN,CCL19,CFH…
GO:0065007	biological regulation	453	11740	0.07	9.33e-07	9606.ENSP00000001146,9606.ENSP00000006053,9606.ENSP00000007699,9606.ENSP00000014914,9606.ENSP00000040584,9606.ENSP00000052754,9606.ENSP00000178638,9606.ENSP00000199280,9606.ENSP00000205143,9606.ENSP00000206423,9606.ENSP00000207157,9606.ENSP00000215368,9606.ENSP00000216200,9606.ENSP00000216733,9606.ENSP00000217169,9606.ENSP00000217407,9606.ENSP00000219022,9606.ENSP00000221444,9606.ENSP00000222139,…	CYP26B1,CX3CL1,YBX2,GPRC5A,HOXC8,DCN,CA12,AQP2,DLL3,CCDC80,TBX15,EFNA2,PVALB,EFS,BIRC7,LBP,OLFM4,KCNA7,EPOR,DLX5,CCL2,CCL13,COL1A1,IBSP,MGP,LAMA4,LTF,APOB,IGFBP5,ABCG2,PPP1R3C,PRRX1,TBX4,KCNJ8,RAMP3,HOXC12,HOXC6,TNFAIP6,PIWIL1,SOX9,SIX1,HOXD9,ATP1B2,NALCN,APOE,GATA5,BPIFB1,RAMP2,BARX1,IGJ,DCLK1,FABP4,DUSP26,CHL1,RERG,SPX,PDGFRA,FOXF2,COL8A1,TRHDE,ABCC9,LIPG,CDH1,LTBP2,MEOX2,KCNH2,RIMS2,SLC4A1,FOX…
GO:0001101	response to acid chemical	34	323	0.51	1.03e-06	9606.ENSP00000001146,9606.ENSP00000199280,9606.ENSP00000225964,9606.ENSP00000233242,9606.ENSP00000245479,9606.ENSP00000246635,9606.ENSP00000247182,9606.ENSP00000257290,9606.ENSP00000263923,9606.ENSP00000264634,9606.ENSP00000265131,9606.ENSP00000272223,9606.ENSP00000275493,9606.ENSP00000277120,9606.ENSP00000282561,9606.ENSP00000296946,9606.ENSP00000297268,9606.ENSP00000298223,9606.ENSP00000304408,…	CYP26B1,AQP2,COL1A1,APOB,SOX9,KRT13,SIX1,PDGFRA,KDR,WNT5A,TNC,OSR1,EGFR,NTRK2,GJA1,T,COL1A2,FOLR2,COL3A1,CCL19,AQP1,PCK1,EPHA3,PTN,NTRK3,PRKAA2,COL16A1,DKK1,COL4A1,ADIPOQ,CPS1,FZD4,CPEB1,YAP1
GO:0048729	tissue morphogenesis	45	522	0.42	1.35e-06	9606.ENSP00000233813,9606.ENSP00000240335,9606.ENSP00000245479,9606.ENSP00000247182,9606.ENSP00000252997,9606.ENSP00000262426,9606.ENSP00000262659,9606.ENSP00000264634,9606.ENSP00000265131,9606.ENSP00000272223,9606.ENSP00000275493,9606.ENSP00000282561,9606.ENSP00000288955,9606.ENSP00000290271,9606.ENSP00000295113,9606.ENSP00000296839,9606.ENSP00000296946,9606.ENSP00000297316,9606.ENSP00000304408,…	IGFBP5,TBX4,SOX9,SIX1,GATA5,FOXF1,CCM2L,WNT5A,TNC,OSR1,EGFR,GJA1,GRHL3,STC1,FRZB,FOXQ1,T,SOX17,COL3A1,SIX2,EDNRA,SOX11,PGR,FRAS1,FOXC2,ALDH1A3,EYA2,EYA1,RSPO3,EPHA7,BMP5,DKK1,COL4A1,ITGA8,ID4,PDX1,SHOX2,SNAI2,ZFPM2,ACTG2,SLIT2,TMEM100,YAP1,VEGFC,FOXD1
GO:0048562	embryonic organ morphogenesis	31	279	0.53	1.43e-06	9606.ENSP00000207157,9606.ENSP00000222598,9606.ENSP00000239461,9606.ENSP00000245479,9606.ENSP00000247182,9606.ENSP00000249499,9606.ENSP00000257290,9606.ENSP00000262426,9606.ENSP00000264634,9606.ENSP00000272223,9606.ENSP00000282561,9606.ENSP00000282928,9606.ENSP00000288955,9606.ENSP00000295113,9606.ENSP00000296946,9606.ENSP00000297316,9606.ENSP00000302836,9606.ENSP00000304502,9606.ENSP00000322568,…	TBX15,DLX5,PRRX1,SOX9,SIX1,HOXD9,PDGFRA,FOXF1,WNT5A,OSR1,GJA1,ZIC1,GRHL3,FRZB,T,SOX17,HOXC9,SIX2,SOX11,FBN1,FOXC2,ALDH1A3,EYA1,ITGA8,SHOX2,EFEMP1,HOXD3,DLX6,HOXC11,YAP1,PCGF2
GO:0048706	embryonic skeletal system development	20	122	0.7	1.86e-06	9606.ENSP00000207157,9606.ENSP00000225964,9606.ENSP00000239461,9606.ENSP00000243108,9606.ENSP00000247182,9606.ENSP00000249499,9606.ENSP00000257290,9606.ENSP00000264634,9606.ENSP00000272223,9606.ENSP00000296946,9606.ENSP00000302836,9606.ENSP00000304502,9606.ENSP00000309336,9606.ENSP00000322568,9606.ENSP00000326371,9606.ENSP00000342626,9606.ENSP00000374240,9606.ENSP00000386498,9606.ENSP00000446680,…	TBX15,COL1A1,PRRX1,HOXC6,SIX1,HOXD9,PDGFRA,WNT5A,OSR1,T,HOXC9,SIX2,HOXC5,SOX11,FOXC2,EYA1,SHOX2,HOXD3,HOXC11,PCGF2
GO:0010646	regulation of cell communication	165	3327	0.18	1.88e-06	9606.ENSP00000001146,9606.ENSP00000006053,9606.ENSP00000014914,9606.ENSP00000052754,9606.ENSP00000217169,9606.ENSP00000217407,9606.ENSP00000222598,9606.ENSP00000225831,9606.ENSP00000225844,9606.ENSP00000225964,9606.ENSP00000231751,9606.ENSP00000233813,9606.ENSP00000239461,9606.ENSP00000242249,9606.ENSP00000245479,9606.ENSP00000252486,9606.ENSP00000252997,9606.ENSP00000253354,9606.ENSP00000253796,…	CYP26B1,CX3CL1,GPRC5A,DCN,BIRC7,LBP,DLX5,CCL2,CCL13,COL1A1,LTF,IGFBP5,PRRX1,RAMP3,SOX9,APOE,GATA5,BPIFB1,RAMP2,BARX1,DUSP26,SPX,PDGFRA,RIMS2,LIFR,KDR,NMU,SHC2,WNT5A,STC2,EGFR,CRH,PRDM14,NTRK2,FLT1,GJA1,ZIC1,THY1,CXADR,DGKI,STC1,FRZB,INHBB,CXCL5,PPBP,SOX17,WNK2,ARHGAP42,JSRP1,ONECUT1,IGF1,ACHE,ABCC8,COL3A1,HTRA4,KCNK3,PODN,CCL19,RNF152,RHOJ,GPR4,C8orf4,CIDEA,LURAP1L,SOX11,A2M,TMEM108,FBN1,NOS2,BGN…
GO:0042592	homeostatic process	90	1491	0.27	2.56e-06	9606.ENSP00000001146,9606.ENSP00000052754,9606.ENSP00000178638,9606.ENSP00000199280,9606.ENSP00000216200,9606.ENSP00000225831,9606.ENSP00000225844,9606.ENSP00000231751,9606.ENSP00000233242,9606.ENSP00000233813,9606.ENSP00000237612,9606.ENSP00000242249,9606.ENSP00000245479,9606.ENSP00000250111,9606.ENSP00000252486,9606.ENSP00000256104,9606.ENSP00000257290,9606.ENSP00000261292,9606.ENSP00000262186,…	CYP26B1,DCN,CA12,AQP2,PVALB,CCL2,CCL13,LTF,APOB,IGFBP5,ABCG2,RAMP3,SOX9,ATP1B2,APOE,FABP4,PDGFRA,LIPG,KCNH2,SLC4A1,KDR,NMU,CP,KLF1,STC2,RHCG,EGFR,CRH,PRDM14,GJA1,GPR116,THY1,CXADR,GRHL3,STC1,WNK2,EPB42,KCNK3,LDB2,AHSP,CCL19,AQP1,EDNRA,GPR4,PCK1,CIDEA,SLC34A1,C7,FBN1,NOS2,SLC35D3,EDN3,C1QTNF1,TRPC6,SCNN1B,KEL,CACNA2D1,ANK2,APOA4,ATP1A2,POU3F3,SLC30A10,ABCA4,RHAG,PRKAA2,KCNB1,XK,TRPC3,PDX1,GIG25,DR…
GO:0055065	metal ion homeostasis	46	555	0.4	2.6e-06	9606.ENSP00000216200,9606.ENSP00000225844,9606.ENSP00000231751,9606.ENSP00000237612,9606.ENSP00000242249,9606.ENSP00000250111,9606.ENSP00000252486,9606.ENSP00000257290,9606.ENSP00000262186,9606.ENSP00000264218,9606.ENSP00000264613,9606.ENSP00000265087,9606.ENSP00000275493,9606.ENSP00000282561,9606.ENSP00000284240,9606.ENSP00000290271,9606.ENSP00000306275,9606.ENSP00000308815,9606.ENSP00000315011,…	PVALB,CCL13,LTF,ABCG2,RAMP3,ATP1B2,APOE,PDGFRA,KCNH2,NMU,CP,STC2,EGFR,GJA1,THY1,STC1,KCNK3,CCL19,EDNRA,GPR4,C7,EDN3,C1QTNF1,TRPC6,SCNN1B,KEL,CACNA2D1,ANK2,ATP1A2,RHAG,XK,TRPC3,DRD1,CCL8,STEAP2,CXCL12,GRIN2A,TF,SLC30A8,AGTR1,HEPH,HTR2A,TRDN,APLNR,CCL14,CCL15
GO:0023051	regulation of signaling	165	3360	0.18	3.46e-06	9606.ENSP00000001146,9606.ENSP00000006053,9606.ENSP00000014914,9606.ENSP00000052754,9606.ENSP00000217169,9606.ENSP00000217407,9606.ENSP00000222598,9606.ENSP00000225831,9606.ENSP00000225844,9606.ENSP00000225964,9606.ENSP00000231751,9606.ENSP00000233813,9606.ENSP00000239461,9606.ENSP00000242249,9606.ENSP00000245479,9606.ENSP00000252486,9606.ENSP00000252997,9606.ENSP00000253354,9606.ENSP00000253796,…	CYP26B1,CX3CL1,GPRC5A,DCN,BIRC7,LBP,DLX5,CCL2,CCL13,COL1A1,LTF,IGFBP5,PRRX1,RAMP3,SOX9,APOE,GATA5,BPIFB1,RAMP2,BARX1,DUSP26,SPX,PDGFRA,RIMS2,LIFR,KDR,NMU,SHC2,WNT5A,STC2,EGFR,CRH,PRDM14,NTRK2,FLT1,GJA1,ZIC1,THY1,CXADR,DGKI,STC1,FRZB,INHBB,CXCL5,PPBP,SOX17,WNK2,ARHGAP42,JSRP1,ONECUT1,IGF1,ACHE,ABCC8,COL3A1,HTRA4,KCNK3,PODN,CCL19,RNF152,RHOJ,GPR4,C8orf4,CIDEA,LURAP1L,SOX11,A2M,TMEM108,FBN1,NOS2,BGN…
GO:0098771	inorganic ion homeostasis	50	643	0.38	4.12e-06	9606.ENSP00000178638,9606.ENSP00000216200,9606.ENSP00000225844,9606.ENSP00000231751,9606.ENSP00000237612,9606.ENSP00000242249,9606.ENSP00000250111,9606.ENSP00000252486,9606.ENSP00000257290,9606.ENSP00000262186,9606.ENSP00000262418,9606.ENSP00000264218,9606.ENSP00000264613,9606.ENSP00000265087,9606.ENSP00000268122,9606.ENSP00000275493,9606.ENSP00000282561,9606.ENSP00000284240,9606.ENSP00000290271,…	CA12,PVALB,CCL13,LTF,ABCG2,RAMP3,ATP1B2,APOE,PDGFRA,KCNH2,SLC4A1,NMU,CP,STC2,RHCG,EGFR,GJA1,THY1,STC1,KCNK3,CCL19,EDNRA,GPR4,SLC34A1,C7,EDN3,C1QTNF1,TRPC6,SCNN1B,KEL,CACNA2D1,ANK2,ATP1A2,RHAG,XK,TRPC3,DRD1,CCL8,STEAP2,CXCL12,GRIN2A,TF,SLC30A8,AGTR1,HEPH,HTR2A,TRDN,APLNR,CCL14,CCL15
GO:0007420	brain development	50	650	0.37	5.57e-06	9606.ENSP00000215368,9606.ENSP00000222139,9606.ENSP00000222598,9606.ENSP00000255448,9606.ENSP00000261769,9606.ENSP00000264634,9606.ENSP00000275493,9606.ENSP00000276571,9606.ENSP00000277120,9606.ENSP00000282928,9606.ENSP00000295206,9606.ENSP00000297375,9606.ENSP00000304250,9606.ENSP00000304408,9606.ENSP00000306275,9606.ENSP00000311165,9606.ENSP00000324651,9606.ENSP00000324857,9606.ENSP00000330218,…	EFNA2,EPOR,DLX5,DCLK1,CDH1,WNT5A,EGFR,CRH,NTRK2,ZIC1,EN1,EN2,CDK5R2,COL3A1,KCNK3,AQP1,TMEM108,SEMA6D,SOX1,ALDH1A3,PTN,APOD,POU3F3,PCDH18,NES,EPHA7,CRTAC1,BMP5,GNG12,NRG3,DKK1,PRKG1,COL4A1,ZIC2,ITGA8,ID4,NR0B1,NFIB,NLGN4X,DRD1,NR2F2,CXCL12,GRIN2A,NRXN1,RELN,RGS4,MYO16,SLIT2,FZD4,EMX2
GO:0022603	regulation of anatomical structure morphogenesis	65	961	0.32	5.59e-06	9606.ENSP00000006053,9606.ENSP00000052754,9606.ENSP00000219022,9606.ENSP00000225831,9606.ENSP00000225844,9606.ENSP00000245479,9606.ENSP00000247182,9606.ENSP00000252486,9606.ENSP00000252997,9606.ENSP00000253796,9606.ENSP00000262041,9606.ENSP00000262231,9606.ENSP00000263413,9606.ENSP00000263923,9606.ENSP00000264634,9606.ENSP00000272223,9606.ENSP00000277120,9606.ENSP00000278550,9606.ENSP00000282397,…	CX3CL1,DCN,OLFM4,CCL2,CCL13,SOX9,SIX1,APOE,GATA5,RAMP2,MEOX2,RIMS2,C6,KDR,WNT5A,OSR1,NTRK2,TENM4,FLT1,THY1,GRHL3,PRICKLE2,SOX17,EPB42,SIX2,AQP1,RHOJ,GPR4,PALM2,SEMA6D,FOXC2,PARVA,TRPC6,PTN,EYA1,FERMT2,SMOC2,KEL,LINGO1,RSPO3,COL4A2,NTRK3,SPTA1,NPR1,EPHA7,MMRN2,DKK1,CTTN,XK,NFIB,SHOX2,CXCL12,ADIPOQ,RELN,CCBE1,PHLDB2,FBLIM1,ADAMTS9,AGTR1,SLIT2,FZD4,HOXC11,TMEM100,APLNR,VEGFC
GO:0030182	neuron differentiation	64	940	0.32	5.59e-06	9606.ENSP00000040584,9606.ENSP00000215368,9606.ENSP00000222598,9606.ENSP00000239461,9606.ENSP00000245479,9606.ENSP00000247182,9606.ENSP00000249499,9606.ENSP00000252486,9606.ENSP00000255448,9606.ENSP00000256509,9606.ENSP00000261769,9606.ENSP00000264059,9606.ENSP00000264634,9606.ENSP00000265131,9606.ENSP00000268603,9606.ENSP00000272907,9606.ENSP00000275493,9606.ENSP00000277120,9606.ENSP00000278550,…	HOXC8,EFNA2,DLX5,PRRX1,SOX9,SIX1,HOXD9,APOE,DCLK1,CHL1,CDH1,EFHD1,WNT5A,TNC,CDH11,NYAP2,EGFR,NTRK2,TENM4,GJA1,THY1,EN1,EN2,HOXC10,GABRB3,SOX11,TMEM108,SOX1,OPCML,SLIT3,FLRT2,EDN3,EPHA3,TRPC6,PTN,EYA1,APOD,OLFM3,LRFN2,LINGO1,GFRA1,APOA4,NTRK3,SPTA1,EPHA7,CRTAC1,PRKG1,CTTN,ID4,NFIB,NLGN4X,PTPRZ1,DRD1,CXCL12,GP5,NRXN1,RELN,KIF5A,SLIT2,TENM2,FZD4,EMX2,SPTB,FOXD1
GO:0044057	regulation of system process	43	516	0.41	5.91e-06	9606.ENSP00000233813,9606.ENSP00000250111,9606.ENSP00000252997,9606.ENSP00000256969,9606.ENSP00000262186,9606.ENSP00000262231,9606.ENSP00000264218,9606.ENSP00000275493,9606.ENSP00000276571,9606.ENSP00000278550,9606.ENSP00000282561,9606.ENSP00000284878,9606.ENSP00000290271,9606.ENSP00000295228,9606.ENSP00000298815,9606.ENSP00000302665,9606.ENSP00000306275,9606.ENSP00000311165,9606.ENSP00000319591,…	IGFBP5,ATP1B2,GATA5,SPX,KCNH2,RIMS2,NMU,EGFR,CRH,TENM4,GJA1,CXADR,STC1,INHBB,ARHGAP42,IGF1,KCNK3,AQP1,KCND3,TMEM108,EDN3,C1QTNF1,MYL4,CACNA2D1,ANK2,APOA4,ATP1A2,NPR1,PRKG1,CTTN,ERRFI1,TRPC3,NLGN4X,GRIN2A,NRXN1,CTNNA3,ADIPOQ,RELN,RGS4,AGTR1,HTR2A,TRDN,TMEM100
GO:0006875	cellular metal ion homeostasis	42	499	0.41	6.42e-06	9606.ENSP00000216200,9606.ENSP00000225844,9606.ENSP00000231751,9606.ENSP00000237612,9606.ENSP00000242249,9606.ENSP00000250111,9606.ENSP00000252486,9606.ENSP00000257290,9606.ENSP00000264218,9606.ENSP00000264613,9606.ENSP00000265087,9606.ENSP00000282561,9606.ENSP00000284240,9606.ENSP00000290271,9606.ENSP00000306275,9606.ENSP00000308815,9606.ENSP00000315011,9606.ENSP00000319744,9606.ENSP00000322061,…	PVALB,CCL13,LTF,ABCG2,RAMP3,ATP1B2,APOE,PDGFRA,NMU,CP,STC2,GJA1,THY1,STC1,KCNK3,CCL19,EDNRA,GPR4,C7,EDN3,C1QTNF1,TRPC6,KEL,CACNA2D1,ANK2,ATP1A2,XK,TRPC3,DRD1,CCL8,STEAP2,CXCL12,GRIN2A,TF,SLC30A8,AGTR1,HEPH,HTR2A,TRDN,APLNR,CCL14,CCL15
GO:0007417	central nervous system development	60	861	0.33	6.68e-06	9606.ENSP00000215368,9606.ENSP00000222139,9606.ENSP00000222598,9606.ENSP00000245479,9606.ENSP00000247182,9606.ENSP00000255448,9606.ENSP00000261769,9606.ENSP00000264318,9606.ENSP00000264634,9606.ENSP00000268603,9606.ENSP00000275493,9606.ENSP00000276571,9606.ENSP00000277120,9606.ENSP00000278550,9606.ENSP00000282928,9606.ENSP00000288955,9606.ENSP00000295206,9606.ENSP00000297375,9606.ENSP00000304250,…	EFNA2,EPOR,DLX5,SOX9,SIX1,DCLK1,CDH1,GABRA4,WNT5A,CDH11,EGFR,CRH,NTRK2,TENM4,ZIC1,GRHL3,EN1,EN2,CDK5R2,COL3A1,KCNK3,HOXC10,AQP1,SOX11,TMEM108,SEMA6D,SOX1,ALDH1A3,PTN,APOD,POU3F3,PCDH18,NES,EPHA7,CRTAC1,BMP5,GNG12,NRG3,DKK1,PRKG1,COL4A1,ZIC2,ITGA8,ID4,NR0B1,NFIB,NLGN4X,PTPRZ1,DRD1,NR2F2,CXCL12,SOX6,GRIN2A,NRXN1,RELN,RGS4,MYO16,SLIT2,FZD4,EMX2
GO:0048522	positive regulation of cellular process	220	4898	0.14	8.36e-06	9606.ENSP00000001146,9606.ENSP00000006053,9606.ENSP00000052754,9606.ENSP00000217169,9606.ENSP00000217407,9606.ENSP00000219022,9606.ENSP00000222598,9606.ENSP00000225831,9606.ENSP00000225844,9606.ENSP00000225964,9606.ENSP00000231751,9606.ENSP00000233242,9606.ENSP00000233813,9606.ENSP00000239461,9606.ENSP00000242249,9606.ENSP00000243347,9606.ENSP00000245479,9606.ENSP00000247182,9606.ENSP00000249499,…	CYP26B1,CX3CL1,DCN,BIRC7,LBP,OLFM4,DLX5,CCL2,CCL13,COL1A1,LTF,APOB,IGFBP5,PRRX1,RAMP3,TNFAIP6,SOX9,SIX1,HOXD9,ATP1B2,APOE,GATA5,RAMP2,BARX1,IGJ,DUSP26,SPX,PDGFRA,FOXF2,CDH1,MEOX2,KCNH2,RIMS2,FOXF1,LIFR,C6,KDR,NMU,SHC2,WNT5A,KLF1,TNC,ANK1,OSR1,OSMR,EGFR,CRH,PRDM14,NTRK2,TENM4,BARX2,FLT1,GJA1,ZIC1,GPR116,THY1,PRG3,DGKI,GRHL3,VCAM1,FRZB,EN1,INHBB,CXCL5,PPBP,CAMP,T,SOX17,EN2,WNK2,FOLR2,ANTXR1,HOXD4,O…
GO:0006873	cellular ion homeostasis	46	584	0.38	9.14e-06	9606.ENSP00000216200,9606.ENSP00000225844,9606.ENSP00000231751,9606.ENSP00000237612,9606.ENSP00000242249,9606.ENSP00000250111,9606.ENSP00000252486,9606.ENSP00000257290,9606.ENSP00000262418,9606.ENSP00000264218,9606.ENSP00000264613,9606.ENSP00000265087,9606.ENSP00000268122,9606.ENSP00000282561,9606.ENSP00000284240,9606.ENSP00000290271,9606.ENSP00000306275,9606.ENSP00000308815,9606.ENSP00000315011,…	PVALB,CCL13,LTF,ABCG2,RAMP3,ATP1B2,APOE,PDGFRA,SLC4A1,NMU,CP,STC2,RHCG,GJA1,THY1,STC1,KCNK3,CCL19,EDNRA,GPR4,SLC34A1,C7,EDN3,C1QTNF1,TRPC6,KEL,CACNA2D1,ANK2,ATP1A2,RHAG,XK,TRPC3,DRD1,CCL8,STEAP2,CXCL12,GRIN2A,TF,SLC30A8,AGTR1,HEPH,HTR2A,TRDN,APLNR,CCL14,CCL15
GO:0050793	regulation of developmental process	126	2416	0.2	9.4e-06	9606.ENSP00000001146,9606.ENSP00000006053,9606.ENSP00000052754,9606.ENSP00000205143,9606.ENSP00000219022,9606.ENSP00000225831,9606.ENSP00000225844,9606.ENSP00000225964,9606.ENSP00000228938,9606.ENSP00000230538,9606.ENSP00000231751,9606.ENSP00000233242,9606.ENSP00000233813,9606.ENSP00000239461,9606.ENSP00000245479,9606.ENSP00000247182,9606.ENSP00000252486,9606.ENSP00000252997,9606.ENSP00000253796,…	CYP26B1,CX3CL1,DCN,DLL3,OLFM4,CCL2,CCL13,COL1A1,MGP,LAMA4,LTF,APOB,IGFBP5,PRRX1,SOX9,SIX1,APOE,GATA5,RAMP2,PDGFRA,MEOX2,RIMS2,FOXF1,C6,KDR,WNT5A,STC2,OSR1,EGFR,PRDM14,NTRK2,TENM4,FLT1,GJA1,THY1,GRHL3,FRZB,PRICKLE2,SOX17,EPB42,IGF1,COL3A1,SIX2,CCL19,AQP1,RHOJ,GPR4,C8orf4,SOX11,PALM2,SEMA6D,FBN1,FOXC2,FLRT2,PARVA,EDN3,EPHA3,LMO1,TRPC6,PTN,EYA1,FERMT2,CMTM5,SMOC2,KEL,LINGO1,RSPO3,TLL2,COL4A2,NTRK3,N…
GO:0009952	anterior/posterior pattern specification	24	197	0.57	1.03e-05	9606.ENSP00000040584,9606.ENSP00000205143,9606.ENSP00000243108,9606.ENSP00000249499,9606.ENSP00000253968,9606.ENSP00000262041,9606.ENSP00000262426,9606.ENSP00000264634,9606.ENSP00000272223,9606.ENSP00000295206,9606.ENSP00000296946,9606.ENSP00000297316,9606.ENSP00000302836,9606.ENSP00000304502,9606.ENSP00000307321,9606.ENSP00000309336,9606.ENSP00000315949,9606.ENSP00000326371,9606.ENSP00000363081,…	HOXC8,DLL3,HOXC6,HOXD9,BARX1,MEOX2,FOXF1,WNT5A,OSR1,EN1,T,SOX17,HOXC9,SIX2,HOXC10,HOXC5,HOXD8,FOXC2,DKK1,NR2F2,HOXD3,HOXC11,EMX2,PCGF2
GO:0006935	chemotaxis	41	491	0.41	1.04e-05	9606.ENSP00000006053,9606.ENSP00000215368,9606.ENSP00000217407,9606.ENSP00000222598,9606.ENSP00000225831,9606.ENSP00000225844,9606.ENSP00000256509,9606.ENSP00000257290,9606.ENSP00000264634,9606.ENSP00000282397,9606.ENSP00000284878,9606.ENSP00000294728,9606.ENSP00000296027,9606.ENSP00000296028,9606.ENSP00000308815,9606.ENSP00000332164,9606.ENSP00000332879,9606.ENSP00000334008,9606.ENSP00000337128,…	CX3CL1,EFNA2,LBP,DLX5,CCL2,CCL13,CHL1,PDGFRA,WNT5A,FLT1,CXADR,VCAM1,CXCL5,PPBP,CCL19,SLIT3,FLRT2,PARVA,EDN3,CMTM5,GFRA1,SPTA1,EPHA7,NRG3,NFIB,CCL8,CXCL12,NRXN1,BCAR1,RELN,KIF5A,AGTR1,SLIT2,TENM2,SPTB,CCL16,CCL14,CCL18,VEGFC,FOXD1,CCL15
GO:1901701	cellular response to oxygen-containing compound	61	896	0.32	1.04e-05	9606.ENSP00000001146,9606.ENSP00000199280,9606.ENSP00000217407,9606.ENSP00000225831,9606.ENSP00000225964,9606.ENSP00000233242,9606.ENSP00000233813,9606.ENSP00000242249,9606.ENSP00000245479,9606.ENSP00000246635,9606.ENSP00000247182,9606.ENSP00000257290,9606.ENSP00000261769,9606.ENSP00000264634,9606.ENSP00000264834,9606.ENSP00000265131,9606.ENSP00000272223,9606.ENSP00000275493,9606.ENSP00000276571,…	CYP26B1,AQP2,LBP,CCL2,COL1A1,APOB,IGFBP5,RAMP3,SOX9,KRT13,SIX1,PDGFRA,CDH1,WNT5A,KLF1,TNC,OSR1,EGFR,CRH,NTRK2,STC1,INHBB,T,COL1A2,FOLR2,IGF1,COL3A1,AQP1,PCK1,FBN1,FOXC2,NOS2,TUSC5,EPHA3,PKLR,TRPC6,PTN,CACNA2D1,APOA4,NTRK3,SLC30A10,PRKAA2,KCNB1,COL16A1,COL4A1,LY6G6D,ERRFI1,SOD3,LGMN,DRD1,ADIPOQ,BCAR1,IGF2,CPS1,AGTR1,SLIT2,FZD4,CPEB1,YAP1,PCGF2,GHR
GO:0009605	response to external stimulus	115	2152	0.21	1.09e-05	9606.ENSP00000001146,9606.ENSP00000006053,9606.ENSP00000052754,9606.ENSP00000199280,9606.ENSP00000206423,9606.ENSP00000215368,9606.ENSP00000217407,9606.ENSP00000222598,9606.ENSP00000225831,9606.ENSP00000225844,9606.ENSP00000225964,9606.ENSP00000231751,9606.ENSP00000233242,9606.ENSP00000240662,9606.ENSP00000245479,9606.ENSP00000252486,9606.ENSP00000253354,9606.ENSP00000254801,9606.ENSP00000255448,…	CYP26B1,CX3CL1,DCN,AQP2,CCDC80,EFNA2,LBP,DLX5,CCL2,CCL13,COL1A1,LTF,APOB,KCNJ8,SOX9,APOE,BPIFB1,IGJ,DCLK1,CHL1,SPX,PDGFRA,ABCC9,LIPG,FOXF1,C6,WNT5A,STC2,TNC,FCN3,HMCN1,SLC22A3,EGFR,FLT1,GJA1,CXADR,STC1,VCAM1,INHBB,FSTL1,CXCL5,PPBP,MASP1,CAMP,FOLR2,MC4R,COL3A1,SLC6A19,CCL19,AQP1,CLEC4M,RNF152,PCK1,SLC34A1,C7,NOS2,SLIT3,ALDH1A3,FLRT2,PARVA,EDN3,PKLR,PTN,TRIM29,CMTM5,GFRA1,APOA4,PRSS3,ATP1A2,CR2,SPT…
GO:0055080	cation homeostasis	48	629	0.37	1.09e-05	9606.ENSP00000216200,9606.ENSP00000225844,9606.ENSP00000231751,9606.ENSP00000237612,9606.ENSP00000242249,9606.ENSP00000250111,9606.ENSP00000252486,9606.ENSP00000257290,9606.ENSP00000262186,9606.ENSP00000262418,9606.ENSP00000264218,9606.ENSP00000264613,9606.ENSP00000265087,9606.ENSP00000268122,9606.ENSP00000275493,9606.ENSP00000282561,9606.ENSP00000284240,9606.ENSP00000290271,9606.ENSP00000306275,…	PVALB,CCL13,LTF,ABCG2,RAMP3,ATP1B2,APOE,PDGFRA,KCNH2,SLC4A1,NMU,CP,STC2,RHCG,EGFR,GJA1,THY1,STC1,KCNK3,CCL19,EDNRA,GPR4,C7,EDN3,C1QTNF1,TRPC6,SCNN1B,KEL,CACNA2D1,ANK2,ATP1A2,RHAG,XK,TRPC3,DRD1,CCL8,STEAP2,CXCL12,GRIN2A,TF,SLC30A8,AGTR1,HEPH,HTR2A,TRDN,APLNR,CCL14,CCL15
GO:0001503	ossification	25	215	0.55	1.2e-05	9606.ENSP00000222598,9606.ENSP00000225964,9606.ENSP00000226284,9606.ENSP00000228938,9606.ENSP00000231751,9606.ENSP00000233813,9606.ENSP00000245479,9606.ENSP00000260302,9606.ENSP00000268603,9606.ENSP00000275493,9606.ENSP00000282561,9606.ENSP00000290271,9606.ENSP00000302665,9606.ENSP00000303211,9606.ENSP00000321424,9606.ENSP00000326371,9606.ENSP00000341170,9606.ENSP00000356899,9606.ENSP00000359866,…	DLX5,COL1A1,IBSP,MGP,LTF,IGFBP5,SOX9,MMP13,CDH11,EGFR,GJA1,STC1,IGF1,ACHE,SLC34A1,FOXC2,PTN,DDR2,BMP5,ALPL,IGFBP3,SHOX2,TMEM119,SNAI2,IGF2
GO:0001525	angiogenesis	30	297	0.49	1.23e-05	9606.ENSP00000006053,9606.ENSP00000225831,9606.ENSP00000240335,9606.ENSP00000253796,9606.ENSP00000257290,9606.ENSP00000261037,9606.ENSP00000262041,9606.ENSP00000263923,9606.ENSP00000265162,9606.ENSP00000282397,9606.ENSP00000284240,9606.ENSP00000297316,9606.ENSP00000315011,9606.ENSP00000319744,9606.ENSP00000326371,9606.ENSP00000334008,9606.ENSP00000345179,9606.ENSP00000349131,9606.ENSP00000353654,…	CX3CL1,CCL2,TBX4,RAMP2,PDGFRA,COL8A1,MEOX2,KDR,ENPEP,FLT1,THY1,SOX17,EDNRA,GPR4,FOXC2,PARVA,APOD,RSPO3,COL4A2,MMRN2,COL15A1,COL4A1,ESM1,STAB2,NRXN1,CCBE1,SLIT2,TMEM100,APLNR,VEGFC
GO:0043269	regulation of ion transport	47	618	0.37	1.54e-05	9606.ENSP00000221444,9606.ENSP00000225831,9606.ENSP00000240662,9606.ENSP00000242249,9606.ENSP00000250111,9606.ENSP00000251127,9606.ENSP00000252486,9606.ENSP00000262186,9606.ENSP00000264399,9606.ENSP00000265087,9606.ENSP00000272223,9606.ENSP00000276571,9606.ENSP00000281830,9606.ENSP00000282561,9606.ENSP00000284240,9606.ENSP00000290271,9606.ENSP00000297596,9606.ENSP00000297954,9606.ENSP00000300961,…	KCNA7,CCL2,KCNJ8,RAMP3,ATP1B2,NALCN,APOE,KCNH2,PRKG2,STC2,OSR1,CRH,KCNE4,GJA1,THY1,STC1,GEM,WNK2,JSRP1,KCNJ4,KCNK10,KCND3,SLC34A1,KCNK12,BEST3,EDN3,TRPC6,KEL,CACNA2D1,ANK2,ATP1A2,SLC30A10,NKAIN4,KCNB1,NKAIN1,TRPC3,DRD1,CXCL12,NRXN1,TF,RELN,RGS4,KCNA2,HTR2A,TRDN,SYT7,APLNR
GO:0001822	kidney development	27	251	0.52	1.57e-05	9606.ENSP00000052754,9606.ENSP00000199280,9606.ENSP00000240662,9606.ENSP00000245479,9606.ENSP00000247182,9606.ENSP00000257290,9606.ENSP00000265162,9606.ENSP00000272223,9606.ENSP00000304502,9606.ENSP00000319744,9606.ENSP00000321424,9606.ENSP00000322568,9606.ENSP00000325527,9606.ENSP00000326330,9606.ENSP00000326371,9606.ENSP00000342626,9606.ENSP00000355001,9606.ENSP00000358210,9606.ENSP00000358309,…	DCN,AQP2,KCNJ8,SOX9,SIX1,PDGFRA,ENPEP,OSR1,SIX2,GPR4,SLC34A1,SOX11,FBN1,FRAS1,FOXC2,EYA1,POU3F3,SIM1,EPHA7,ITGA8,SDC1,ADIPOQ,MME,AGTR1,SLIT2,HOXC11,FOXD1
GO:0071300	cellular response to retinoic acid	14	68	0.8	1.57e-05	9606.ENSP00000001146,9606.ENSP00000225964,9606.ENSP00000245479,9606.ENSP00000246635,9606.ENSP00000264634,9606.ENSP00000265131,9606.ENSP00000272223,9606.ENSP00000296946,9606.ENSP00000311165,9606.ENSP00000319814,9606.ENSP00000337451,9606.ENSP00000354207,9606.ENSP00000434034,9606.ENSP00000478927	CYP26B1,COL1A1,SOX9,KRT13,WNT5A,TNC,OSR1,T,AQP1,PCK1,EPHA3,NTRK3,FZD4,YAP1
GO:0007389	pattern specification process	36	409	0.43	1.67e-05	9606.ENSP00000001146,9606.ENSP00000040584,9606.ENSP00000205143,9606.ENSP00000243108,9606.ENSP00000247182,9606.ENSP00000249499,9606.ENSP00000253968,9606.ENSP00000262041,9606.ENSP00000262426,9606.ENSP00000264634,9606.ENSP00000272223,9606.ENSP00000282561,9606.ENSP00000282928,9606.ENSP00000288955,9606.ENSP00000290271,9606.ENSP00000295206,9606.ENSP00000296946,9606.ENSP00000297316,9606.ENSP00000302836,…	CYP26B1,HOXC8,DLL3,HOXC6,SIX1,HOXD9,BARX1,MEOX2,FOXF1,WNT5A,OSR1,GJA1,ZIC1,GRHL3,STC1,EN1,T,SOX17,HOXC9,SIX2,HOXC10,HOXC5,HOXD8,FOXC2,SOX1,EYA1,BMP5,NRG3,DKK1,NR2F2,HOXD3,RELN,HOXC11,EMX2,FOXD1,PCGF2
GO:0006811	ion transport	78	1292	0.27	1.74e-05	9606.ENSP00000178638,9606.ENSP00000199280,9606.ENSP00000221444,9606.ENSP00000231751,9606.ENSP00000237612,9606.ENSP00000240662,9606.ENSP00000242249,9606.ENSP00000250111,9606.ENSP00000251127,9606.ENSP00000252486,9606.ENSP00000253122,9606.ENSP00000253796,9606.ENSP00000256104,9606.ENSP00000256969,9606.ENSP00000261200,9606.ENSP00000262186,9606.ENSP00000262418,9606.ENSP00000264318,9606.ENSP00000264613,…	CA12,AQP2,KCNA7,LTF,ABCG2,KCNJ8,RAMP3,ATP1B2,NALCN,APOE,SLC6A8,RAMP2,FABP4,SPX,ABCC9,KCNH2,SLC4A1,GABRA4,CP,RHCG,SLC22A3,NTRK2,KCNE4,GJA1,SLC6A1,SLCO2B1,AQP5,RHCE,KCNT2,GABRG1,FOLR2,ABCC8,SLC6A19,KCNK3,KCNJ4,GABRB3,CCL19,AQP1,KCNK10,KCND3,SLC34A1,NOS2,KCNK12,BEST3,TRPC6,SCNN1B,CACNA2D1,ANK2,APOA4,ATP1A2,SLC30A10,FAM26E,ABCA4,CLCA2,RHAG,KCNB1,SLC7A3,XK,TRPC3,CLCN4,DRD1,CCL8,STEAP2,GRIN2A,TF,GABRA1…
GO:0007507	heart development	40	485	0.4	1.74e-05	9606.ENSP00000222139,9606.ENSP00000240662,9606.ENSP00000245479,9606.ENSP00000247182,9606.ENSP00000252997,9606.ENSP00000253796,9606.ENSP00000257290,9606.ENSP00000262426,9606.ENSP00000262659,9606.ENSP00000264634,9606.ENSP00000272223,9606.ENSP00000278550,9606.ENSP00000282561,9606.ENSP00000284878,9606.ENSP00000296946,9606.ENSP00000297316,9606.ENSP00000304408,9606.ENSP00000315011,9606.ENSP00000322568,…	EPOR,KCNJ8,SOX9,SIX1,GATA5,RAMP2,PDGFRA,FOXF1,CCM2L,WNT5A,OSR1,TENM4,GJA1,CXADR,T,SOX17,COL3A1,EDNRA,SOX11,FBN1,FOXC2,SLIT3,FLRT2,PARVA,PTN,EYA1,SORBS2,ANK2,NTRK3,NPY1R,BMP5,SHOX2,SOX6,SNAI2,ZFPM2,ADAMTS9,SLIT2,TMEM100,APLNR,YAP1
GO:0030336	negative regulation of cell migration	26	237	0.53	1.74e-05	9606.ENSP00000006053,9606.ENSP00000052754,9606.ENSP00000225831,9606.ENSP00000233813,9606.ENSP00000252486,9606.ENSP00000262041,9606.ENSP00000284240,9606.ENSP00000290271,9606.ENSP00000304408,9606.ENSP00000308315,9606.ENSP00000316891,9606.ENSP00000324857,9606.ENSP00000341170,9606.ENSP00000345179,9606.ENSP00000359866,9606.ENSP00000361097,9606.ENSP00000361214,9606.ENSP00000363092,9606.ENSP00000370473,…	CX3CL1,DCN,CCL2,IGFBP5,APOE,MEOX2,THY1,STC1,COL3A1,PODN,LIMCH1,SEMA6D,PTN,APOD,BMP5,MMRN2,NRG3,PRKG1,IGFBP3,IL33,NR2F2,CXCL12,ADIPOQ,PHLDB2,ADAMTS9,SLIT2
GO:0071417	cellular response to organonitrogen compound	40	485	0.4	1.74e-05	9606.ENSP00000225964,9606.ENSP00000233813,9606.ENSP00000245479,9606.ENSP00000247182,9606.ENSP00000257290,9606.ENSP00000261769,9606.ENSP00000264834,9606.ENSP00000275493,9606.ENSP00000276571,9606.ENSP00000277120,9606.ENSP00000290271,9606.ENSP00000295228,9606.ENSP00000297268,9606.ENSP00000298223,9606.ENSP00000302665,9606.ENSP00000304408,9606.ENSP00000308725,9606.ENSP00000311165,9606.ENSP00000319814,…	COL1A1,IGFBP5,SOX9,SIX1,PDGFRA,CDH1,KLF1,EGFR,CRH,NTRK2,STC1,INHBB,COL1A2,FOLR2,IGF1,COL3A1,GABRB3,AQP1,PCK1,SLC34A1,FBN1,FOXC2,TUSC5,PKLR,CACNA2D1,SLC30A10,COL16A1,COL4A1,ERRFI1,LGMN,DRD1,ADIPOQ,BCAR1,IGF2,GABRA1,CPS1,AGTR1,SLIT2,CPEB1,GHR
GO:0051240	positive regulation of multicellular organismal process	89	1551	0.24	1.84e-05	9606.ENSP00000001146,9606.ENSP00000006053,9606.ENSP00000217407,9606.ENSP00000225964,9606.ENSP00000231751,9606.ENSP00000245479,9606.ENSP00000247182,9606.ENSP00000252486,9606.ENSP00000252997,9606.ENSP00000253796,9606.ENSP00000256969,9606.ENSP00000261292,9606.ENSP00000262231,9606.ENSP00000262659,9606.ENSP00000263413,9606.ENSP00000263923,9606.ENSP00000264218,9606.ENSP00000264634,9606.ENSP00000272223,…	CYP26B1,CX3CL1,LBP,COL1A1,LTF,SOX9,SIX1,APOE,GATA5,RAMP2,SPX,LIPG,RIMS2,CCM2L,C6,KDR,NMU,WNT5A,OSR1,EGFR,CRH,PRDM14,NTRK2,TENM4,FLT1,GJA1,PRG3,INHBB,CAMP,SOX17,MC4R,IGF1,CCL19,AQP1,RHOJ,SOX11,FOXC2,FLRT2,EDN3,EPHA3,C1QTNF1,TRPC6,PTN,SMOC2,NTRK3,LRRTM3,DDR2,NPR1,BMP5,PPAP2B,DKK1,EPB41L4B,CTTN,SYNDIG1,ID4,TRPC3,IL33,SHOX2,TMEM119,LGMN,CXCL12,SOX6,ZFPM2,NRXN1,HMSD,HOXD3,ADIPOQ,BCAR1,IGF2,RELN,RGS4,I…
GO:0070848	response to growth factor	41	507	0.39	1.91e-05	9606.ENSP00000217939,9606.ENSP00000222598,9606.ENSP00000225831,9606.ENSP00000225964,9606.ENSP00000226284,9606.ENSP00000245479,9606.ENSP00000252997,9606.ENSP00000253796,9606.ENSP00000257290,9606.ENSP00000261978,9606.ENSP00000263923,9606.ENSP00000264634,9606.ENSP00000264703,9606.ENSP00000265131,9606.ENSP00000275493,9606.ENSP00000277120,9606.ENSP00000282397,9606.ENSP00000294728,9606.ENSP00000295633,…	MXRA5,DLX5,CCL2,COL1A1,IBSP,SOX9,GATA5,RAMP2,PDGFRA,LTBP2,KDR,WNT5A,FNDC4,TNC,EGFR,NTRK2,FLT1,VCAM1,FSTL1,T,COL1A2,COL3A1,TMEM108,FBN1,FLRT2,PTN,FERMT2,FMOD,COL4A2,NTRK3,BMP5,ERRFI1,LGMN,SOX6,SNAI2,BCAR1,CPS1,ESRP1,STMN2,PDGFRL,TMEM100
GO:2000147	positive regulation of cell motility	39	469	0.41	1.92e-05	9606.ENSP00000217407,9606.ENSP00000225964,9606.ENSP00000233813,9606.ENSP00000243347,9606.ENSP00000245479,9606.ENSP00000257290,9606.ENSP00000262426,9606.ENSP00000263923,9606.ENSP00000264634,9606.ENSP00000275493,9606.ENSP00000276594,9606.ENSP00000282397,9606.ENSP00000284240,9606.ENSP00000296027,9606.ENSP00000296028,9606.ENSP00000302630,9606.ENSP00000302665,9606.ENSP00000306015,9606.ENSP00000308815,…	LBP,COL1A1,IGFBP5,TNFAIP6,SOX9,PDGFRA,FOXF1,KDR,WNT5A,EGFR,PRDM14,FLT1,THY1,CXCL5,PPBP,ONECUT1,IGF1,SYNPO2,CCL19,RHOJ,SEMA6D,FOXC2,EDN3,SMOC2,NTRK3,DDR2,PPAP2B,EPB41L4B,LGMN,DRD1,CCL8,CXCL12,SNAI2,BCAR1,RELN,CCBE1,LRRC15,VEGFC,TAC3
GO:0043009	chordate embryonic development	43	550	0.38	2.27e-05	9606.ENSP00000205143,9606.ENSP00000207157,9606.ENSP00000225964,9606.ENSP00000233242,9606.ENSP00000239461,9606.ENSP00000243108,9606.ENSP00000245479,9606.ENSP00000247182,9606.ENSP00000249499,9606.ENSP00000257290,9606.ENSP00000262041,9606.ENSP00000262426,9606.ENSP00000263413,9606.ENSP00000264634,9606.ENSP00000272223,9606.ENSP00000275493,9606.ENSP00000276594,9606.ENSP00000282561,9606.ENSP00000283296,…	DLL3,TBX15,COL1A1,APOB,PRRX1,HOXC6,SOX9,SIX1,HOXD9,PDGFRA,MEOX2,FOXF1,C6,WNT5A,OSR1,EGFR,PRDM14,GJA1,GPR116,GRHL3,EN1,T,SOX17,HOXC9,SIX2,HOXC5,EDNRA,SOX11,FOXC2,EYA1,RSPO3,BMP5,DKK1,SHOX2,NR2F2,SOX6,ZFPM2,HOXD3,IGF2,HOXC11,SPIC,TMEM100,PCGF2
GO:0001656	metanephros development	15	83	0.74	2.34e-05	9606.ENSP00000199280,9606.ENSP00000245479,9606.ENSP00000247182,9606.ENSP00000257290,9606.ENSP00000272223,9606.ENSP00000304502,9606.ENSP00000325527,9606.ENSP00000326330,9606.ENSP00000326371,9606.ENSP00000342626,9606.ENSP00000355001,9606.ENSP00000367316,9606.ENSP00000389814,9606.ENSP00000446680,9606.ENSP00000481581	AQP2,SOX9,SIX1,PDGFRA,OSR1,SIX2,FBN1,FRAS1,FOXC2,EYA1,POU3F3,ITGA8,ADIPOQ,HOXC11,FOXD1
GO:0022008	neurogenesis	87	1519	0.24	2.61e-05	9606.ENSP00000006053,9606.ENSP00000040584,9606.ENSP00000205143,9606.ENSP00000215368,9606.ENSP00000222598,9606.ENSP00000225831,9606.ENSP00000239461,9606.ENSP00000245479,9606.ENSP00000247182,9606.ENSP00000249499,9606.ENSP00000252486,9606.ENSP00000255448,9606.ENSP00000256509,9606.ENSP00000261769,9606.ENSP00000262231,9606.ENSP00000264059,9606.ENSP00000264634,9606.ENSP00000265131,9606.ENSP00000268603,…	CX3CL1,HOXC8,DLL3,EFNA2,DLX5,CCL2,PRRX1,SOX9,SIX1,HOXD9,APOE,DCLK1,CHL1,CDH1,RIMS2,EFHD1,WNT5A,TNC,CDH11,NYAP2,EGFR,NTRK2,TENM4,GJA1,THY1,EN1,EN2,CDK5R2,COL3A1,HOXC10,GABRB3,BHLHE22,SOX11,TMEM108,SEMA6D,SOX1,OPCML,SLIT3,FLRT2,EDN3,EPHA3,TRPC6,PTN,EYA1,APOD,OLFM3,LRFN2,KEL,LINGO1,GFRA1,APOA4,NTRK3,SPTA1,EPHA7,CRTAC1,BMP5,NRG3,DKK1,PRKG1,CTTN,XK,ID4,NFIB,NLGN4X,IL33,SHOX2,PTPRZ1,DRD1,NR2F2,CXCL12,S…
GO:0007423	sensory organ development	41	515	0.39	2.66e-05	9606.ENSP00000001146,9606.ENSP00000222598,9606.ENSP00000239461,9606.ENSP00000245479,9606.ENSP00000246635,9606.ENSP00000247182,9606.ENSP00000257290,9606.ENSP00000261037,9606.ENSP00000264634,9606.ENSP00000272223,9606.ENSP00000275493,9606.ENSP00000277120,9606.ENSP00000282561,9606.ENSP00000282928,9606.ENSP00000284240,9606.ENSP00000288955,9606.ENSP00000293599,9606.ENSP00000295113,9606.ENSP00000303211,…	CYP26B1,DLX5,PRRX1,SOX9,KRT13,SIX1,PDGFRA,COL8A1,WNT5A,OSR1,EGFR,NTRK2,GJA1,ZIC1,THY1,GRHL3,AQP5,FRZB,ACHE,SIX2,KCNK3,GABRB3,RHOJ,SOX11,FBN1,FOXC2,SOX1,ALDH1A3,PTN,EYA1,OLFM3,NTRK3,ARHGEF15,SMOC1,NES,BMP5,COL4A1,ITGA8,EFEMP1,DLX6,FZD4
GO:0050900	leukocyte migration	29	296	0.48	2.96e-05	9606.ENSP00000006053,9606.ENSP00000217407,9606.ENSP00000225831,9606.ENSP00000225844,9606.ENSP00000225964,9606.ENSP00000233242,9606.ENSP00000250111,9606.ENSP00000254801,9606.ENSP00000264436,9606.ENSP00000282397,9606.ENSP00000284878,9606.ENSP00000294728,9606.ENSP00000297268,9606.ENSP00000308815,9606.ENSP00000308970,9606.ENSP00000322788,9606.ENSP00000337128,9606.ENSP00000354003,9606.ENSP00000370542,…	CX3CL1,LBP,CCL2,CCL13,COL1A1,APOB,ATP1B2,IGJ,ADD2,FLT1,CXADR,VCAM1,COL1A2,CCL19,PSG1,MMP1,EDN3,GYPA,SDC1,CCL8,CXCL12,JAM2,VPREB1,GYPB,CCL16,CCL14,CD177,CCL18,CCL15
GO:0090596	sensory organ morphogenesis	26	248	0.51	3.49e-05	9606.ENSP00000001146,9606.ENSP00000222598,9606.ENSP00000239461,9606.ENSP00000245479,9606.ENSP00000246635,9606.ENSP00000247182,9606.ENSP00000261037,9606.ENSP00000264634,9606.ENSP00000272223,9606.ENSP00000277120,9606.ENSP00000282928,9606.ENSP00000284240,9606.ENSP00000288955,9606.ENSP00000293599,9606.ENSP00000295113,9606.ENSP00000304502,9606.ENSP00000322568,9606.ENSP00000325527,9606.ENSP00000330218,…	CYP26B1,DLX5,PRRX1,SOX9,KRT13,SIX1,COL8A1,WNT5A,OSR1,NTRK2,ZIC1,THY1,GRHL3,AQP5,FRZB,SIX2,SOX11,FBN1,SOX1,ALDH1A3,PTN,EYA1,OLFM3,ITGA8,EFEMP1,DLX6
GO:0009966	regulation of signal transduction	147	3033	0.17	3.51e-05	9606.ENSP00000001146,9606.ENSP00000006053,9606.ENSP00000014914,9606.ENSP00000052754,9606.ENSP00000217169,9606.ENSP00000217407,9606.ENSP00000222598,9606.ENSP00000225831,9606.ENSP00000225844,9606.ENSP00000225964,9606.ENSP00000231751,9606.ENSP00000233813,9606.ENSP00000239461,9606.ENSP00000242249,9606.ENSP00000245479,9606.ENSP00000252486,9606.ENSP00000252997,9606.ENSP00000253354,9606.ENSP00000253796,…	CYP26B1,CX3CL1,GPRC5A,DCN,BIRC7,LBP,DLX5,CCL2,CCL13,COL1A1,LTF,IGFBP5,PRRX1,RAMP3,SOX9,APOE,GATA5,BPIFB1,RAMP2,BARX1,DUSP26,SPX,PDGFRA,RIMS2,LIFR,KDR,SHC2,WNT5A,STC2,EGFR,CRH,PRDM14,NTRK2,FLT1,ZIC1,THY1,DGKI,STC1,FRZB,INHBB,CXCL5,PPBP,SOX17,WNK2,ARHGAP42,JSRP1,ONECUT1,IGF1,COL3A1,HTRA4,KCNK3,PODN,CCL19,RNF152,RHOJ,GPR4,C8orf4,CIDEA,LURAP1L,SOX11,A2M,TMEM108,FBN1,BGN,ARHGEF37,SLIT3,FLRT2,EYA2,EDN3…
GO:0040017	positive regulation of locomotion	40	503	0.39	3.6e-05	9606.ENSP00000217407,9606.ENSP00000225964,9606.ENSP00000233813,9606.ENSP00000243347,9606.ENSP00000245479,9606.ENSP00000257290,9606.ENSP00000262426,9606.ENSP00000263923,9606.ENSP00000264634,9606.ENSP00000275493,9606.ENSP00000276594,9606.ENSP00000282397,9606.ENSP00000284240,9606.ENSP00000296027,9606.ENSP00000296028,9606.ENSP00000302630,9606.ENSP00000302665,9606.ENSP00000306015,9606.ENSP00000308815,…	LBP,COL1A1,IGFBP5,TNFAIP6,SOX9,PDGFRA,FOXF1,KDR,WNT5A,EGFR,PRDM14,FLT1,THY1,CXCL5,PPBP,ONECUT1,IGF1,SYNPO2,CCL19,RHOJ,SEMA6D,FOXC2,EDN3,SMOC2,NTRK3,DDR2,PPAP2B,EPB41L4B,LGMN,DRD1,CCL8,CXCL12,SNAI2,BCAR1,RELN,CCBE1,LRRC15,SLIT2,VEGFC,TAC3
GO:0050789	regulation of biological process	424	11116	0.07	3.81e-05	9606.ENSP00000001146,9606.ENSP00000006053,9606.ENSP00000007699,9606.ENSP00000014914,9606.ENSP00000040584,9606.ENSP00000052754,9606.ENSP00000205143,9606.ENSP00000206423,9606.ENSP00000207157,9606.ENSP00000215368,9606.ENSP00000216733,9606.ENSP00000217169,9606.ENSP00000217407,9606.ENSP00000219022,9606.ENSP00000221444,9606.ENSP00000222139,9606.ENSP00000222598,9606.ENSP00000225831,9606.ENSP00000225844,…	CYP26B1,CX3CL1,YBX2,GPRC5A,HOXC8,DCN,DLL3,CCDC80,TBX15,EFNA2,EFS,BIRC7,LBP,OLFM4,KCNA7,EPOR,DLX5,CCL2,CCL13,COL1A1,IBSP,MGP,LAMA4,LTF,APOB,IGFBP5,PPP1R3C,PRRX1,TBX4,KCNJ8,RAMP3,HOXC12,HOXC6,TNFAIP6,PIWIL1,SOX9,SIX1,HOXD9,ATP1B2,NALCN,APOE,GATA5,BPIFB1,RAMP2,BARX1,IGJ,DCLK1,FABP4,DUSP26,CHL1,RERG,SPX,PDGFRA,FOXF2,COL8A1,TRHDE,ABCC9,LIPG,CDH1,LTBP2,MEOX2,KCNH2,RIMS2,FOXF1,CCM2L,NOVA2,LIFR,C6,KDR,NM…
GO:0055082	cellular chemical homeostasis	48	665	0.34	3.81e-05	9606.ENSP00000216200,9606.ENSP00000225844,9606.ENSP00000231751,9606.ENSP00000237612,9606.ENSP00000242249,9606.ENSP00000250111,9606.ENSP00000252486,9606.ENSP00000257290,9606.ENSP00000262418,9606.ENSP00000264218,9606.ENSP00000264613,9606.ENSP00000265087,9606.ENSP00000268122,9606.ENSP00000282561,9606.ENSP00000284240,9606.ENSP00000290271,9606.ENSP00000306275,9606.ENSP00000308815,9606.ENSP00000315011,…	PVALB,CCL13,LTF,ABCG2,RAMP3,ATP1B2,APOE,PDGFRA,SLC4A1,NMU,CP,STC2,RHCG,GJA1,THY1,STC1,KCNK3,CCL19,EDNRA,GPR4,SLC34A1,C7,EDN3,C1QTNF1,TRPC6,KEL,CACNA2D1,ANK2,ATP1A2,RHAG,PRKAA2,KCNB1,XK,TRPC3,DRD1,CCL8,STEAP2,CXCL12,GRIN2A,TF,SLC30A8,AGTR1,HEPH,HTR2A,TRDN,APLNR,CCL14,CCL15
GO:0051241	negative regulation of multicellular organismal process	68	1098	0.28	3.9e-05	9606.ENSP00000052754,9606.ENSP00000205143,9606.ENSP00000217407,9606.ENSP00000231751,9606.ENSP00000233813,9606.ENSP00000245479,9606.ENSP00000247182,9606.ENSP00000252486,9606.ENSP00000252997,9606.ENSP00000256969,9606.ENSP00000257290,9606.ENSP00000262041,9606.ENSP00000264218,9606.ENSP00000264634,9606.ENSP00000265087,9606.ENSP00000272223,9606.ENSP00000275493,9606.ENSP00000276571,9606.ENSP00000282561,…	DCN,DLL3,LBP,LTF,IGFBP5,SOX9,SIX1,APOE,GATA5,SPX,PDGFRA,MEOX2,NMU,WNT5A,STC2,OSR1,EGFR,CRH,GJA1,THY1,STC1,FRZB,INHBB,SOX17,ARHGAP42,IGF1,COL3A1,GPR4,CIDEA,SOX11,SEMA6D,FBN1,FOXC2,C1QTNF1,TRPC6,PTN,APOD,LINGO1,APOA4,TLL2,COL4A2,NTRK3,ATP1A2,ARHGEF15,NPR1,EPHA7,BMP5,MMRN2,NRG3,DKK1,PRKG1,ERRFI1,ID4,NFIB,NLGN4X,IL33,LGMN,NR2F2,EFEMP1,SOX6,SNAI2,ZFPM2,ADIPOQ,RGS4,ADAMTS9,SLIT2,STMN2,APOC1
GO:0007166	cell surface receptor signaling pathway	114	2198	0.2	4.02e-05	9606.ENSP00000006053,9606.ENSP00000052754,9606.ENSP00000205143,9606.ENSP00000215368,9606.ENSP00000217407,9606.ENSP00000222139,9606.ENSP00000222598,9606.ENSP00000225831,9606.ENSP00000225844,9606.ENSP00000225964,9606.ENSP00000245479,9606.ENSP00000257290,9606.ENSP00000261978,9606.ENSP00000262426,9606.ENSP00000263409,9606.ENSP00000263923,9606.ENSP00000264554,9606.ENSP00000264634,9606.ENSP00000274276,…	CX3CL1,DCN,DLL3,EFNA2,LBP,EPOR,DLX5,CCL2,CCL13,COL1A1,SOX9,PDGFRA,LTBP2,FOXF1,LIFR,KDR,SHC2,WNT5A,OSMR,EGFR,NTRK2,FLT1,GPR116,THY1,DGKI,GRHL3,VCAM1,FRZB,INHBB,FSTL1,PRICKLE2,CXCL5,PPBP,GPR111,T,COL1A2,SOX17,GEM,ONECUT1,IGF1,COL3A1,PODN,GABRB3,CCL19,MMP1,FOXC2,NOS2,BGN,SLIT3,FLRT2,EYA2,EDN3,EPHA3,PTN,FERMT2,FMOD,GFRA1,RSPO1,RSPO3,COL4A2,NTRK3,CPZ,LRRTM3,SLC30A10,CR2,DDR2,NPR1,EPHA7,ELTD1,BMP5,PRKA…
GO:0048699	generation of neurons	82	1422	0.25	4.07e-05	9606.ENSP00000006053,9606.ENSP00000040584,9606.ENSP00000205143,9606.ENSP00000215368,9606.ENSP00000222598,9606.ENSP00000239461,9606.ENSP00000245479,9606.ENSP00000247182,9606.ENSP00000249499,9606.ENSP00000252486,9606.ENSP00000255448,9606.ENSP00000256509,9606.ENSP00000261769,9606.ENSP00000262231,9606.ENSP00000264059,9606.ENSP00000264634,9606.ENSP00000265131,9606.ENSP00000268603,9606.ENSP00000272907,…	CX3CL1,HOXC8,DLL3,EFNA2,DLX5,PRRX1,SOX9,SIX1,HOXD9,APOE,DCLK1,CHL1,CDH1,RIMS2,EFHD1,WNT5A,TNC,CDH11,NYAP2,EGFR,NTRK2,TENM4,GJA1,THY1,EN1,EN2,CDK5R2,COL3A1,HOXC10,GABRB3,SOX11,TMEM108,SEMA6D,SOX1,OPCML,SLIT3,FLRT2,EDN3,EPHA3,TRPC6,PTN,EYA1,APOD,OLFM3,LRFN2,KEL,LINGO1,GFRA1,APOA4,NTRK3,SPTA1,EPHA7,CRTAC1,BMP5,NRG3,DKK1,PRKG1,CTTN,XK,ID4,NFIB,NLGN4X,SHOX2,PTPRZ1,DRD1,NR2F2,CXCL12,GP5,NRXN1,HOXD3,REL…
GO:0051271	negative regulation of cellular component movement	27	270	0.49	4.55e-05	9606.ENSP00000006053,9606.ENSP00000052754,9606.ENSP00000225831,9606.ENSP00000233813,9606.ENSP00000252486,9606.ENSP00000262041,9606.ENSP00000264634,9606.ENSP00000284240,9606.ENSP00000290271,9606.ENSP00000304408,9606.ENSP00000308315,9606.ENSP00000316891,9606.ENSP00000324857,9606.ENSP00000341170,9606.ENSP00000345179,9606.ENSP00000359866,9606.ENSP00000361097,9606.ENSP00000361214,9606.ENSP00000363092,…	CX3CL1,DCN,CCL2,IGFBP5,APOE,MEOX2,WNT5A,THY1,STC1,COL3A1,PODN,LIMCH1,SEMA6D,PTN,APOD,BMP5,MMRN2,NRG3,PRKG1,IGFBP3,IL33,NR2F2,CXCL12,ADIPOQ,PHLDB2,ADAMTS9,SLIT2
GO:0030335	positive regulation of cell migration	37	452	0.4	4.62e-05	9606.ENSP00000217407,9606.ENSP00000225964,9606.ENSP00000233813,9606.ENSP00000243347,9606.ENSP00000245479,9606.ENSP00000257290,9606.ENSP00000262426,9606.ENSP00000263923,9606.ENSP00000264634,9606.ENSP00000275493,9606.ENSP00000282397,9606.ENSP00000284240,9606.ENSP00000296027,9606.ENSP00000296028,9606.ENSP00000302630,9606.ENSP00000302665,9606.ENSP00000306015,9606.ENSP00000308815,9606.ENSP00000316729,…	LBP,COL1A1,IGFBP5,TNFAIP6,SOX9,PDGFRA,FOXF1,KDR,WNT5A,EGFR,FLT1,THY1,CXCL5,PPBP,ONECUT1,IGF1,SYNPO2,CCL19,RHOJ,SEMA6D,FOXC2,EDN3,SMOC2,NTRK3,DDR2,PPAP2B,EPB41L4B,LGMN,DRD1,CCL8,CXCL12,SNAI2,BCAR1,RELN,CCBE1,LRRC15,VEGFC
GO:0030003	cellular cation homeostasis	43	570	0.36	4.67e-05	9606.ENSP00000216200,9606.ENSP00000225844,9606.ENSP00000231751,9606.ENSP00000237612,9606.ENSP00000242249,9606.ENSP00000250111,9606.ENSP00000252486,9606.ENSP00000257290,9606.ENSP00000262418,9606.ENSP00000264218,9606.ENSP00000264613,9606.ENSP00000265087,9606.ENSP00000282561,9606.ENSP00000284240,9606.ENSP00000290271,9606.ENSP00000306275,9606.ENSP00000308815,9606.ENSP00000315011,9606.ENSP00000319744,…	PVALB,CCL13,LTF,ABCG2,RAMP3,ATP1B2,APOE,PDGFRA,SLC4A1,NMU,CP,STC2,GJA1,THY1,STC1,KCNK3,CCL19,EDNRA,GPR4,C7,EDN3,C1QTNF1,TRPC6,KEL,CACNA2D1,ANK2,ATP1A2,XK,TRPC3,DRD1,CCL8,STEAP2,CXCL12,GRIN2A,TF,SLC30A8,AGTR1,HEPH,HTR2A,TRDN,APLNR,CCL14,CCL15
GO:0060173	limb development	21	174	0.57	4.83e-05	9606.ENSP00000001146,9606.ENSP00000222598,9606.ENSP00000239461,9606.ENSP00000240335,9606.ENSP00000245479,9606.ENSP00000249499,9606.ENSP00000262041,9606.ENSP00000264634,9606.ENSP00000272223,9606.ENSP00000282561,9606.ENSP00000295206,9606.ENSP00000307321,9606.ENSP00000322568,9606.ENSP00000326330,9606.ENSP00000355110,9606.ENSP00000363081,9606.ENSP00000374240,9606.ENSP00000377721,9606.ENSP00000378418,…	CYP26B1,DLX5,PRRX1,TBX4,SOX9,HOXD9,MEOX2,WNT5A,OSR1,GJA1,EN1,HOXC10,SOX11,FRAS1,SMOC1,DKK1,SHOX2,NR2F2,SP9,DLX6,HOXC11
GO:0032526	response to retinoic acid	16	104	0.67	5.47e-05	9606.ENSP00000001146,9606.ENSP00000225964,9606.ENSP00000245479,9606.ENSP00000246635,9606.ENSP00000264634,9606.ENSP00000265131,9606.ENSP00000272223,9606.ENSP00000282561,9606.ENSP00000296946,9606.ENSP00000311165,9606.ENSP00000319814,9606.ENSP00000337451,9606.ENSP00000354207,9606.ENSP00000363081,9606.ENSP00000434034,9606.ENSP00000478927	CYP26B1,COL1A1,SOX9,KRT13,WNT5A,TNC,OSR1,GJA1,T,AQP1,PCK1,EPHA3,NTRK3,DKK1,FZD4,YAP1
GO:0048585	negative regulation of response to stimulus	84	1483	0.24	5.47e-05	9606.ENSP00000001146,9606.ENSP00000006053,9606.ENSP00000014914,9606.ENSP00000052754,9606.ENSP00000225831,9606.ENSP00000231751,9606.ENSP00000233813,9606.ENSP00000242249,9606.ENSP00000243347,9606.ENSP00000245479,9606.ENSP00000252486,9606.ENSP00000253354,9606.ENSP00000253968,9606.ENSP00000256261,9606.ENSP00000256969,9606.ENSP00000257290,9606.ENSP00000262426,9606.ENSP00000264634,9606.ENSP00000264703,…	CYP26B1,CX3CL1,GPRC5A,DCN,CCL2,LTF,IGFBP5,RAMP3,TNFAIP6,SOX9,APOE,BPIFB1,BARX1,DUSP26,SPX,PDGFRA,FOXF1,WNT5A,FNDC4,OSR1,EGFR,PRDM14,GJA1,THY1,FRZB,MASP1,SOX17,WNK2,ARHGAP42,ONECUT1,IGF1,COL3A1,HTRA4,PODN,RNF152,C8orf4,CIDEA,A2M,FBN1,BGN,SLIT3,FLRT2,EYA2,C1QTNF1,EYA1,DUSP21,APOD,LRRTM3,SLC30A10,HTRA1,BMP5,PRKAA2,IL13RA2,MMRN2,DKK1,PRKG1,CAMK2N1,LY6G6D,CTTN,ERRFI1,NR0B1,PDX1,IGFBP3,NLGN4X,IL33,LGMN…
GO:0071363	cellular response to growth factor stimulus	38	477	0.39	5.79e-05	9606.ENSP00000222598,9606.ENSP00000225831,9606.ENSP00000225964,9606.ENSP00000226284,9606.ENSP00000245479,9606.ENSP00000252997,9606.ENSP00000253796,9606.ENSP00000257290,9606.ENSP00000261978,9606.ENSP00000263923,9606.ENSP00000264634,9606.ENSP00000275493,9606.ENSP00000277120,9606.ENSP00000282397,9606.ENSP00000294728,9606.ENSP00000295633,9606.ENSP00000296946,9606.ENSP00000297268,9606.ENSP00000304408,…	DLX5,CCL2,COL1A1,IBSP,SOX9,GATA5,RAMP2,PDGFRA,LTBP2,KDR,WNT5A,EGFR,NTRK2,FLT1,VCAM1,FSTL1,T,COL1A2,COL3A1,TMEM108,FBN1,FLRT2,PTN,FERMT2,FMOD,COL4A2,NTRK3,BMP5,ERRFI1,LGMN,SOX6,SNAI2,BCAR1,CPS1,ESRP1,STMN2,PDGFRL,TMEM100
GO:0010469	regulation of signaling receptor activity	43	577	0.36	5.98e-05	9606.ENSP00000006053,9606.ENSP00000014914,9606.ENSP00000225831,9606.ENSP00000225844,9606.ENSP00000242249,9606.ENSP00000256969,9606.ENSP00000264634,9606.ENSP00000265087,9606.ENSP00000276571,9606.ENSP00000290271,9606.ENSP00000295228,9606.ENSP00000296027,9606.ENSP00000296028,9606.ENSP00000302665,9606.ENSP00000306275,9606.ENSP00000308815,9606.ENSP00000325527,9606.ENSP00000332879,9606.ENSP00000337128,…	CX3CL1,GPRC5A,CCL2,CCL13,RAMP3,SPX,WNT5A,STC2,CRH,STC1,INHBB,CXCL5,PPBP,IGF1,KCNK3,CCL19,FBN1,FLRT2,EDN3,PTN,C17orf99,CMTM5,FAM3B,EPHA7,BMP5,NRG3,DKK1,LY6G6D,ERRFI1,IL33,EFEMP1,CCL8,CXCL12,NRXN1,ADIPOQ,IGF2,RELN,IL34,CCL16,CCL14,CCL18,VEGFC,CCL15
GO:0048704	embryonic skeletal system morphogenesis	15	92	0.7	6.01e-05	9606.ENSP00000207157,9606.ENSP00000239461,9606.ENSP00000247182,9606.ENSP00000249499,9606.ENSP00000257290,9606.ENSP00000272223,9606.ENSP00000302836,9606.ENSP00000304502,9606.ENSP00000322568,9606.ENSP00000326371,9606.ENSP00000342626,9606.ENSP00000374240,9606.ENSP00000386498,9606.ENSP00000446680,9606.ENSP00000482063	TBX15,PRRX1,SIX1,HOXD9,PDGFRA,OSR1,HOXC9,SIX2,SOX11,FOXC2,EYA1,SHOX2,HOXD3,HOXC11,PCGF2
GO:0003008	system process	98	1827	0.22	6.17e-05	9606.ENSP00000199280,9606.ENSP00000225964,9606.ENSP00000240662,9606.ENSP00000242249,9606.ENSP00000245479,9606.ENSP00000247182,9606.ENSP00000252486,9606.ENSP00000253122,9606.ENSP00000253796,9606.ENSP00000254801,9606.ENSP00000256509,9606.ENSP00000256969,9606.ENSP00000261180,9606.ENSP00000262041,9606.ENSP00000262186,9606.ENSP00000264218,9606.ENSP00000265162,9606.ENSP00000271588,9606.ENSP00000275493,…	AQP2,COL1A1,KCNJ8,RAMP3,SOX9,SIX1,APOE,SLC6A8,RAMP2,IGJ,CHL1,SPX,TRHDE,MEOX2,KCNH2,NMU,ENPEP,HMCN1,EGFR,CRH,NTRK2,GJA1,GPR116,DGKI,AZGP1,AQP5,EN1,COL1A2,ARHGAP42,JSRP1,OR5AU1,IGF1,HOXC10,GABRB3,AQP1,KCNK10,EDNRA,KCND3,FOXC2,NOS2,ALDH1A3,EDN3,PTN,EYA1,SCNN1B,MYL4,KEL,SORBS2,CACNA2D1,ANK2,MYBPC2,ATP1A2,NPY1R,OR10Z1,CALD1,POU3F3,OR10X1,NPR1,MYO6,ABCA4,DKK1,PRKG1,HTR1D,SHISA7,ZIC2,ITGA8,NLGN4X,GJB2,G…
GO:0050678	regulation of epithelial cell proliferation	29	311	0.46	6.17e-05	9606.ENSP00000222598,9606.ENSP00000225831,9606.ENSP00000245479,9606.ENSP00000247182,9606.ENSP00000252486,9606.ENSP00000263923,9606.ENSP00000264634,9606.ENSP00000272223,9606.ENSP00000275493,9606.ENSP00000282397,9606.ENSP00000282561,9606.ENSP00000302665,9606.ENSP00000322568,9606.ENSP00000325120,9606.ENSP00000341170,9606.ENSP00000342626,9606.ENSP00000357980,9606.ENSP00000359866,9606.ENSP00000366702,…	DLX5,CCL2,SOX9,SIX1,APOE,KDR,WNT5A,OSR1,EGFR,FLT1,GJA1,IGF1,SOX11,PGR,PTN,EYA1,HTRA1,BMP5,ERRFI1,NFIB,NR2F2,CXCL12,SNAI2,AGTR1,DLX6,KRT4,APLNR,YAP1,VEGFC
GO:0051049	regulation of transport	94	1732	0.22	6.47e-05	9606.ENSP00000221444,9606.ENSP00000225831,9606.ENSP00000240662,9606.ENSP00000242249,9606.ENSP00000250111,9606.ENSP00000251127,9606.ENSP00000252486,9606.ENSP00000256969,9606.ENSP00000261292,9606.ENSP00000261769,9606.ENSP00000262186,9606.ENSP00000262231,9606.ENSP00000262426,9606.ENSP00000264218,9606.ENSP00000264399,9606.ENSP00000264634,9606.ENSP00000265087,9606.ENSP00000272223,9606.ENSP00000275493,…	KCNA7,CCL2,KCNJ8,RAMP3,ATP1B2,NALCN,APOE,SPX,LIPG,CDH1,KCNH2,RIMS2,FOXF1,NMU,PRKG2,WNT5A,STC2,OSR1,EGFR,CRH,KCNE4,GJA1,ZIC1,THY1,STC1,INHBB,CAMP,GEM,WNK2,JSRP1,IGF1,ACHE,ABCC8,CDK5R2,CPLX1,KCNJ4,CCL19,AQP1,KCNK10,EDNRA,KCND3,CIDEA,SLC34A1,SOX11,NOS2,KCNK12,BEST3,SLC35D3,EDN3,EPHA3,C1QTNF1,TRPC6,APOD,KEL,RSPO1,CACNA2D1,ANK2,APOA4,ATP1A2,SLC30A10,NPR1,MYO6,NKAIN4,KCNB1,IL13RA2,NKAIN1,DKK1,PCDH17,TR…
GO:0042493	response to drug	58	900	0.3	7.22e-05	9606.ENSP00000225964,9606.ENSP00000237612,9606.ENSP00000245479,9606.ENSP00000253122,9606.ENSP00000253796,9606.ENSP00000258403,9606.ENSP00000261200,9606.ENSP00000261769,9606.ENSP00000262186,9606.ENSP00000263923,9606.ENSP00000265131,9606.ENSP00000275300,9606.ENSP00000275493,9606.ENSP00000276571,9606.ENSP00000282561,9606.ENSP00000293599,9606.ENSP00000294728,9606.ENSP00000298223,9606.ENSP00000303960,…	COL1A1,ABCG2,SOX9,SLC6A8,RAMP2,SLC19A3,ABCC9,CDH1,KCNH2,KDR,TNC,SLC22A3,EGFR,CRH,GJA1,AQP5,VCAM1,FOLR2,ABCC8,KCNK3,CCL19,AQP1,SLC34A1,NOS2,SLIT3,PKLR,TRPC6,PTN,APOD,HBM,GAD1,NTRK3,ATP1A2,MYO6,RHAG,PRKAA2,SLC7A3,LY6G6D,ERRFI1,TRPC3,HBD,SDC1,DRD1,GRIN2A,ADIPOQ,RGS4,CPS1,SLC13A5,SLIT2,FZD4,HTR2A,EMX2,ABCA8,YAP1,VEGFC,GPIHBP1,PCGF2,GHR
GO:0006874	cellular calcium ion homeostasis	33	388	0.42	7.49e-05	9606.ENSP00000216200,9606.ENSP00000225844,9606.ENSP00000242249,9606.ENSP00000252486,9606.ENSP00000257290,9606.ENSP00000264218,9606.ENSP00000265087,9606.ENSP00000282561,9606.ENSP00000284240,9606.ENSP00000290271,9606.ENSP00000306275,9606.ENSP00000308815,9606.ENSP00000315011,9606.ENSP00000319744,9606.ENSP00000337128,9606.ENSP00000340864,9606.ENSP00000340913,9606.ENSP00000347409,9606.ENSP00000349320,…	PVALB,CCL13,RAMP3,APOE,PDGFRA,NMU,STC2,GJA1,THY1,STC1,KCNK3,CCL19,EDNRA,GPR4,EDN3,C1QTNF1,TRPC6,KEL,CACNA2D1,ANK2,ATP1A2,XK,TRPC3,DRD1,CCL8,CXCL12,GRIN2A,AGTR1,HTR2A,TRDN,APLNR,CCL14,CCL15
GO:0042127	regulation of cell population proliferation	88	1594	0.23	7.49e-05	9606.ENSP00000217169,9606.ENSP00000222598,9606.ENSP00000225831,9606.ENSP00000231751,9606.ENSP00000233813,9606.ENSP00000239461,9606.ENSP00000245479,9606.ENSP00000247182,9606.ENSP00000252486,9606.ENSP00000256953,9606.ENSP00000257290,9606.ENSP00000262426,9606.ENSP00000263409,9606.ENSP00000263923,9606.ENSP00000264634,9606.ENSP00000265131,9606.ENSP00000272223,9606.ENSP00000274276,9606.ENSP00000275493,…	BIRC7,DLX5,CCL2,LTF,IGFBP5,PRRX1,SOX9,SIX1,APOE,RERG,PDGFRA,FOXF1,LIFR,KDR,WNT5A,TNC,OSR1,OSMR,EGFR,CRH,NTRK2,FLT1,GJA1,AZGP1,VCAM1,FRZB,CXCL5,PPBP,T,SOX17,WNK2,FOLR2,IGF1,SIX2,HOXC10,PODN,CCL19,AQP1,SOX11,PGR,NOS2,SLIT3,EDN3,LMO1,PTN,EYA1,APOD,NTRK3,POU3F3,DPT,DDR2,NES,NPR1,HTRA1,HPSE2,BMP5,PRKG1,CAMK2N1,ERRFI1,ID4,CNTFR,NFIB,PDX1,IGFBP3,ESM1,SHOX2,TMEM119,LGMN,PTPRZ1,NR2F2,CCL8,CXCL12,SNAI2,ZFP…
GO:0072503	cellular divalent inorganic cation homeostasis	34	407	0.41	7.49e-05	9606.ENSP00000216200,9606.ENSP00000225844,9606.ENSP00000242249,9606.ENSP00000252486,9606.ENSP00000257290,9606.ENSP00000264218,9606.ENSP00000265087,9606.ENSP00000282561,9606.ENSP00000284240,9606.ENSP00000290271,9606.ENSP00000306275,9606.ENSP00000308815,9606.ENSP00000315011,9606.ENSP00000319744,9606.ENSP00000337128,9606.ENSP00000340864,9606.ENSP00000340913,9606.ENSP00000347409,9606.ENSP00000349320,…	PVALB,CCL13,RAMP3,APOE,PDGFRA,NMU,STC2,GJA1,THY1,STC1,KCNK3,CCL19,EDNRA,GPR4,EDN3,C1QTNF1,TRPC6,KEL,CACNA2D1,ANK2,ATP1A2,XK,TRPC3,DRD1,CCL8,CXCL12,GRIN2A,SLC30A8,AGTR1,HTR2A,TRDN,APLNR,CCL14,CCL15
GO:0042391	regulation of membrane potential	34	408	0.41	7.79e-05	9606.ENSP00000052754,9606.ENSP00000231751,9606.ENSP00000240662,9606.ENSP00000250111,9606.ENSP00000251127,9606.ENSP00000262186,9606.ENSP00000262231,9606.ENSP00000263923,9606.ENSP00000282561,9606.ENSP00000284878,9606.ENSP00000288490,9606.ENSP00000306275,9606.ENSP00000308725,9606.ENSP00000312811,9606.ENSP00000319591,9606.ENSP00000321424,9606.ENSP00000324651,9606.ENSP00000327611,9606.ENSP00000341170,…	DCN,LTF,KCNJ8,ATP1B2,NALCN,KCNH2,RIMS2,KDR,GJA1,CXADR,DGKI,KCNK3,GABRB3,KCNK10,KCND3,SLC34A1,TMEM108,KCNK12,PTN,CACNA2D1,ANK2,ATP1A2,KCNB1,NLGN4X,DRD1,GRIN2A,NRXN1,CTNNA3,RELN,GABRA1,RGS4,KCNA2,GRIK4,TRDN
GO:0072507	divalent inorganic cation homeostasis	35	429	0.4	8.52e-05	9606.ENSP00000216200,9606.ENSP00000225844,9606.ENSP00000242249,9606.ENSP00000252486,9606.ENSP00000257290,9606.ENSP00000264218,9606.ENSP00000265087,9606.ENSP00000275493,9606.ENSP00000282561,9606.ENSP00000284240,9606.ENSP00000290271,9606.ENSP00000306275,9606.ENSP00000308815,9606.ENSP00000315011,9606.ENSP00000319744,9606.ENSP00000337128,9606.ENSP00000340864,9606.ENSP00000340913,9606.ENSP00000347409,…	PVALB,CCL13,RAMP3,APOE,PDGFRA,NMU,STC2,EGFR,GJA1,THY1,STC1,KCNK3,CCL19,EDNRA,GPR4,EDN3,C1QTNF1,TRPC6,KEL,CACNA2D1,ANK2,ATP1A2,XK,TRPC3,DRD1,CCL8,CXCL12,GRIN2A,SLC30A8,AGTR1,HTR2A,TRDN,APLNR,CCL14,CCL15
GO:0060326	cell chemotaxis	21	183	0.55	8.88e-05	9606.ENSP00000006053,9606.ENSP00000217407,9606.ENSP00000225831,9606.ENSP00000225844,9606.ENSP00000257290,9606.ENSP00000282397,9606.ENSP00000284878,9606.ENSP00000294728,9606.ENSP00000296027,9606.ENSP00000296028,9606.ENSP00000308815,9606.ENSP00000334008,9606.ENSP00000337128,9606.ENSP00000378118,9606.ENSP00000379140,9606.ENSP00000391669,9606.ENSP00000419422,9606.ENSP00000478024,9606.ENSP00000479097,…	CX3CL1,LBP,CCL2,CCL13,PDGFRA,FLT1,CXADR,VCAM1,CXCL5,PPBP,CCL19,PARVA,EDN3,CCL8,CXCL12,BCAR1,AGTR1,CCL16,CCL14,CCL18,CCL15
GO:2000026	regulation of multicellular organismal development	99	1876	0.21	9.97e-05	9606.ENSP00000001146,9606.ENSP00000006053,9606.ENSP00000052754,9606.ENSP00000205143,9606.ENSP00000225964,9606.ENSP00000228938,9606.ENSP00000230538,9606.ENSP00000231751,9606.ENSP00000239461,9606.ENSP00000245479,9606.ENSP00000247182,9606.ENSP00000252486,9606.ENSP00000252997,9606.ENSP00000253796,9606.ENSP00000262041,9606.ENSP00000262231,9606.ENSP00000263413,9606.ENSP00000263923,9606.ENSP00000264634,…	CYP26B1,CX3CL1,DCN,DLL3,COL1A1,MGP,LAMA4,LTF,PRRX1,SOX9,SIX1,APOE,GATA5,RAMP2,MEOX2,RIMS2,C6,KDR,WNT5A,OSR1,EGFR,NTRK2,TENM4,FLT1,GJA1,THY1,GRHL3,FRZB,PRICKLE2,SOX17,IGF1,COL3A1,SIX2,CCL19,AQP1,RHOJ,GPR4,C8orf4,SOX11,SEMA6D,FBN1,FOXC2,FLRT2,EPHA3,LMO1,TRPC6,PTN,EYA1,SMOC2,KEL,LINGO1,RSPO3,TLL2,COL4A2,NTRK3,ARHGEF15,LRRTM3,DDR2,NPR1,EPHA7,BMP5,MMRN2,NRG3,DKK1,CTTN,SYNDIG1,ERRFI1,XK,ID4,NFIB,SHOX2,…
GO:0007165	signal transduction	207	4738	0.13	0.0001	9606.ENSP00000001146,9606.ENSP00000006053,9606.ENSP00000014914,9606.ENSP00000052754,9606.ENSP00000205143,9606.ENSP00000215368,9606.ENSP00000216733,9606.ENSP00000217169,9606.ENSP00000217407,9606.ENSP00000222139,9606.ENSP00000222598,9606.ENSP00000225831,9606.ENSP00000225844,9606.ENSP00000225964,9606.ENSP00000233242,9606.ENSP00000233813,9606.ENSP00000242249,9606.ENSP00000243347,9606.ENSP00000245479,…	CYP26B1,CX3CL1,GPRC5A,DCN,DLL3,EFNA2,EFS,BIRC7,LBP,EPOR,DLX5,CCL2,CCL13,COL1A1,APOB,IGFBP5,RAMP3,TNFAIP6,SOX9,APOE,RAMP2,DCLK1,CHL1,RERG,PDGFRA,TRHDE,ABCC9,LTBP2,KCNH2,RIMS2,FOXF1,LIFR,KDR,NMU,GABRA4,PRKG2,SHC2,WNT5A,STC2,ANK1,OSR1,NYAP2,OSMR,EGFR,CRH,NTRK2,TENM4,TJP1,GUCY1A2,FLT1,GJA1,GPR116,THY1,DGKI,GRHL3,VCAM1,FRZB,INHBB,GABRG1,FSTL1,PRICKLE2,CXCL5,PPBP,GPR111,T,COL1A2,SOX17,GEM,WNK2,ARHGAP42…
GO:0030199	collagen fibril organization	10	39	0.89	0.0001	9606.ENSP00000225964,9606.ENSP00000264828,9606.ENSP00000297268,9606.ENSP00000304408,9606.ENSP00000325146,9606.ENSP00000326371,9606.ENSP00000347041,9606.ENSP00000356791,9606.ENSP00000356899,9606.ENSP00000407685	COL1A1,COL5A3,COL1A2,COL3A1,COL12A1,FOXC2,FMOD,DPT,DDR2,TNXB
GO:0040013	negative regulation of locomotion	27	286	0.46	0.0001	9606.ENSP00000006053,9606.ENSP00000052754,9606.ENSP00000225831,9606.ENSP00000233813,9606.ENSP00000252486,9606.ENSP00000262041,9606.ENSP00000264634,9606.ENSP00000284240,9606.ENSP00000290271,9606.ENSP00000304408,9606.ENSP00000308315,9606.ENSP00000316891,9606.ENSP00000324857,9606.ENSP00000341170,9606.ENSP00000345179,9606.ENSP00000359866,9606.ENSP00000361097,9606.ENSP00000361214,9606.ENSP00000363092,…	CX3CL1,DCN,CCL2,IGFBP5,APOE,MEOX2,WNT5A,THY1,STC1,COL3A1,PODN,LIMCH1,SEMA6D,PTN,APOD,BMP5,MMRN2,NRG3,PRKG1,IGFBP3,IL33,NR2F2,CXCL12,ADIPOQ,PHLDB2,ADAMTS9,SLIT2
GO:0048584	positive regulation of response to stimulus	106	2054	0.2	0.00011	9606.ENSP00000006053,9606.ENSP00000052754,9606.ENSP00000217169,9606.ENSP00000217407,9606.ENSP00000222598,9606.ENSP00000225831,9606.ENSP00000225844,9606.ENSP00000225964,9606.ENSP00000231751,9606.ENSP00000233242,9606.ENSP00000233813,9606.ENSP00000239461,9606.ENSP00000242249,9606.ENSP00000245479,9606.ENSP00000252997,9606.ENSP00000256104,9606.ENSP00000257290,9606.ENSP00000262231,9606.ENSP00000263413,…	CX3CL1,DCN,BIRC7,LBP,DLX5,CCL2,CCL13,COL1A1,LTF,APOB,IGFBP5,PRRX1,RAMP3,SOX9,GATA5,FABP4,PDGFRA,RIMS2,C6,KDR,SHC2,WNT5A,FCN3,OSMR,EGFR,CRH,NTRK2,FLT1,GJA1,THY1,DGKI,INHBB,CXCL5,PPBP,MASP1,WNK2,IGF1,COL3A1,CCL19,CFHR1,GPR4,C8orf4,LURAP1L,C7,SOX11,TMEM108,FOXC2,EYA2,EDN3,C1QTNF1,EYA1,C17orf99,SMOC2,RSPO1,RSPO3,NTRK3,SLC30A10,CR2,NPR1,BMP5,PPAP2B,NRG3,DKK1,UBD,ITGA8,TRPC3,PDX1,IGFBP3,ESM1,IL33,SHOX2…
GO:0098609	cell-cell adhesion	34	416	0.4	0.00011	9606.ENSP00000245479,9606.ENSP00000252997,9606.ENSP00000257290,9606.ENSP00000261769,9606.ENSP00000262426,9606.ENSP00000264436,9606.ENSP00000264463,9606.ENSP00000268603,9606.ENSP00000275493,9606.ENSP00000278550,9606.ENSP00000284240,9606.ENSP00000284878,9606.ENSP00000287008,9606.ENSP00000289272,9606.ENSP00000294728,9606.ENSP00000316228,9606.ENSP00000334008,9606.ENSP00000350425,9606.ENSP00000355082,…	SOX9,GATA5,PDGFRA,CDH1,FOXF1,ADD2,CDH10,CDH11,EGFR,TENM4,THY1,CXADR,PCDH1,PCDHA13,VCAM1,CLEC4M,PARVA,APOA4,PCDH18,BMP5,PPAP2B,PCDH17,ITGA8,NLGN4X,CDH7,PCDHA11,JAM2,NRXN1,ENSG00000197991,CTNNA3,CLSTN2,FBLIM1,TENM2,CD177
GO:0060429	epithelium development	64	1055	0.27	0.00012	9606.ENSP00000001146,9606.ENSP00000205143,9606.ENSP00000222598,9606.ENSP00000233813,9606.ENSP00000240335,9606.ENSP00000245479,9606.ENSP00000246635,9606.ENSP00000247182,9606.ENSP00000252997,9606.ENSP00000253968,9606.ENSP00000262041,9606.ENSP00000262426,9606.ENSP00000263923,9606.ENSP00000264634,9606.ENSP00000265131,9606.ENSP00000268122,9606.ENSP00000272223,9606.ENSP00000275493,9606.ENSP00000281537,…	CYP26B1,DLL3,DLX5,IGFBP5,TBX4,SOX9,KRT13,SIX1,GATA5,BARX1,MEOX2,FOXF1,KDR,WNT5A,TNC,RHCG,OSR1,EGFR,TJP1,GJA1,GRHL3,STC1,FRZB,EN1,FOXQ1,T,SOX17,ONECUT1,SIX2,LDB2,EDNRA,GPR4,SOX11,PGR,FRAS1,FOXC2,ALDH1A3,PTN,EYA1,FRMD6,RSPO3,NTRK3,POU3F3,SIM1,EPHA7,BMP5,DKK1,COL4A1,ERRFI1,ID4,NR0B1,NFIB,PDX1,SDC1,NR2F2,SNAI2,CPS1,SLIT2,DLX6,KRT4,TMEM100,YAP1,VEGFC,FOXD1
GO:0060485	mesenchyme development	21	187	0.54	0.00012	9606.ENSP00000205143,9606.ENSP00000245479,9606.ENSP00000247182,9606.ENSP00000252997,9606.ENSP00000259806,9606.ENSP00000262426,9606.ENSP00000264634,9606.ENSP00000272223,9606.ENSP00000295113,9606.ENSP00000304502,9606.ENSP00000315011,9606.ENSP00000322568,9606.ENSP00000326371,9606.ENSP00000337128,9606.ENSP00000359866,9606.ENSP00000380034,9606.ENSP00000384179,9606.ENSP00000386857,9606.ENSP00000465638,…	DLL3,SOX9,SIX1,GATA5,FOXF2,FOXF1,WNT5A,OSR1,FRZB,SIX2,EDNRA,SOX11,FOXC2,EDN3,BMP5,SNAI2,ZFPM2,ACTG2,TMEM100,YAP1,FOXD1
GO:0008284	positive regulation of cell population proliferation	56	878	0.29	0.00013	9606.ENSP00000222598,9606.ENSP00000231751,9606.ENSP00000233813,9606.ENSP00000239461,9606.ENSP00000245479,9606.ENSP00000247182,9606.ENSP00000257290,9606.ENSP00000262426,9606.ENSP00000263409,9606.ENSP00000263923,9606.ENSP00000264634,9606.ENSP00000265131,9606.ENSP00000272223,9606.ENSP00000274276,9606.ENSP00000275493,9606.ENSP00000276571,9606.ENSP00000277120,9606.ENSP00000282397,9606.ENSP00000294728,…	DLX5,LTF,IGFBP5,PRRX1,SOX9,SIX1,PDGFRA,FOXF1,LIFR,KDR,WNT5A,TNC,OSR1,OSMR,EGFR,CRH,NTRK2,FLT1,VCAM1,CXCL5,T,FOLR2,IGF1,SIX2,HOXC10,CCL19,AQP1,SOX11,EDN3,PTN,EYA1,NTRK3,POU3F3,DDR2,NES,HTRA1,HPSE2,BMP5,ID4,CNTFR,PDX1,ESM1,SHOX2,TMEM119,LGMN,CXCL12,ZFPM2,IGF2,IL34,AGTR1,DLX6,HTR2A,APLNR,YAP1,CCL14,VEGFC
GO:0002548	monocyte chemotaxis	10	41	0.87	0.00014	9606.ENSP00000006053,9606.ENSP00000225831,9606.ENSP00000225844,9606.ENSP00000282397,9606.ENSP00000308815,9606.ENSP00000378118,9606.ENSP00000478024,9606.ENSP00000479097,9606.ENSP00000479955,9606.ENSP00000484078	CX3CL1,CCL2,CCL13,FLT1,CCL19,CCL8,CCL16,CCL14,CCL18,CCL15
GO:0030155	regulation of cell adhesion	44	623	0.33	0.00014	9606.ENSP00000006053,9606.ENSP00000206423,9606.ENSP00000219022,9606.ENSP00000225831,9606.ENSP00000225964,9606.ENSP00000226284,9606.ENSP00000230538,9606.ENSP00000245479,9606.ENSP00000256261,9606.ENSP00000261037,9606.ENSP00000261769,9606.ENSP00000262426,9606.ENSP00000262659,9606.ENSP00000263923,9606.ENSP00000264634,9606.ENSP00000265131,9606.ENSP00000284240,9606.ENSP00000294728,9606.ENSP00000302630,…	CX3CL1,CCDC80,OLFM4,CCL2,COL1A1,IBSP,LAMA4,SOX9,DUSP26,COL8A1,CDH1,FOXF1,CCM2L,KDR,WNT5A,TNC,THY1,VCAM1,ONECUT1,IGF1,CCL19,LIMCH1,FOXC2,EPHA3,C1QTNF1,PTN,APOD,SMOC2,EGFLAM,EPHA7,PPAP2B,COL16A1,PRKG1,EPB41L4B,EGFL6,CXCL12,SNAI2,JAM2,ADIPOQ,IGF2,PHLDB2,FZD4,VEGFC,PRSS3P2
GO:0003002	regionalization	28	313	0.44	0.00017	9606.ENSP00000001146,9606.ENSP00000040584,9606.ENSP00000205143,9606.ENSP00000243108,9606.ENSP00000249499,9606.ENSP00000253968,9606.ENSP00000262041,9606.ENSP00000262426,9606.ENSP00000264634,9606.ENSP00000272223,9606.ENSP00000295206,9606.ENSP00000296946,9606.ENSP00000297316,9606.ENSP00000302836,9606.ENSP00000304502,9606.ENSP00000307321,9606.ENSP00000309336,9606.ENSP00000315949,9606.ENSP00000326371,…	CYP26B1,HOXC8,DLL3,HOXC6,HOXD9,BARX1,MEOX2,FOXF1,WNT5A,OSR1,EN1,T,SOX17,HOXC9,SIX2,HOXC10,HOXC5,HOXD8,FOXC2,SOX1,DKK1,NR2F2,HOXD3,RELN,HOXC11,EMX2,FOXD1,PCGF2
GO:0008217	regulation of blood pressure	20	177	0.54	0.00017	9606.ENSP00000253796,9606.ENSP00000256969,9606.ENSP00000261180,9606.ENSP00000264218,9606.ENSP00000265162,9606.ENSP00000276571,9606.ENSP00000282561,9606.ENSP00000297268,9606.ENSP00000298815,9606.ENSP00000315011,9606.ENSP00000327251,9606.ENSP00000337128,9606.ENSP00000354490,9606.ENSP00000354652,9606.ENSP00000357669,9606.ENSP00000377721,9606.ENSP00000389814,9606.ENSP00000418525,9606.ENSP00000419422,…	RAMP2,SPX,TRHDE,NMU,ENPEP,CRH,GJA1,COL1A2,ARHGAP42,EDNRA,NOS2,EDN3,ATP1A2,NPY1R,NPR1,NR2F2,ADIPOQ,MME,AGTR1,VEGFC
GO:0003018	vascular process in circulatory system	19	162	0.56	0.00018	9606.ENSP00000252486,9606.ENSP00000253796,9606.ENSP00000275493,9606.ENSP00000282561,9606.ENSP00000298815,9606.ENSP00000315011,9606.ENSP00000326371,9606.ENSP00000327251,9606.ENSP00000337128,9606.ENSP00000347409,9606.ENSP00000354490,9606.ENSP00000357669,9606.ENSP00000363092,9606.ENSP00000363748,9606.ENSP00000377353,9606.ENSP00000402608,9606.ENSP00000419422,9606.ENSP00000422591,9606.ENSP00000437737	APOE,RAMP2,EGFR,GJA1,ARHGAP42,EDNRA,FOXC2,NOS2,EDN3,KEL,ATP1A2,NPR1,PRKG1,HTR1D,DRD1,CPS1,AGTR1,SLIT2,HTR2A
GO:0010648	negative regulation of cell communication	72	1255	0.24	0.00018	9606.ENSP00000001146,9606.ENSP00000006053,9606.ENSP00000014914,9606.ENSP00000052754,9606.ENSP00000231751,9606.ENSP00000233813,9606.ENSP00000242249,9606.ENSP00000245479,9606.ENSP00000252486,9606.ENSP00000253354,9606.ENSP00000253968,9606.ENSP00000256261,9606.ENSP00000264634,9606.ENSP00000275493,9606.ENSP00000276571,9606.ENSP00000276594,9606.ENSP00000284240,9606.ENSP00000295113,9606.ENSP00000295228,…	CYP26B1,CX3CL1,GPRC5A,DCN,LTF,IGFBP5,RAMP3,SOX9,APOE,BPIFB1,BARX1,DUSP26,WNT5A,EGFR,CRH,PRDM14,THY1,FRZB,INHBB,SOX17,WNK2,ARHGAP42,ONECUT1,IGF1,ACHE,HTRA4,PODN,RNF152,C8orf4,CIDEA,FBN1,BGN,SLIT3,FLRT2,EYA2,EYA1,DUSP21,APOD,LRRTM3,HTRA1,BMP5,PRKAA2,KCNB1,MMRN2,DKK1,CAMK2N1,LY6G6D,CTTN,ERRFI1,PCDH17,NR0B1,PDX1,IGFBP3,NLGN4X,LGMN,DRD1,CXCL12,TRIM40,SNAI2,ADIPOQ,RGS4,LRRC15,SLIT2,EYA4,RGS5,HTR2A,TRDN…
GO:0035108	limb morphogenesis	18	147	0.57	0.00018	9606.ENSP00000001146,9606.ENSP00000222598,9606.ENSP00000239461,9606.ENSP00000240335,9606.ENSP00000245479,9606.ENSP00000249499,9606.ENSP00000264634,9606.ENSP00000272223,9606.ENSP00000282561,9606.ENSP00000295206,9606.ENSP00000307321,9606.ENSP00000322568,9606.ENSP00000326330,9606.ENSP00000363081,9606.ENSP00000374240,9606.ENSP00000378418,9606.ENSP00000428480,9606.ENSP00000446680	CYP26B1,DLX5,PRRX1,TBX4,SOX9,HOXD9,WNT5A,OSR1,GJA1,EN1,HOXC10,SOX11,FRAS1,DKK1,SHOX2,SP9,DLX6,HOXC11
GO:1901699	cellular response to nitrogen compound	41	568	0.34	0.00018	9606.ENSP00000225964,9606.ENSP00000233813,9606.ENSP00000245479,9606.ENSP00000247182,9606.ENSP00000257290,9606.ENSP00000261769,9606.ENSP00000264834,9606.ENSP00000275493,9606.ENSP00000276571,9606.ENSP00000277120,9606.ENSP00000290271,9606.ENSP00000295228,9606.ENSP00000297268,9606.ENSP00000298223,9606.ENSP00000302665,9606.ENSP00000304408,9606.ENSP00000308725,9606.ENSP00000311165,9606.ENSP00000319814,…	COL1A1,IGFBP5,SOX9,SIX1,PDGFRA,CDH1,KLF1,EGFR,CRH,NTRK2,STC1,INHBB,COL1A2,FOLR2,IGF1,COL3A1,GABRB3,AQP1,PCK1,SLC34A1,FBN1,FOXC2,TUSC5,PKLR,CACNA2D1,SLC30A10,COL16A1,COL4A1,LY6G6D,ERRFI1,LGMN,DRD1,ADIPOQ,BCAR1,IGF2,GABRA1,CPS1,AGTR1,SLIT2,CPEB1,GHR
GO:0023057	negative regulation of signaling	72	1258	0.24	0.00019	9606.ENSP00000001146,9606.ENSP00000006053,9606.ENSP00000014914,9606.ENSP00000052754,9606.ENSP00000231751,9606.ENSP00000233813,9606.ENSP00000242249,9606.ENSP00000245479,9606.ENSP00000252486,9606.ENSP00000253354,9606.ENSP00000253968,9606.ENSP00000256261,9606.ENSP00000264634,9606.ENSP00000275493,9606.ENSP00000276571,9606.ENSP00000276594,9606.ENSP00000284240,9606.ENSP00000295113,9606.ENSP00000295228,…	CYP26B1,CX3CL1,GPRC5A,DCN,LTF,IGFBP5,RAMP3,SOX9,APOE,BPIFB1,BARX1,DUSP26,WNT5A,EGFR,CRH,PRDM14,THY1,FRZB,INHBB,SOX17,WNK2,ARHGAP42,ONECUT1,IGF1,ACHE,HTRA4,PODN,RNF152,C8orf4,CIDEA,FBN1,BGN,SLIT3,FLRT2,EYA2,EYA1,DUSP21,APOD,LRRTM3,HTRA1,BMP5,PRKAA2,KCNB1,MMRN2,DKK1,CAMK2N1,LY6G6D,CTTN,ERRFI1,PCDH17,NR0B1,PDX1,IGFBP3,NLGN4X,LGMN,DRD1,CXCL12,TRIM40,SNAI2,ADIPOQ,RGS4,LRRC15,SLIT2,EYA4,RGS5,HTR2A,TRDN…
GO:0033993	response to lipid	53	825	0.29	0.00019	9606.ENSP00000001146,9606.ENSP00000052754,9606.ENSP00000217407,9606.ENSP00000225831,9606.ENSP00000225964,9606.ENSP00000233242,9606.ENSP00000240662,9606.ENSP00000242249,9606.ENSP00000245479,9606.ENSP00000246635,9606.ENSP00000253796,9606.ENSP00000258873,9606.ENSP00000264634,9606.ENSP00000265087,9606.ENSP00000265131,9606.ENSP00000272223,9606.ENSP00000275493,9606.ENSP00000276571,9606.ENSP00000282561,…	CYP26B1,DCN,LBP,CCL2,COL1A1,APOB,KCNJ8,RAMP3,SOX9,KRT13,RAMP2,ACSBG1,WNT5A,STC2,TNC,OSR1,EGFR,CRH,GJA1,STC1,VCAM1,CXCL5,PPBP,T,CCL19,AQP1,PCK1,SLC34A1,PGR,NR2F1,NOS2,PAPPA,SLIT3,EPHA3,PTN,PAQR9,NTRK3,ATP1A2,ESRRG,GNG12,PRKAA2,DKK1,ALPL,ERRFI1,NR0B1,SDC1,NR2F2,ADIPOQ,CPS1,SLIT2,FZD4,YAP1,GHR
GO:0050804	modulation of chemical synaptic transmission	28	316	0.43	0.00019	9606.ENSP00000252486,9606.ENSP00000262231,9606.ENSP00000264218,9606.ENSP00000275493,9606.ENSP00000276571,9606.ENSP00000277120,9606.ENSP00000288490,9606.ENSP00000303211,9606.ENSP00000324651,9606.ENSP00000341170,9606.ENSP00000354490,9606.ENSP00000360806,9606.ENSP00000363081,9606.ENSP00000365503,9606.ENSP00000367151,9606.ENSP00000370485,9606.ENSP00000376911,9606.ENSP00000377353,9606.ENSP00000379818,…	APOE,RIMS2,NMU,EGFR,CRH,NTRK2,DGKI,ACHE,TMEM108,PTN,ATP1A2,KCNB1,DKK1,SHISA7,PCDH17,NLGN4X,LGMN,DRD1,GRIN2A,NRXN1,ADIPOQ,RELN,RGS4,CLSTN2,SYBU,HTR2A,GRM4,SYT7
GO:0002009	morphogenesis of an epithelium	33	414	0.39	0.00022	9606.ENSP00000233813,9606.ENSP00000240335,9606.ENSP00000245479,9606.ENSP00000247182,9606.ENSP00000262426,9606.ENSP00000264634,9606.ENSP00000265131,9606.ENSP00000272223,9606.ENSP00000275493,9606.ENSP00000282561,9606.ENSP00000288955,9606.ENSP00000295113,9606.ENSP00000296839,9606.ENSP00000296946,9606.ENSP00000297316,9606.ENSP00000304502,9606.ENSP00000315011,9606.ENSP00000322568,9606.ENSP00000325120,…	IGFBP5,TBX4,SOX9,SIX1,FOXF1,WNT5A,TNC,OSR1,EGFR,GJA1,GRHL3,FRZB,FOXQ1,T,SOX17,SIX2,EDNRA,SOX11,PGR,FRAS1,FOXC2,ALDH1A3,EYA1,RSPO3,EPHA7,BMP5,COL4A1,ID4,PDX1,SLIT2,YAP1,VEGFC,FOXD1
GO:0010594	regulation of endothelial cell migration	18	150	0.57	0.00022	9606.ENSP00000052754,9606.ENSP00000252486,9606.ENSP00000262041,9606.ENSP00000263923,9606.ENSP00000264634,9606.ENSP00000290271,9606.ENSP00000316729,9606.ENSP00000326371,9606.ENSP00000346537,9606.ENSP00000360296,9606.ENSP00000361097,9606.ENSP00000376911,9606.ENSP00000377721,9606.ENSP00000391669,9606.ENSP00000404464,9606.ENSP00000418735,9606.ENSP00000422591,9606.ENSP00000480043	DCN,APOE,MEOX2,KDR,WNT5A,STC1,RHOJ,FOXC2,SMOC2,PPAP2B,MMRN2,LGMN,NR2F2,BCAR1,CCBE1,ADAMTS9,SLIT2,VEGFC
GO:0010959	regulation of metal ion transport	30	360	0.41	0.00026	9606.ENSP00000225831,9606.ENSP00000242249,9606.ENSP00000250111,9606.ENSP00000262186,9606.ENSP00000265087,9606.ENSP00000272223,9606.ENSP00000276571,9606.ENSP00000282561,9606.ENSP00000284240,9606.ENSP00000290271,9606.ENSP00000297596,9606.ENSP00000297954,9606.ENSP00000300961,9606.ENSP00000337128,9606.ENSP00000340913,9606.ENSP00000347409,9606.ENSP00000349320,9606.ENSP00000349588,9606.ENSP00000354490,…	CCL2,RAMP3,ATP1B2,KCNH2,STC2,OSR1,CRH,GJA1,THY1,STC1,GEM,WNK2,JSRP1,EDN3,TRPC6,KEL,CACNA2D1,ANK2,ATP1A2,SLC30A10,NKAIN4,NKAIN1,TRPC3,DRD1,CXCL12,TF,RGS4,HTR2A,TRDN,APLNR
GO:0030001	metal ion transport	45	664	0.32	0.00027	9606.ENSP00000221444,9606.ENSP00000231751,9606.ENSP00000237612,9606.ENSP00000240662,9606.ENSP00000242249,9606.ENSP00000250111,9606.ENSP00000251127,9606.ENSP00000253122,9606.ENSP00000253796,9606.ENSP00000261200,9606.ENSP00000262186,9606.ENSP00000262418,9606.ENSP00000264613,9606.ENSP00000281830,9606.ENSP00000287766,9606.ENSP00000294725,9606.ENSP00000303960,9606.ENSP00000305302,9606.ENSP00000306275,…	KCNA7,LTF,ABCG2,KCNJ8,RAMP3,ATP1B2,NALCN,SLC6A8,RAMP2,ABCC9,KCNH2,SLC4A1,CP,KCNE4,SLC6A1,KCNT2,ABCC8,SLC6A19,KCNK3,KCNJ4,CCL19,AQP1,KCNK10,KCND3,SLC34A1,KCNK12,TRPC6,SCNN1B,CACNA2D1,ANK2,ATP1A2,SLC30A10,KCNB1,TRPC3,CCL8,STEAP2,GRIN2A,TF,SLC13A5,SLC30A8,HEPH,KCNA2,GRIK4,HTR2A,TRDN
GO:0097746	regulation of blood vessel diameter	17	137	0.58	0.00027	9606.ENSP00000252486,9606.ENSP00000275493,9606.ENSP00000282561,9606.ENSP00000298815,9606.ENSP00000315011,9606.ENSP00000326371,9606.ENSP00000327251,9606.ENSP00000337128,9606.ENSP00000347409,9606.ENSP00000354490,9606.ENSP00000357669,9606.ENSP00000363092,9606.ENSP00000363748,9606.ENSP00000377353,9606.ENSP00000402608,9606.ENSP00000419422,9606.ENSP00000437737	APOE,EGFR,GJA1,ARHGAP42,EDNRA,FOXC2,NOS2,EDN3,KEL,ATP1A2,NPR1,PRKG1,HTR1D,DRD1,CPS1,AGTR1,HTR2A
GO:0003007	heart morphogenesis	23	235	0.48	0.00028	9606.ENSP00000245479,9606.ENSP00000247182,9606.ENSP00000252997,9606.ENSP00000262426,9606.ENSP00000262659,9606.ENSP00000264634,9606.ENSP00000282561,9606.ENSP00000296946,9606.ENSP00000297316,9606.ENSP00000322568,9606.ENSP00000326371,9606.ENSP00000332164,9606.ENSP00000332879,9606.ENSP00000334008,9606.ENSP00000342626,9606.ENSP00000354652,9606.ENSP00000359866,9606.ENSP00000374240,9606.ENSP00000380034,…	SOX9,SIX1,GATA5,FOXF1,CCM2L,WNT5A,GJA1,T,SOX17,SOX11,FOXC2,SLIT3,FLRT2,PARVA,EYA1,NPY1R,BMP5,SHOX2,SNAI2,ZFPM2,SLIT2,TMEM100,YAP1
GO:0071805	potassium ion transmembrane transport	19	169	0.54	0.00029	9606.ENSP00000221444,9606.ENSP00000240662,9606.ENSP00000250111,9606.ENSP00000251127,9606.ENSP00000261200,9606.ENSP00000262186,9606.ENSP00000281830,9606.ENSP00000294725,9606.ENSP00000303960,9606.ENSP00000306275,9606.ENSP00000306497,9606.ENSP00000311165,9606.ENSP00000312811,9606.ENSP00000319591,9606.ENSP00000327611,9606.ENSP00000354490,9606.ENSP00000360806,9606.ENSP00000433109,9606.ENSP00000435648	KCNA7,KCNJ8,ATP1B2,NALCN,ABCC9,KCNH2,KCNE4,KCNT2,ABCC8,KCNK3,KCNJ4,AQP1,KCNK10,KCND3,KCNK12,ATP1A2,KCNB1,KCNA2,GRIK4
GO:0030900	forebrain development	30	366	0.4	0.00033	9606.ENSP00000215368,9606.ENSP00000222598,9606.ENSP00000255448,9606.ENSP00000261769,9606.ENSP00000264634,9606.ENSP00000275493,9606.ENSP00000276571,9606.ENSP00000277120,9606.ENSP00000304250,9606.ENSP00000304408,9606.ENSP00000311165,9606.ENSP00000324651,9606.ENSP00000330218,9606.ENSP00000332256,9606.ENSP00000341170,9606.ENSP00000355001,9606.ENSP00000359629,9606.ENSP00000360021,9606.ENSP00000361214,…	EFNA2,DLX5,DCLK1,CDH1,WNT5A,EGFR,CRH,NTRK2,CDK5R2,COL3A1,AQP1,TMEM108,SOX1,ALDH1A3,PTN,POU3F3,CRTAC1,GNG12,NRG3,DKK1,PRKG1,ID4,NR0B1,NFIB,DRD1,NR2F2,CXCL12,RELN,SLIT2,EMX2
GO:0048666	neuron development	49	758	0.3	0.00033	9606.ENSP00000215368,9606.ENSP00000222598,9606.ENSP00000249499,9606.ENSP00000252486,9606.ENSP00000255448,9606.ENSP00000256509,9606.ENSP00000261769,9606.ENSP00000264059,9606.ENSP00000264634,9606.ENSP00000265131,9606.ENSP00000268603,9606.ENSP00000272907,9606.ENSP00000275493,9606.ENSP00000277120,9606.ENSP00000278550,9606.ENSP00000282561,9606.ENSP00000284240,9606.ENSP00000295206,9606.ENSP00000297375,…	EFNA2,DLX5,HOXD9,APOE,DCLK1,CHL1,CDH1,EFHD1,WNT5A,TNC,CDH11,NYAP2,EGFR,NTRK2,TENM4,GJA1,THY1,EN1,EN2,GABRB3,TMEM108,SOX1,OPCML,SLIT3,FLRT2,EPHA3,APOD,OLFM3,LRFN2,LINGO1,GFRA1,APOA4,SPTA1,EPHA7,CRTAC1,PRKG1,CTTN,NFIB,PTPRZ1,DRD1,CXCL12,GP5,NRXN1,RELN,KIF5A,SLIT2,TENM2,SPTB,FOXD1
GO:0055085	transmembrane transport	70	1235	0.24	0.00033	9606.ENSP00000199280,9606.ENSP00000221444,9606.ENSP00000237612,9606.ENSP00000240662,9606.ENSP00000250111,9606.ENSP00000251127,9606.ENSP00000253122,9606.ENSP00000258403,9606.ENSP00000261200,9606.ENSP00000262186,9606.ENSP00000262418,9606.ENSP00000264318,9606.ENSP00000264436,9606.ENSP00000268122,9606.ENSP00000275300,9606.ENSP00000281830,9606.ENSP00000282561,9606.ENSP00000287766,9606.ENSP00000289575,…	AQP2,KCNA7,ABCG2,KCNJ8,ATP1B2,NALCN,SLC6A8,SLC19A3,ABCC9,KCNH2,SLC4A1,GABRA4,ADD2,RHCG,SLC22A3,KCNE4,GJA1,SLC6A1,SLCO2B1,AZGP1,AQP5,RHCE,KCNT2,GABRG1,PPBP,FOLR2,ABCC8,SLC6A19,KCNK3,KCNJ4,GABRB3,CCL19,AQP1,KCNK10,EDNRA,KCND3,SLC34A1,KCNK12,TUSC5,BEST3,SLC35D3,TRPC6,SCNN1B,CACNA2D1,ATP1A2,SLC30A10,FAM26E,ABCA4,CLCA2,RHAG,KCNB1,SLC7A3,TRPC3,CLCN4,DRD1,STEAP2,GRIN2A,TF,GABRA1,SLC13A5,GABRR1,SLC30A8,K…
GO:0060541	respiratory system development	20	188	0.51	0.00034	9606.ENSP00000222598,9606.ENSP00000233813,9606.ENSP00000240335,9606.ENSP00000245479,9606.ENSP00000247182,9606.ENSP00000257290,9606.ENSP00000262426,9606.ENSP00000264634,9606.ENSP00000265131,9606.ENSP00000275493,9606.ENSP00000276571,9606.ENSP00000322568,9606.ENSP00000325120,9606.ENSP00000332256,9606.ENSP00000341170,9606.ENSP00000366702,9606.ENSP00000370340,9606.ENSP00000384179,9606.ENSP00000404464,…	DLX5,IGFBP5,TBX4,SOX9,SIX1,PDGFRA,FOXF1,WNT5A,TNC,EGFR,CRH,SOX11,PGR,ALDH1A3,PTN,ERRFI1,NFIB,ZFPM2,CCBE1,YAP1
GO:0072132	mesenchyme morphogenesis	10	47	0.81	0.00034	9606.ENSP00000245479,9606.ENSP00000252997,9606.ENSP00000262426,9606.ENSP00000264634,9606.ENSP00000272223,9606.ENSP00000326371,9606.ENSP00000359866,9606.ENSP00000380034,9606.ENSP00000386857,9606.ENSP00000465638	SOX9,GATA5,FOXF1,WNT5A,OSR1,FOXC2,BMP5,SNAI2,ACTG2,TMEM100
GO:0030326	embryonic limb morphogenesis	16	126	0.59	0.00036	9606.ENSP00000001146,9606.ENSP00000222598,9606.ENSP00000239461,9606.ENSP00000240335,9606.ENSP00000249499,9606.ENSP00000264634,9606.ENSP00000272223,9606.ENSP00000282561,9606.ENSP00000295206,9606.ENSP00000307321,9606.ENSP00000326330,9606.ENSP00000363081,9606.ENSP00000374240,9606.ENSP00000378418,9606.ENSP00000428480,9606.ENSP00000446680	CYP26B1,DLX5,PRRX1,TBX4,HOXD9,WNT5A,OSR1,GJA1,EN1,HOXC10,FRAS1,DKK1,SHOX2,SP9,DLX6,HOXC11
GO:0051716	cellular response to stimulus	255	6212	0.1	0.00036	9606.ENSP00000001146,9606.ENSP00000006053,9606.ENSP00000014914,9606.ENSP00000052754,9606.ENSP00000199280,9606.ENSP00000205143,9606.ENSP00000209929,9606.ENSP00000215368,9606.ENSP00000216733,9606.ENSP00000217169,9606.ENSP00000217407,9606.ENSP00000222139,9606.ENSP00000222598,9606.ENSP00000225831,9606.ENSP00000225844,9606.ENSP00000225964,9606.ENSP00000226284,9606.ENSP00000233242,9606.ENSP00000233813,…	CYP26B1,CX3CL1,GPRC5A,DCN,AQP2,DLL3,FMO2,EFNA2,EFS,BIRC7,LBP,EPOR,DLX5,CCL2,CCL13,COL1A1,IBSP,APOB,IGFBP5,RAMP3,TNFAIP6,SOX9,KRT13,SIX1,APOE,GATA5,RAMP2,DCLK1,FABP4,CHL1,RERG,PDGFRA,TRHDE,ABCC9,CDH1,LTBP2,KCNH2,RIMS2,FOXF1,LIFR,KDR,NMU,GABRA4,PRKG2,SHC2,WNT5A,KLF1,STC2,TNC,ANK1,OSR1,NYAP2,OSMR,EGFR,CRH,NTRK2,TENM4,TJP1,GUCY1A2,FLT1,GJA1,GPR116,THY1,CXADR,DGKI,GRHL3,STC1,VCAM1,FRZB,INHBB,GABRG1,FS…
GO:0019725	cellular homeostasis	51	806	0.29	0.00037	9606.ENSP00000216200,9606.ENSP00000225831,9606.ENSP00000225844,9606.ENSP00000231751,9606.ENSP00000237612,9606.ENSP00000242249,9606.ENSP00000250111,9606.ENSP00000252486,9606.ENSP00000257290,9606.ENSP00000262418,9606.ENSP00000264218,9606.ENSP00000264613,9606.ENSP00000265087,9606.ENSP00000268122,9606.ENSP00000282561,9606.ENSP00000284240,9606.ENSP00000290271,9606.ENSP00000306275,9606.ENSP00000308815,…	PVALB,CCL2,CCL13,LTF,ABCG2,RAMP3,ATP1B2,APOE,PDGFRA,SLC4A1,NMU,CP,STC2,RHCG,GJA1,THY1,STC1,KCNK3,CCL19,AQP1,EDNRA,GPR4,SLC34A1,C7,NOS2,EDN3,C1QTNF1,TRPC6,KEL,CACNA2D1,ANK2,ATP1A2,RHAG,PRKAA2,KCNB1,XK,TRPC3,DRD1,CCL8,STEAP2,CXCL12,GRIN2A,TF,SLC30A8,AGTR1,HEPH,HTR2A,TRDN,APLNR,CCL14,CCL15
GO:0001708	cell fate specification	12	72	0.71	0.0004	9606.ENSP00000245479,9606.ENSP00000247182,9606.ENSP00000276594,9606.ENSP00000278550,9606.ENSP00000297316,9606.ENSP00000304502,9606.ENSP00000307321,9606.ENSP00000330218,9606.ENSP00000333640,9606.ENSP00000342626,9606.ENSP00000354207,9606.ENSP00000379644	SOX9,SIX1,PRDM14,TENM4,SOX17,SIX2,HOXC10,SOX1,EYA2,EYA1,NTRK3,SOX6
GO:0010817	regulation of hormone levels	37	511	0.35	0.00042	9606.ENSP00000001146,9606.ENSP00000257290,9606.ENSP00000262231,9606.ENSP00000262545,9606.ENSP00000264218,9606.ENSP00000265087,9606.ENSP00000265162,9606.ENSP00000275493,9606.ENSP00000276571,9606.ENSP00000282561,9606.ENSP00000295228,9606.ENSP00000299766,9606.ENSP00000303211,9606.ENSP00000303960,9606.ENSP00000304811,9606.ENSP00000305613,9606.ENSP00000322568,9606.ENSP00000327251,9606.ENSP00000332256,…	CYP26B1,PDGFRA,RIMS2,PCSK2,NMU,STC2,ENPEP,EGFR,CRH,GJA1,INHBB,MC4R,ACHE,ABCC8,UGT2B7,CPLX1,SOX11,NOS2,ALDH1A3,CYP27C1,EDN3,C1QTNF1,FAM3B,BMP5,KCNB1,PDX1,NRXN1,ADIPOQ,SYBU,SLC30A8,MME,AGTR1,FZD4,SLCO1C1,SYT7,FOXD1,GHR
GO:0035296	regulation of tube diameter	16	129	0.58	0.00045	9606.ENSP00000252486,9606.ENSP00000275493,9606.ENSP00000282561,9606.ENSP00000298815,9606.ENSP00000315011,9606.ENSP00000327251,9606.ENSP00000337128,9606.ENSP00000347409,9606.ENSP00000354490,9606.ENSP00000357669,9606.ENSP00000363092,9606.ENSP00000363748,9606.ENSP00000377353,9606.ENSP00000402608,9606.ENSP00000419422,9606.ENSP00000437737	APOE,EGFR,GJA1,ARHGAP42,EDNRA,NOS2,EDN3,KEL,ATP1A2,NPR1,PRKG1,HTR1D,DRD1,CPS1,AGTR1,HTR2A
GO:0034765	regulation of ion transmembrane transport	33	434	0.37	0.00048	9606.ENSP00000221444,9606.ENSP00000240662,9606.ENSP00000242249,9606.ENSP00000250111,9606.ENSP00000251127,9606.ENSP00000262186,9606.ENSP00000272223,9606.ENSP00000276571,9606.ENSP00000281830,9606.ENSP00000282561,9606.ENSP00000284240,9606.ENSP00000297596,9606.ENSP00000297954,9606.ENSP00000300961,9606.ENSP00000306497,9606.ENSP00000312811,9606.ENSP00000319591,9606.ENSP00000321424,9606.ENSP00000327611,…	KCNA7,KCNJ8,RAMP3,ATP1B2,NALCN,KCNH2,OSR1,CRH,KCNE4,GJA1,THY1,GEM,WNK2,JSRP1,KCNJ4,KCNK10,KCND3,SLC34A1,KCNK12,EDN3,TRPC6,KEL,CACNA2D1,ANK2,ATP1A2,KCNB1,DRD1,NRXN1,RELN,RGS4,KCNA2,TRDN,APLNR
GO:0070098	chemokine-mediated signaling pathway	12	75	0.69	0.00055	9606.ENSP00000006053,9606.ENSP00000225831,9606.ENSP00000225844,9606.ENSP00000296027,9606.ENSP00000296028,9606.ENSP00000308815,9606.ENSP00000378118,9606.ENSP00000379140,9606.ENSP00000478024,9606.ENSP00000479097,9606.ENSP00000479955,9606.ENSP00000484078	CX3CL1,CCL2,CCL13,CXCL5,PPBP,CCL19,CCL8,CXCL12,CCL16,CCL14,CCL18,CCL15
GO:0006812	cation transport	53	866	0.27	0.00056	9606.ENSP00000221444,9606.ENSP00000231751,9606.ENSP00000237612,9606.ENSP00000240662,9606.ENSP00000242249,9606.ENSP00000250111,9606.ENSP00000251127,9606.ENSP00000253122,9606.ENSP00000253796,9606.ENSP00000261200,9606.ENSP00000262186,9606.ENSP00000262418,9606.ENSP00000264613,9606.ENSP00000268122,9606.ENSP00000275300,9606.ENSP00000281830,9606.ENSP00000287766,9606.ENSP00000294413,9606.ENSP00000294725,…	KCNA7,LTF,ABCG2,KCNJ8,RAMP3,ATP1B2,NALCN,SLC6A8,RAMP2,ABCC9,KCNH2,SLC4A1,CP,RHCG,SLC22A3,KCNE4,SLC6A1,RHCE,KCNT2,ABCC8,SLC6A19,KCNK3,KCNJ4,CCL19,AQP1,KCNK10,KCND3,SLC34A1,KCNK12,TRPC6,SCNN1B,CACNA2D1,ANK2,ATP1A2,SLC30A10,FAM26E,RHAG,KCNB1,SLC7A3,TRPC3,DRD1,CCL8,STEAP2,GRIN2A,TF,SLC13A5,SLC30A8,HEPH,KCNA2,GRIK4,HTR2A,TRDN,RHBG
GO:0060537	muscle tissue development	25	284	0.43	0.00056	9606.ENSP00000052754,9606.ENSP00000245479,9606.ENSP00000247182,9606.ENSP00000249499,9606.ENSP00000257290,9606.ENSP00000262041,9606.ENSP00000262659,9606.ENSP00000264634,9606.ENSP00000272223,9606.ENSP00000278550,9606.ENSP00000284878,9606.ENSP00000304408,9606.ENSP00000322568,9606.ENSP00000326371,9606.ENSP00000333640,9606.ENSP00000342626,9606.ENSP00000347409,9606.ENSP00000347852,9606.ENSP00000359866,…	DCN,SOX9,SIX1,HOXD9,PDGFRA,MEOX2,CCM2L,WNT5A,OSR1,TENM4,CXADR,COL3A1,SOX11,FOXC2,EYA2,EYA1,KEL,SORBS2,BMP5,ITGA8,XK,NR2F2,SOX6,ZFPM2,ADAMTS9
GO:0000902	cell morphogenesis	42	626	0.31	0.00059	9606.ENSP00000215368,9606.ENSP00000222598,9606.ENSP00000255448,9606.ENSP00000256509,9606.ENSP00000264634,9606.ENSP00000268603,9606.ENSP00000272907,9606.ENSP00000275493,9606.ENSP00000276594,9606.ENSP00000278550,9606.ENSP00000282561,9606.ENSP00000290271,9606.ENSP00000297316,9606.ENSP00000301945,9606.ENSP00000324651,9606.ENSP00000332164,9606.ENSP00000332879,9606.ENSP00000334008,9606.ENSP00000342858,…	EFNA2,DLX5,DCLK1,CHL1,WNT5A,CDH11,NYAP2,EGFR,PRDM14,TENM4,GJA1,STC1,SOX17,ANTXR1,TMEM108,SLIT3,FLRT2,PARVA,FERMT2,FRMD6,LRFN2,LINGO1,GFRA1,SPTA1,EPHA7,DKK1,CTTN,ITGA8,NFIB,PTPRZ1,CXCL12,SOX6,GP5,NRXN1,RELN,KIF5A,SLIT2,TENM2,FZD4,SPTB,YAP1,FOXD1
GO:0051094	positive regulation of developmental process	71	1286	0.23	0.00059	9606.ENSP00000001146,9606.ENSP00000006053,9606.ENSP00000052754,9606.ENSP00000219022,9606.ENSP00000225964,9606.ENSP00000231751,9606.ENSP00000233242,9606.ENSP00000245479,9606.ENSP00000247182,9606.ENSP00000252486,9606.ENSP00000252997,9606.ENSP00000253796,9606.ENSP00000262231,9606.ENSP00000263413,9606.ENSP00000263923,9606.ENSP00000264634,9606.ENSP00000272223,9606.ENSP00000276594,9606.ENSP00000277120,…	CYP26B1,CX3CL1,DCN,OLFM4,COL1A1,LTF,APOB,SOX9,SIX1,APOE,GATA5,RAMP2,RIMS2,C6,KDR,WNT5A,OSR1,PRDM14,NTRK2,TENM4,FLT1,GJA1,FRZB,SOX17,IGF1,CCL19,AQP1,RHOJ,SOX11,FOXC2,FLRT2,EDN3,EPHA3,TRPC6,PTN,SMOC2,NTRK3,LRRTM3,DDR2,BMP5,DKK1,SYNDIG1,ID4,IGFBP3,SHOX2,TMEM119,CXCL12,SOX6,ZFPM2,NRXN1,HOXD3,ADIPOQ,IGF2,RELN,IL34,CLSTN2,CCBE1,PHLDB2,ADAMTS9,AGTR1,SLIT2,STMN2,FZD4,HTR2A,HOXC11,TMEM100,APLNR,YAP1,VEGFC…
GO:0051179	localization	219	5233	0.11	0.00066	9606.ENSP00000006053,9606.ENSP00000178638,9606.ENSP00000199280,9606.ENSP00000217407,9606.ENSP00000219022,9606.ENSP00000221444,9606.ENSP00000225831,9606.ENSP00000225844,9606.ENSP00000225964,9606.ENSP00000231751,9606.ENSP00000233242,9606.ENSP00000237612,9606.ENSP00000240662,9606.ENSP00000242249,9606.ENSP00000243347,9606.ENSP00000245479,9606.ENSP00000247182,9606.ENSP00000249842,9606.ENSP00000250111,…	CX3CL1,CA12,AQP2,LBP,OLFM4,KCNA7,CCL2,CCL13,COL1A1,LTF,APOB,ABCG2,KCNJ8,RAMP3,TNFAIP6,SOX9,SIX1,ISLR,ATP1B2,NALCN,APOE,SLC6A8,RAMP2,IGJ,DCLK1,FABP4,CHL1,SPX,PDGFRA,SLC19A3,ABCC9,LIPG,CDH1,LTBP2,KCNH2,RIMS2,SLC4A1,KDR,NMU,GABRA4,PRKG2,ADD2,CP,WNT5A,ENPEP,ANK1,RHCG,FCN3,SLC22A3,EGFR,DENND2A,NTRK2,KCNE4,FLT1,GJA1,THY1,CXADR,PRG3,SLC6A1,DGKI,SLCO2B1,AZGP1,AQP5,RHCE,KCNT2,VCAM1,GABRG1,CXCL5,PPBP,MASP1…
GO:0048519	negative regulation of biological process	209	4953	0.11	0.00069	9606.ENSP00000001146,9606.ENSP00000006053,9606.ENSP00000014914,9606.ENSP00000040584,9606.ENSP00000052754,9606.ENSP00000205143,9606.ENSP00000207157,9606.ENSP00000217169,9606.ENSP00000217407,9606.ENSP00000225831,9606.ENSP00000225964,9606.ENSP00000231751,9606.ENSP00000233813,9606.ENSP00000239461,9606.ENSP00000242249,9606.ENSP00000243108,9606.ENSP00000243347,9606.ENSP00000245255,9606.ENSP00000245479,…	CYP26B1,CX3CL1,GPRC5A,HOXC8,DCN,DLL3,TBX15,BIRC7,LBP,CCL2,COL1A1,LTF,IGFBP5,PRRX1,RAMP3,HOXC6,TNFAIP6,PIWIL1,SOX9,SIX1,HOXD9,APOE,GATA5,BPIFB1,RAMP2,BARX1,DCLK1,FABP4,DUSP26,CHL1,RERG,SPX,PDGFRA,CDH1,MEOX2,KCNH2,FOXF1,CCM2L,KDR,NMU,PRKG2,ADD2,WNT5A,FNDC4,STC2,TNC,FCN3,OSR1,EGFR,CRH,PRDM14,NTRK2,BARX2,FLT1,PLEKHH2,GJA1,GPR116,THY1,PRG3,DGKI,STC1,AZGP1,FRZB,EN1,INHBB,COL6A3,MASP1,CAMP,FOXQ1,T,SOX17…
GO:0001570	vasculogenesis	11	65	0.71	0.00075	9606.ENSP00000253796,9606.ENSP00000262426,9606.ENSP00000263923,9606.ENSP00000277120,9606.ENSP00000296946,9606.ENSP00000297316,9606.ENSP00000384179,9606.ENSP00000434034,9606.ENSP00000465638,9606.ENSP00000475344,9606.ENSP00000478927	RAMP2,FOXF1,KDR,NTRK2,T,SOX17,ZFPM2,FZD4,TMEM100,APLNR,YAP1
GO:0009725	response to hormone	52	854	0.27	0.00075	9606.ENSP00000225964,9606.ENSP00000233242,9606.ENSP00000233813,9606.ENSP00000242249,9606.ENSP00000247182,9606.ENSP00000253796,9606.ENSP00000256953,9606.ENSP00000258873,9606.ENSP00000265087,9606.ENSP00000265131,9606.ENSP00000275493,9606.ENSP00000276571,9606.ENSP00000282561,9606.ENSP00000290271,9606.ENSP00000295228,9606.ENSP00000299766,9606.ENSP00000308815,9606.ENSP00000311165,9606.ENSP00000319814,…	COL1A1,APOB,IGFBP5,RAMP3,SIX1,RAMP2,RERG,ACSBG1,STC2,TNC,EGFR,CRH,GJA1,STC1,INHBB,MC4R,CCL19,AQP1,PCK1,SLC34A1,PGR,FBN1,NR2F1,FOXC2,TUSC5,PAPPA,SLIT3,PKLR,PTN,PAQR9,NTRK3,ATP1A2,SLC30A10,ESRRG,PRKAA2,ALPL,LY6G6D,ERRFI1,NR0B1,SDC1,NR2F2,STEAP2,CXCL12,ADIPOQ,BCAR1,IGF2,CPS1,AGTR1,SLIT2,CPEB1,YAP1,GHR
GO:0090287	regulation of cellular response to growth factor stimulus	23	254	0.44	0.00076	9606.ENSP00000052754,9606.ENSP00000264634,9606.ENSP00000276594,9606.ENSP00000282397,9606.ENSP00000302630,9606.ENSP00000305919,9606.ENSP00000320209,9606.ENSP00000322568,9606.ENSP00000324651,9606.ENSP00000325527,9606.ENSP00000346537,9606.ENSP00000357980,9606.ENSP00000361097,9606.ENSP00000363081,9606.ENSP00000367316,9606.ENSP00000385142,9606.ENSP00000404464,9606.ENSP00000422591,9606.ENSP00000434034,…	DCN,WNT5A,PRDM14,FLT1,ONECUT1,HTRA4,CIDEA,SOX11,TMEM108,FBN1,SMOC2,HTRA1,MMRN2,DKK1,ITGA8,NRXN1,CCBE1,SLIT2,FZD4,ZNF423,FBN3,VEGFC,FOXD1
GO:0034220	ion transmembrane transport	58	995	0.25	0.00082	9606.ENSP00000199280,9606.ENSP00000221444,9606.ENSP00000240662,9606.ENSP00000250111,9606.ENSP00000251127,9606.ENSP00000253122,9606.ENSP00000261200,9606.ENSP00000262186,9606.ENSP00000262418,9606.ENSP00000264318,9606.ENSP00000268122,9606.ENSP00000275300,9606.ENSP00000281830,9606.ENSP00000282561,9606.ENSP00000287766,9606.ENSP00000289575,9606.ENSP00000293599,9606.ENSP00000294413,9606.ENSP00000294725,…	AQP2,KCNA7,KCNJ8,ATP1B2,NALCN,SLC6A8,ABCC9,KCNH2,SLC4A1,GABRA4,RHCG,SLC22A3,KCNE4,GJA1,SLC6A1,SLCO2B1,AQP5,RHCE,KCNT2,GABRG1,FOLR2,ABCC8,SLC6A19,KCNK3,KCNJ4,GABRB3,CCL19,AQP1,KCNK10,KCND3,SLC34A1,KCNK12,BEST3,TRPC6,SCNN1B,CACNA2D1,ATP1A2,SLC30A10,FAM26E,CLCA2,RHAG,KCNB1,SLC7A3,TRPC3,CLCN4,STEAP2,GRIN2A,TF,GABRA1,SLC13A5,GABRR1,SLC30A8,KCNA2,GRIK4,HTR2A,TRDN,RHBG,SLCO1C1
GO:0009968	negative regulation of signal transduction	65	1160	0.23	0.00084	9606.ENSP00000001146,9606.ENSP00000006053,9606.ENSP00000014914,9606.ENSP00000052754,9606.ENSP00000231751,9606.ENSP00000233813,9606.ENSP00000242249,9606.ENSP00000245479,9606.ENSP00000252486,9606.ENSP00000253354,9606.ENSP00000253968,9606.ENSP00000256261,9606.ENSP00000264634,9606.ENSP00000275493,9606.ENSP00000276594,9606.ENSP00000284240,9606.ENSP00000295113,9606.ENSP00000297316,9606.ENSP00000297954,…	CYP26B1,CX3CL1,GPRC5A,DCN,LTF,IGFBP5,RAMP3,SOX9,APOE,BPIFB1,BARX1,DUSP26,WNT5A,EGFR,PRDM14,THY1,FRZB,SOX17,WNK2,ARHGAP42,ONECUT1,IGF1,HTRA4,PODN,RNF152,C8orf4,CIDEA,FBN1,BGN,SLIT3,FLRT2,EYA2,EYA1,DUSP21,APOD,LRRTM3,HTRA1,BMP5,PRKAA2,MMRN2,DKK1,CAMK2N1,LY6G6D,CTTN,ERRFI1,NR0B1,PDX1,IGFBP3,NLGN4X,LGMN,CXCL12,TRIM40,SNAI2,ADIPOQ,RGS4,LRRC15,SLIT2,EYA4,RGS5,TRDN,MEIS3,TNK1,APLNR,YAP1,PCGF2
GO:0040008	regulation of growth	43	663	0.3	0.00096	9606.ENSP00000217407,9606.ENSP00000233813,9606.ENSP00000247182,9606.ENSP00000252486,9606.ENSP00000256953,9606.ENSP00000262231,9606.ENSP00000264634,9606.ENSP00000265087,9606.ENSP00000275493,9606.ENSP00000282561,9606.ENSP00000295113,9606.ENSP00000296435,9606.ENSP00000297316,9606.ENSP00000302665,9606.ENSP00000305919,9606.ENSP00000324857,9606.ENSP00000326371,9606.ENSP00000330587,9606.ENSP00000332164,…	LBP,IGFBP5,SIX1,APOE,RERG,RIMS2,WNT5A,STC2,EGFR,GJA1,FRZB,CAMP,SOX17,IGF1,HTRA4,SEMA6D,FOXC2,MT1H,SLIT3,TLL2,NTRK3,NPY1R,NPR1,HTRA1,EPHA7,NRG3,CTTN,IGFBP3,ESM1,GNG4,LGMN,CXCL12,TRIM40,ZFPM2,BCAR1,IGF2,RGS4,AGTR1,SLIT2,TNK1,YAP1,GHR,PRSS3P2
GO:0098660	inorganic ion transmembrane transport	45	707	0.29	0.00096	9606.ENSP00000221444,9606.ENSP00000240662,9606.ENSP00000250111,9606.ENSP00000251127,9606.ENSP00000253122,9606.ENSP00000261200,9606.ENSP00000262186,9606.ENSP00000262418,9606.ENSP00000264318,9606.ENSP00000281830,9606.ENSP00000287766,9606.ENSP00000294725,9606.ENSP00000295452,9606.ENSP00000303960,9606.ENSP00000305302,9606.ENSP00000306275,9606.ENSP00000306497,9606.ENSP00000308725,9606.ENSP00000308815,…	KCNA7,KCNJ8,ATP1B2,NALCN,SLC6A8,ABCC9,KCNH2,SLC4A1,GABRA4,KCNE4,SLC6A1,KCNT2,GABRG1,ABCC8,SLC6A19,KCNK3,KCNJ4,GABRB3,CCL19,AQP1,KCNK10,KCND3,SLC34A1,KCNK12,BEST3,TRPC6,SCNN1B,CACNA2D1,ATP1A2,SLC30A10,CLCA2,KCNB1,TRPC3,CLCN4,STEAP2,GRIN2A,TF,GABRA1,SLC13A5,GABRR1,SLC30A8,KCNA2,GRIK4,HTR2A,TRDN
GO:0051093	negative regulation of developmental process	54	910	0.26	0.00098	9606.ENSP00000052754,9606.ENSP00000205143,9606.ENSP00000231751,9606.ENSP00000233813,9606.ENSP00000245479,9606.ENSP00000247182,9606.ENSP00000252486,9606.ENSP00000262041,9606.ENSP00000264634,9606.ENSP00000265087,9606.ENSP00000272223,9606.ENSP00000275493,9606.ENSP00000282561,9606.ENSP00000284240,9606.ENSP00000295113,9606.ENSP00000297316,9606.ENSP00000302665,9606.ENSP00000304408,9606.ENSP00000304502,…	DCN,DLL3,LTF,IGFBP5,SOX9,SIX1,APOE,MEOX2,WNT5A,STC2,OSR1,EGFR,GJA1,THY1,FRZB,SOX17,IGF1,COL3A1,SIX2,GPR4,SOX11,SEMA6D,FBN1,FOXC2,TRPC6,PTN,CMTM5,LINGO1,TLL2,COL4A2,NTRK3,ARHGEF15,SLC30A10,NPR1,EPHA7,BMP5,MMRN2,NRG3,DKK1,ID4,NR0B1,NFIB,LGMN,EFEMP1,SOX6,SNAI2,ZFPM2,ADIPOQ,RGS4,PHLDB2,ADAMTS9,SLIT2,STMN2,YAP1
GO:0010810	regulation of cell-substrate adhesion	19	189	0.49	0.001	9606.ENSP00000206423,9606.ENSP00000219022,9606.ENSP00000225964,9606.ENSP00000261037,9606.ENSP00000262426,9606.ENSP00000263923,9606.ENSP00000284240,9606.ENSP00000302630,9606.ENSP00000316891,9606.ENSP00000337451,9606.ENSP00000341170,9606.ENSP00000345179,9606.ENSP00000346537,9606.ENSP00000346964,9606.ENSP00000362776,9606.ENSP00000369976,9606.ENSP00000405405,9606.ENSP00000434034,9606.ENSP00000480043	CCDC80,OLFM4,COL1A1,COL8A1,FOXF1,KDR,THY1,ONECUT1,LIMCH1,EPHA3,PTN,APOD,SMOC2,EGFLAM,COL16A1,EGFL6,PHLDB2,FZD4,VEGFC
GO:1990266	neutrophil migration	11	68	0.69	0.001	9606.ENSP00000006053,9606.ENSP00000225831,9606.ENSP00000225844,9606.ENSP00000284878,9606.ENSP00000337128,9606.ENSP00000378118,9606.ENSP00000478024,9606.ENSP00000479097,9606.ENSP00000479536,9606.ENSP00000479955,9606.ENSP00000484078	CX3CL1,CCL2,CCL13,CXADR,EDN3,CCL8,CCL16,CCL14,CD177,CCL18,CCL15
GO:0061061	muscle structure development	33	457	0.34	0.0011	9606.ENSP00000052754,9606.ENSP00000233813,9606.ENSP00000245479,9606.ENSP00000247182,9606.ENSP00000249499,9606.ENSP00000253796,9606.ENSP00000257290,9606.ENSP00000262041,9606.ENSP00000262426,9606.ENSP00000262659,9606.ENSP00000264634,9606.ENSP00000281437,9606.ENSP00000284878,9606.ENSP00000295550,9606.ENSP00000296946,9606.ENSP00000302665,9606.ENSP00000303211,9606.ENSP00000304408,9606.ENSP00000322568,…	DCN,IGFBP5,SOX9,SIX1,HOXD9,RAMP2,PDGFRA,MEOX2,FOXF1,CCM2L,WNT5A,BARX2,CXADR,COL6A3,T,IGF1,ACHE,COL3A1,SOX11,FOXC2,KEL,SORBS2,ANK2,MYBPC2,ITGA8,XK,CNTFR,SDC1,SHOX2,NR2F2,SOX6,ZFPM2,IGF2
GO:0010632	regulation of epithelial cell migration	20	209	0.47	0.0012	9606.ENSP00000052754,9606.ENSP00000245479,9606.ENSP00000252486,9606.ENSP00000262041,9606.ENSP00000263923,9606.ENSP00000264634,9606.ENSP00000290271,9606.ENSP00000316729,9606.ENSP00000326371,9606.ENSP00000346537,9606.ENSP00000360296,9606.ENSP00000361097,9606.ENSP00000363694,9606.ENSP00000376911,9606.ENSP00000377721,9606.ENSP00000391669,9606.ENSP00000404464,9606.ENSP00000418735,9606.ENSP00000422591,…	DCN,SOX9,APOE,MEOX2,KDR,WNT5A,STC1,RHOJ,FOXC2,SMOC2,PPAP2B,MMRN2,EPB41L4B,LGMN,NR2F2,BCAR1,CCBE1,ADAMTS9,SLIT2,VEGFC
GO:0042471	ear morphogenesis	14	112	0.58	0.0012	9606.ENSP00000222598,9606.ENSP00000239461,9606.ENSP00000245479,9606.ENSP00000247182,9606.ENSP00000264634,9606.ENSP00000272223,9606.ENSP00000282928,9606.ENSP00000288955,9606.ENSP00000295113,9606.ENSP00000304502,9606.ENSP00000332256,9606.ENSP00000342626,9606.ENSP00000367316,9606.ENSP00000428480	DLX5,PRRX1,SOX9,SIX1,WNT5A,OSR1,ZIC1,GRHL3,FRZB,SIX2,ALDH1A3,EYA1,ITGA8,DLX6
GO:0048247	lymphocyte chemotaxis	9	45	0.79	0.0012	9606.ENSP00000006053,9606.ENSP00000225844,9606.ENSP00000308815,9606.ENSP00000378118,9606.ENSP00000379140,9606.ENSP00000478024,9606.ENSP00000479097,9606.ENSP00000479955,9606.ENSP00000484078	CX3CL1,CCL13,CCL19,CCL8,CXCL12,CCL16,CCL14,CCL18,CCL15
GO:0090102	cochlea development	9	45	0.79	0.0012	9606.ENSP00000245479,9606.ENSP00000247182,9606.ENSP00000264634,9606.ENSP00000288955,9606.ENSP00000295113,9606.ENSP00000306275,9606.ENSP00000308725,9606.ENSP00000342626,9606.ENSP00000354207	SOX9,SIX1,WNT5A,GRHL3,FRZB,KCNK3,GABRB3,EYA1,NTRK3
GO:0034762	regulation of transmembrane transport	36	524	0.32	0.0013	9606.ENSP00000221444,9606.ENSP00000240662,9606.ENSP00000242249,9606.ENSP00000250111,9606.ENSP00000251127,9606.ENSP00000262186,9606.ENSP00000272223,9606.ENSP00000276571,9606.ENSP00000281830,9606.ENSP00000282561,9606.ENSP00000284240,9606.ENSP00000297596,9606.ENSP00000297954,9606.ENSP00000300961,9606.ENSP00000302665,9606.ENSP00000306497,9606.ENSP00000312811,9606.ENSP00000315011,9606.ENSP00000319591,…	KCNA7,KCNJ8,RAMP3,ATP1B2,NALCN,KCNH2,OSR1,CRH,KCNE4,GJA1,THY1,GEM,WNK2,JSRP1,IGF1,KCNJ4,KCNK10,EDNRA,KCND3,SLC34A1,KCNK12,EDN3,TRPC6,KEL,CACNA2D1,ANK2,ATP1A2,KCNB1,DRD1,NRXN1,ADIPOQ,RELN,RGS4,KCNA2,TRDN,APLNR
GO:0061448	connective tissue development	19	194	0.48	0.0013	9606.ENSP00000225964,9606.ENSP00000228938,9606.ENSP00000239461,9606.ENSP00000245479,9606.ENSP00000260302,9606.ENSP00000264634,9606.ENSP00000272223,9606.ENSP00000281437,9606.ENSP00000290271,9606.ENSP00000304502,9606.ENSP00000319744,9606.ENSP00000326371,9606.ENSP00000359866,9606.ENSP00000367972,9606.ENSP00000370340,9606.ENSP00000374240,9606.ENSP00000379644,9606.ENSP00000386498,9606.ENSP00000481581	COL1A1,MGP,PRRX1,SOX9,MMP13,WNT5A,OSR1,BARX2,STC1,SIX2,GPR4,FOXC2,BMP5,ID4,NFIB,SHOX2,SOX6,HOXD3,FOXD1
GO:0001558	regulation of cell growth	30	402	0.36	0.0014	9606.ENSP00000233813,9606.ENSP00000252486,9606.ENSP00000256953,9606.ENSP00000262231,9606.ENSP00000264634,9606.ENSP00000275493,9606.ENSP00000282561,9606.ENSP00000295113,9606.ENSP00000297316,9606.ENSP00000302665,9606.ENSP00000305919,9606.ENSP00000324857,9606.ENSP00000332164,9606.ENSP00000354207,9606.ENSP00000357669,9606.ENSP00000357980,9606.ENSP00000358309,9606.ENSP00000361214,9606.ENSP00000365745,…	IGFBP5,APOE,RERG,RIMS2,WNT5A,EGFR,GJA1,FRZB,SOX17,IGF1,HTRA4,SEMA6D,SLIT3,NTRK3,NPR1,HTRA1,EPHA7,NRG3,CTTN,IGFBP3,ESM1,GNG4,CXCL12,TRIM40,BCAR1,RGS4,AGTR1,SLIT2,TNK1,PRSS3P2
GO:0032989	cellular component morphogenesis	45	720	0.28	0.0014	9606.ENSP00000215368,9606.ENSP00000222598,9606.ENSP00000255448,9606.ENSP00000256509,9606.ENSP00000257290,9606.ENSP00000264634,9606.ENSP00000268603,9606.ENSP00000272907,9606.ENSP00000275493,9606.ENSP00000276594,9606.ENSP00000278550,9606.ENSP00000282561,9606.ENSP00000290271,9606.ENSP00000297316,9606.ENSP00000301945,9606.ENSP00000324651,9606.ENSP00000332164,9606.ENSP00000332879,9606.ENSP00000334008,…	EFNA2,DLX5,DCLK1,CHL1,PDGFRA,WNT5A,CDH11,NYAP2,EGFR,PRDM14,TENM4,GJA1,STC1,SOX17,ANTXR1,TMEM108,SLIT3,FLRT2,PARVA,FERMT2,FRMD6,LRFN2,LINGO1,GFRA1,ANK2,MYBPC2,SPTA1,EPHA7,DKK1,CTTN,ITGA8,NFIB,PTPRZ1,CXCL12,SOX6,GP5,NRXN1,RELN,KIF5A,SLIT2,TENM2,FZD4,SPTB,YAP1,FOXD1
GO:1903522	regulation of blood circulation	22	249	0.43	0.0014	9606.ENSP00000250111,9606.ENSP00000256969,9606.ENSP00000262186,9606.ENSP00000264218,9606.ENSP00000275493,9606.ENSP00000282561,9606.ENSP00000284878,9606.ENSP00000290271,9606.ENSP00000298815,9606.ENSP00000306275,9606.ENSP00000319591,9606.ENSP00000337128,9606.ENSP00000347055,9606.ENSP00000349320,9606.ENSP00000349588,9606.ENSP00000354490,9606.ENSP00000357669,9606.ENSP00000389714,9606.ENSP00000397181,…	ATP1B2,SPX,KCNH2,NMU,EGFR,GJA1,CXADR,STC1,ARHGAP42,KCNK3,KCND3,EDN3,MYL4,CACNA2D1,ANK2,ATP1A2,NPR1,CTNNA3,RGS4,AGTR1,HTR2A,TRDN
GO:0030324	lung development	17	162	0.51	0.0015	9606.ENSP00000233813,9606.ENSP00000240335,9606.ENSP00000245479,9606.ENSP00000257290,9606.ENSP00000262426,9606.ENSP00000264634,9606.ENSP00000265131,9606.ENSP00000275493,9606.ENSP00000276571,9606.ENSP00000322568,9606.ENSP00000325120,9606.ENSP00000341170,9606.ENSP00000366702,9606.ENSP00000370340,9606.ENSP00000384179,9606.ENSP00000404464,9606.ENSP00000478927	IGFBP5,TBX4,SOX9,PDGFRA,FOXF1,WNT5A,TNC,EGFR,CRH,SOX11,PGR,PTN,ERRFI1,NFIB,ZFPM2,CCBE1,YAP1
GO:0030593	neutrophil chemotaxis	10	59	0.72	0.0015	9606.ENSP00000006053,9606.ENSP00000225831,9606.ENSP00000225844,9606.ENSP00000284878,9606.ENSP00000337128,9606.ENSP00000378118,9606.ENSP00000478024,9606.ENSP00000479097,9606.ENSP00000479955,9606.ENSP00000484078	CX3CL1,CCL2,CCL13,CXADR,EDN3,CCL8,CCL16,CCL14,CCL18,CCL15
GO:0048844	artery morphogenesis	10	59	0.72	0.0015	9606.ENSP00000233242,9606.ENSP00000239461,9606.ENSP00000247182,9606.ENSP00000252486,9606.ENSP00000262426,9606.ENSP00000283296,9606.ENSP00000304408,9606.ENSP00000326371,9606.ENSP00000342626,9606.ENSP00000418735	APOB,PRRX1,SIX1,APOE,FOXF1,GPR116,COL3A1,FOXC2,EYA1,ADAMTS9
GO:0010464	regulation of mesenchymal cell proliferation	8	36	0.83	0.0016	9606.ENSP00000239461,9606.ENSP00000245479,9606.ENSP00000247182,9606.ENSP00000262426,9606.ENSP00000264634,9606.ENSP00000341170,9606.ENSP00000370340,9606.ENSP00000374240	PRRX1,SOX9,SIX1,FOXF1,WNT5A,PTN,NFIB,SHOX2
GO:0071230	cellular response to amino acid stimulus	10	60	0.71	0.0017	9606.ENSP00000225964,9606.ENSP00000247182,9606.ENSP00000257290,9606.ENSP00000275493,9606.ENSP00000277120,9606.ENSP00000297268,9606.ENSP00000304408,9606.ENSP00000362776,9606.ENSP00000364979,9606.ENSP00000477715	COL1A1,SIX1,PDGFRA,EGFR,NTRK2,COL1A2,COL3A1,COL16A1,COL4A1,CPEB1
GO:0045926	negative regulation of growth	21	235	0.44	0.0018	9606.ENSP00000217407,9606.ENSP00000233813,9606.ENSP00000256953,9606.ENSP00000264634,9606.ENSP00000265087,9606.ENSP00000282561,9606.ENSP00000295113,9606.ENSP00000296435,9606.ENSP00000297316,9606.ENSP00000324857,9606.ENSP00000330587,9606.ENSP00000332164,9606.ENSP00000350630,9606.ENSP00000357669,9606.ENSP00000358309,9606.ENSP00000375727,9606.ENSP00000376911,9606.ENSP00000379826,9606.ENSP00000397181,…	LBP,IGFBP5,RERG,WNT5A,STC2,GJA1,FRZB,CAMP,SOX17,SEMA6D,MT1H,SLIT3,TLL2,NPR1,EPHA7,GNG4,LGMN,TRIM40,RGS4,SLIT2,TNK1
GO:0050803	regulation of synapse structure or activity	17	165	0.5	0.0018	9606.ENSP00000247182,9606.ENSP00000252486,9606.ENSP00000264634,9606.ENSP00000277120,9606.ENSP00000332879,9606.ENSP00000341170,9606.ENSP00000354207,9606.ENSP00000355026,9606.ENSP00000355187,9606.ENSP00000358309,9606.ENSP00000363081,9606.ENSP00000365503,9606.ENSP00000366058,9606.ENSP00000385142,9606.ENSP00000392423,9606.ENSP00000402460,9606.ENSP00000407118	SIX1,APOE,WNT5A,NTRK2,FLRT2,PTN,NTRK3,ARHGEF15,LRRTM3,EPHA7,DKK1,SHISA7,SYNDIG1,NRXN1,RELN,CLSTN2,SYBU
GO:0010604	positive regulation of macromolecule metabolic process	138	3081	0.14	0.0019	9606.ENSP00000001146,9606.ENSP00000006053,9606.ENSP00000052754,9606.ENSP00000217169,9606.ENSP00000217407,9606.ENSP00000222598,9606.ENSP00000225831,9606.ENSP00000225844,9606.ENSP00000225964,9606.ENSP00000231751,9606.ENSP00000233242,9606.ENSP00000239461,9606.ENSP00000242249,9606.ENSP00000245479,9606.ENSP00000247182,9606.ENSP00000249499,9606.ENSP00000252486,9606.ENSP00000252997,9606.ENSP00000253796,…	CYP26B1,CX3CL1,DCN,BIRC7,LBP,DLX5,CCL2,CCL13,COL1A1,LTF,APOB,PRRX1,RAMP3,SOX9,SIX1,HOXD9,APOE,GATA5,RAMP2,BARX1,DUSP26,SPX,PDGFRA,FOXF2,CDH1,MEOX2,RIMS2,FOXF1,C6,KDR,SHC2,WNT5A,KLF1,TNC,OSR1,EGFR,CRH,NTRK2,BARX2,FLT1,GJA1,ZIC1,PRG3,GRHL3,EN1,INHBB,T,SOX17,EN2,ANTXR1,HOXD4,ONECUT1,IGF1,CDK5R2,SIX2,LDB2,HOXC10,CCL19,HOXD8,LIMCH1,CSRNP3,PCK1,C8orf4,SOX11,PGR,FBN1,NR2F1,FOXC2,SOX1,EYA2,EDN3,LMO1,C1QT…
GO:0021537	telencephalon development	21	237	0.43	0.0019	9606.ENSP00000215368,9606.ENSP00000222598,9606.ENSP00000264634,9606.ENSP00000275493,9606.ENSP00000277120,9606.ENSP00000304250,9606.ENSP00000304408,9606.ENSP00000311165,9606.ENSP00000324651,9606.ENSP00000332256,9606.ENSP00000355001,9606.ENSP00000359629,9606.ENSP00000360021,9606.ENSP00000361214,9606.ENSP00000367972,9606.ENSP00000370340,9606.ENSP00000377353,9606.ENSP00000379140,9606.ENSP00000392423,…	EFNA2,DLX5,WNT5A,EGFR,NTRK2,CDK5R2,COL3A1,AQP1,TMEM108,ALDH1A3,POU3F3,CRTAC1,GNG12,NRG3,ID4,NFIB,DRD1,CXCL12,RELN,SLIT2,EMX2
GO:0043010	camera-type eye development	24	292	0.4	0.0019	9606.ENSP00000245479,9606.ENSP00000257290,9606.ENSP00000261037,9606.ENSP00000264634,9606.ENSP00000275493,9606.ENSP00000277120,9606.ENSP00000282561,9606.ENSP00000284240,9606.ENSP00000288955,9606.ENSP00000293599,9606.ENSP00000303211,9606.ENSP00000316729,9606.ENSP00000322568,9606.ENSP00000325527,9606.ENSP00000326371,9606.ENSP00000330218,9606.ENSP00000332256,9606.ENSP00000341170,9606.ENSP00000354207,…	SOX9,PDGFRA,COL8A1,WNT5A,EGFR,NTRK2,GJA1,THY1,GRHL3,AQP5,ACHE,RHOJ,SOX11,FBN1,FOXC2,SOX1,ALDH1A3,PTN,NTRK3,ARHGEF15,NES,COL4A1,EFEMP1,FZD4
GO:0043200	response to amino acid	13	103	0.59	0.0019	9606.ENSP00000225964,9606.ENSP00000247182,9606.ENSP00000257290,9606.ENSP00000275493,9606.ENSP00000277120,9606.ENSP00000297268,9606.ENSP00000304408,9606.ENSP00000319814,9606.ENSP00000341170,9606.ENSP00000362776,9606.ENSP00000364979,9606.ENSP00000402608,9606.ENSP00000477715	COL1A1,SIX1,PDGFRA,EGFR,NTRK2,COL1A2,COL3A1,PCK1,PTN,COL16A1,COL4A1,CPS1,CPEB1
GO:0051050	positive regulation of transport	52	892	0.25	0.0019	9606.ENSP00000225831,9606.ENSP00000242249,9606.ENSP00000250111,9606.ENSP00000252486,9606.ENSP00000261292,9606.ENSP00000261769,9606.ENSP00000262186,9606.ENSP00000264218,9606.ENSP00000264634,9606.ENSP00000275493,9606.ENSP00000276571,9606.ENSP00000282561,9606.ENSP00000282928,9606.ENSP00000284240,9606.ENSP00000290271,9606.ENSP00000295228,9606.ENSP00000296435,9606.ENSP00000297954,9606.ENSP00000302665,…	CCL2,RAMP3,ATP1B2,APOE,LIPG,CDH1,KCNH2,NMU,WNT5A,EGFR,CRH,GJA1,ZIC1,THY1,STC1,INHBB,CAMP,WNK2,IGF1,ACHE,CDK5R2,CCL19,AQP1,SLC34A1,SOX11,SLC35D3,EDN3,C1QTNF1,TRPC6,CACNA2D1,ANK2,NPR1,KCNB1,TRPC3,PDX1,SDC1,IL33,DRD1,CXCL12,TF,HMSD,ADIPOQ,RELN,C4A,CADPS2,SYBU,SLC30A8,TRDN,SYT7,APLNR,CD177,VEGFC
GO:0072676	lymphocyte migration	10	61	0.7	0.0019	9606.ENSP00000006053,9606.ENSP00000225831,9606.ENSP00000225844,9606.ENSP00000308815,9606.ENSP00000378118,9606.ENSP00000379140,9606.ENSP00000478024,9606.ENSP00000479097,9606.ENSP00000479955,9606.ENSP00000484078	CX3CL1,CCL2,CCL13,CCL19,CCL8,CXCL12,CCL16,CCL14,CCL18,CCL15
GO:0097529	myeloid leukocyte migration	13	103	0.59	0.0019	9606.ENSP00000006053,9606.ENSP00000225831,9606.ENSP00000225844,9606.ENSP00000282397,9606.ENSP00000284878,9606.ENSP00000308815,9606.ENSP00000337128,9606.ENSP00000378118,9606.ENSP00000478024,9606.ENSP00000479097,9606.ENSP00000479536,9606.ENSP00000479955,9606.ENSP00000484078	CX3CL1,CCL2,CCL13,FLT1,CXADR,CCL19,EDN3,CCL8,CCL16,CCL14,CD177,CCL18,CCL15
GO:0009893	positive regulation of metabolic process	145	3280	0.13	0.0022	9606.ENSP00000001146,9606.ENSP00000006053,9606.ENSP00000052754,9606.ENSP00000217169,9606.ENSP00000217407,9606.ENSP00000222598,9606.ENSP00000225831,9606.ENSP00000225844,9606.ENSP00000225964,9606.ENSP00000231751,9606.ENSP00000233242,9606.ENSP00000239461,9606.ENSP00000242249,9606.ENSP00000245479,9606.ENSP00000247182,9606.ENSP00000249499,9606.ENSP00000252486,9606.ENSP00000252997,9606.ENSP00000253796,…	CYP26B1,CX3CL1,DCN,BIRC7,LBP,DLX5,CCL2,CCL13,COL1A1,LTF,APOB,PRRX1,RAMP3,SOX9,SIX1,HOXD9,APOE,GATA5,RAMP2,BARX1,IGJ,DUSP26,SPX,PDGFRA,FOXF2,CDH1,MEOX2,RIMS2,FOXF1,C6,KDR,SHC2,WNT5A,KLF1,TNC,OSR1,EGFR,CRH,NTRK2,BARX2,FLT1,GJA1,ZIC1,GPR116,PRG3,GRHL3,EN1,INHBB,T,SOX17,EN2,ANTXR1,HOXD4,ONECUT1,IGF1,CDK5R2,SIX2,LDB2,HOXC10,CCL19,HOXD8,RNF152,LIMCH1,CSRNP3,PCK1,C8orf4,SOX11,PGR,FBN1,NR2F1,FOXC2,NOS2,S…
GO:0010243	response to organonitrogen compound	51	876	0.25	0.0022	9606.ENSP00000225964,9606.ENSP00000233813,9606.ENSP00000245479,9606.ENSP00000247182,9606.ENSP00000257290,9606.ENSP00000261769,9606.ENSP00000264834,9606.ENSP00000265087,9606.ENSP00000275493,9606.ENSP00000276571,9606.ENSP00000277120,9606.ENSP00000282561,9606.ENSP00000290271,9606.ENSP00000295228,9606.ENSP00000297268,9606.ENSP00000298223,9606.ENSP00000299766,9606.ENSP00000302665,9606.ENSP00000304408,…	COL1A1,IGFBP5,SOX9,SIX1,PDGFRA,CDH1,KLF1,STC2,EGFR,CRH,NTRK2,GJA1,STC1,INHBB,COL1A2,FOLR2,MC4R,IGF1,COL3A1,GABRB3,AQP1,PCK1,SLC34A1,FBN1,FOXC2,TUSC5,PKLR,PTN,CACNA2D1,SLC30A10,COL16A1,COL4A1,ERRFI1,TRPC3,SDC1,LGMN,DRD1,CXCL12,GRIN2A,ADIPOQ,BCAR1,IGF2,GABRA1,RGS4,CPS1,AGTR1,SLIT2,HTR2A,CPEB1,GPIHBP1,GHR
GO:0032870	cellular response to hormone stimulus	38	585	0.3	0.0022	9606.ENSP00000233242,9606.ENSP00000242249,9606.ENSP00000247182,9606.ENSP00000253796,9606.ENSP00000265131,9606.ENSP00000275493,9606.ENSP00000276571,9606.ENSP00000282561,9606.ENSP00000290271,9606.ENSP00000295228,9606.ENSP00000311165,9606.ENSP00000319814,9606.ENSP00000321424,9606.ENSP00000325120,9606.ENSP00000325527,9606.ENSP00000325819,9606.ENSP00000326371,9606.ENSP00000329548,9606.ENSP00000332164,…	APOB,RAMP3,SIX1,RAMP2,TNC,EGFR,CRH,GJA1,STC1,INHBB,AQP1,PCK1,SLC34A1,PGR,FBN1,NR2F1,FOXC2,TUSC5,SLIT3,PKLR,PAQR9,ATP1A2,SLC30A10,ESRRG,PRKAA2,LY6G6D,ERRFI1,NR0B1,NR2F2,ADIPOQ,BCAR1,IGF2,CPS1,AGTR1,SLIT2,CPEB1,YAP1,GHR
GO:0061337	cardiac conduction	10	63	0.69	0.0023	9606.ENSP00000250111,9606.ENSP00000262186,9606.ENSP00000282561,9606.ENSP00000284878,9606.ENSP00000306275,9606.ENSP00000319591,9606.ENSP00000349320,9606.ENSP00000349588,9606.ENSP00000354490,9606.ENSP00000389714	ATP1B2,KCNH2,GJA1,CXADR,KCNK3,KCND3,CACNA2D1,ANK2,ATP1A2,CTNNA3
GO:0007167	enzyme linked receptor protein signaling pathway	43	698	0.28	0.0024	9606.ENSP00000215368,9606.ENSP00000222598,9606.ENSP00000225964,9606.ENSP00000245479,9606.ENSP00000257290,9606.ENSP00000261978,9606.ENSP00000263409,9606.ENSP00000263923,9606.ENSP00000264554,9606.ENSP00000275493,9606.ENSP00000277120,9606.ENSP00000282397,9606.ENSP00000295228,9606.ENSP00000295633,9606.ENSP00000296946,9606.ENSP00000297268,9606.ENSP00000302665,9606.ENSP00000304408,9606.ENSP00000326371,…	EFNA2,DLX5,COL1A1,SOX9,PDGFRA,LTBP2,LIFR,KDR,SHC2,EGFR,NTRK2,FLT1,INHBB,FSTL1,T,COL1A2,IGF1,COL3A1,FOXC2,FLRT2,EPHA3,PTN,FERMT2,FMOD,GFRA1,COL4A2,NTRK3,SLC30A10,DDR2,NPR1,EPHA7,BMP5,NRG3,COL4A1,EFEMP1,BCAR1,IGF2,ESRP1,PDGFRL,TNK1,TMEM100,VEGFC,GHR
GO:0010647	positive regulation of cell communication	82	1631	0.19	0.0024	9606.ENSP00000006053,9606.ENSP00000052754,9606.ENSP00000217169,9606.ENSP00000217407,9606.ENSP00000222598,9606.ENSP00000225831,9606.ENSP00000225844,9606.ENSP00000225964,9606.ENSP00000231751,9606.ENSP00000233813,9606.ENSP00000239461,9606.ENSP00000242249,9606.ENSP00000245479,9606.ENSP00000252997,9606.ENSP00000257290,9606.ENSP00000262231,9606.ENSP00000263923,9606.ENSP00000264218,9606.ENSP00000264554,…	CX3CL1,DCN,BIRC7,LBP,DLX5,CCL2,CCL13,COL1A1,LTF,IGFBP5,PRRX1,RAMP3,SOX9,GATA5,PDGFRA,RIMS2,KDR,NMU,SHC2,WNT5A,EGFR,CRH,NTRK2,FLT1,GJA1,DGKI,INHBB,WNK2,IGF1,COL3A1,CCL19,GPR4,C8orf4,LURAP1L,SOX11,TMEM108,EDN3,C1QTNF1,PTN,SMOC2,RSPO1,RSPO3,NTRK3,SLC30A10,NPR1,BMP5,NRG3,DKK1,SHISA7,UBD,ITGA8,PDX1,IGFBP3,ESM1,SHOX2,LGMN,DRD1,CCL8,GRIN2A,AKAP12,NRXN1,ADIPOQ,IGF2,RELN,RGS4,CLSTN2,CCBE1,SYBU,SLC30A8,FZD…
GO:0010739	positive regulation of protein kinase A signaling	5	11	1.14	0.0024	9606.ENSP00000242249,9606.ENSP00000319914,9606.ENSP00000384537,9606.ENSP00000385142,9606.ENSP00000389814	RAMP3,C8orf4,AKAP12,NRXN1,ADIPOQ
GO:0061564	axon development	28	377	0.36	0.0024	9606.ENSP00000215368,9606.ENSP00000222598,9606.ENSP00000255448,9606.ENSP00000256509,9606.ENSP00000264634,9606.ENSP00000265131,9606.ENSP00000268603,9606.ENSP00000332164,9606.ENSP00000332879,9606.ENSP00000337451,9606.ENSP00000345179,9606.ENSP00000345985,9606.ENSP00000347451,9606.ENSP00000347591,9606.ENSP00000357129,9606.ENSP00000358309,9606.ENSP00000359629,9606.ENSP00000370340,9606.ENSP00000377047,…	EFNA2,DLX5,DCLK1,CHL1,WNT5A,TNC,CDH11,SLIT3,FLRT2,EPHA3,APOD,LRFN2,LINGO1,GFRA1,SPTA1,EPHA7,CRTAC1,NFIB,PTPRZ1,CXCL12,GP5,NRXN1,RELN,KIF5A,SLIT2,TENM2,SPTB,FOXD1
GO:0098655	cation transmembrane transport	44	720	0.27	0.0024	9606.ENSP00000221444,9606.ENSP00000240662,9606.ENSP00000250111,9606.ENSP00000251127,9606.ENSP00000253122,9606.ENSP00000261200,9606.ENSP00000262186,9606.ENSP00000262418,9606.ENSP00000268122,9606.ENSP00000275300,9606.ENSP00000281830,9606.ENSP00000287766,9606.ENSP00000294413,9606.ENSP00000294725,9606.ENSP00000303960,9606.ENSP00000305302,9606.ENSP00000306275,9606.ENSP00000306497,9606.ENSP00000308815,…	KCNA7,KCNJ8,ATP1B2,NALCN,SLC6A8,ABCC9,KCNH2,SLC4A1,RHCG,SLC22A3,KCNE4,SLC6A1,RHCE,KCNT2,ABCC8,SLC6A19,KCNK3,KCNJ4,CCL19,AQP1,KCNK10,KCND3,SLC34A1,KCNK12,TRPC6,SCNN1B,CACNA2D1,ATP1A2,SLC30A10,FAM26E,RHAG,KCNB1,SLC7A3,TRPC3,STEAP2,GRIN2A,TF,SLC13A5,SLC30A8,KCNA2,GRIK4,HTR2A,TRDN,RHBG
GO:0001654	eye development	26	339	0.37	0.0025	9606.ENSP00000245479,9606.ENSP00000257290,9606.ENSP00000261037,9606.ENSP00000264634,9606.ENSP00000275493,9606.ENSP00000277120,9606.ENSP00000282561,9606.ENSP00000284240,9606.ENSP00000288955,9606.ENSP00000293599,9606.ENSP00000303211,9606.ENSP00000316729,9606.ENSP00000322568,9606.ENSP00000325527,9606.ENSP00000326371,9606.ENSP00000330218,9606.ENSP00000332256,9606.ENSP00000341170,9606.ENSP00000345192,…	SOX9,PDGFRA,COL8A1,WNT5A,EGFR,NTRK2,GJA1,THY1,GRHL3,AQP5,ACHE,RHOJ,SOX11,FBN1,FOXC2,SOX1,ALDH1A3,PTN,OLFM3,NTRK3,ARHGEF15,SMOC1,NES,COL4A1,EFEMP1,FZD4
GO:0009611	response to wounding	36	547	0.3	0.0025	9606.ENSP00000006053,9606.ENSP00000052754,9606.ENSP00000225964,9606.ENSP00000252997,9606.ENSP00000257290,9606.ENSP00000262426,9606.ENSP00000262659,9606.ENSP00000264634,9606.ENSP00000265131,9606.ENSP00000275493,9606.ENSP00000282561,9606.ENSP00000288490,9606.ENSP00000288955,9606.ENSP00000291526,9606.ENSP00000295228,9606.ENSP00000297268,9606.ENSP00000302665,9606.ENSP00000303211,9606.ENSP00000304408,…	CX3CL1,DCN,COL1A1,GATA5,PDGFRA,FOXF1,CCM2L,WNT5A,TNC,EGFR,GJA1,DGKI,GRHL3,TFF2,INHBB,COL1A2,IGF1,ACHE,COL3A1,GPR4,A2M,SERPINA5,TRPC6,APOD,NTRK3,EPB41L4B,TRPC3,HBD,SDC1,GRIN2A,GP5,ZFPM2,DGKB,SYT7,YAP1,CD177
GO:0015893	drug transport	16	155	0.5	0.0025	9606.ENSP00000237612,9606.ENSP00000253122,9606.ENSP00000258403,9606.ENSP00000275300,9606.ENSP00000282561,9606.ENSP00000293599,9606.ENSP00000298223,9606.ENSP00000311165,9606.ENSP00000349270,9606.ENSP00000360217,9606.ENSP00000363417,9606.ENSP00000369654,9606.ENSP00000377353,9606.ENSP00000406220,9606.ENSP00000434034,9606.ENSP00000467271	ABCG2,SLC6A8,SLC19A3,SLC22A3,GJA1,AQP5,FOLR2,AQP1,HBM,RHAG,SLC7A3,HBD,DRD1,SLC13A5,FZD4,ABCA8
GO:0042472	inner ear morphogenesis	12	92	0.6	0.0025	9606.ENSP00000222598,9606.ENSP00000239461,9606.ENSP00000245479,9606.ENSP00000247182,9606.ENSP00000264634,9606.ENSP00000282928,9606.ENSP00000288955,9606.ENSP00000295113,9606.ENSP00000332256,9606.ENSP00000342626,9606.ENSP00000367316,9606.ENSP00000428480	DLX5,PRRX1,SOX9,SIX1,WNT5A,ZIC1,GRHL3,FRZB,ALDH1A3,EYA1,ITGA8,DLX6
GO:0050794	regulation of cellular process	390	10484	0.06	0.0025	9606.ENSP00000001146,9606.ENSP00000006053,9606.ENSP00000007699,9606.ENSP00000014914,9606.ENSP00000040584,9606.ENSP00000052754,9606.ENSP00000205143,9606.ENSP00000207157,9606.ENSP00000215368,9606.ENSP00000216733,9606.ENSP00000217169,9606.ENSP00000217407,9606.ENSP00000219022,9606.ENSP00000222139,9606.ENSP00000222598,9606.ENSP00000225831,9606.ENSP00000225844,9606.ENSP00000225964,9606.ENSP00000230538,…	CYP26B1,CX3CL1,YBX2,GPRC5A,HOXC8,DCN,DLL3,TBX15,EFNA2,EFS,BIRC7,LBP,OLFM4,EPOR,DLX5,CCL2,CCL13,COL1A1,LAMA4,LTF,APOB,IGFBP5,PPP1R3C,PRRX1,TBX4,RAMP3,HOXC12,HOXC6,TNFAIP6,PIWIL1,SOX9,SIX1,HOXD9,ATP1B2,APOE,GATA5,BPIFB1,RAMP2,BARX1,IGJ,DCLK1,FABP4,DUSP26,CHL1,RERG,SPX,PDGFRA,FOXF2,TRHDE,ABCC9,LIPG,CDH1,LTBP2,MEOX2,KCNH2,RIMS2,FOXF1,CCM2L,NOVA2,LIFR,C6,KDR,NMU,GABRA4,PRKG2,ADD2,SHC2,WNT5A,KLF1,STC2,…
GO:0050808	synapse organization	18	189	0.46	0.0025	9606.ENSP00000251296,9606.ENSP00000252486,9606.ENSP00000261769,9606.ENSP00000264634,9606.ENSP00000265131,9606.ENSP00000277120,9606.ENSP00000303211,9606.ENSP00000324651,9606.ENSP00000363081,9606.ENSP00000364979,9606.ENSP00000365745,9606.ENSP00000367151,9606.ENSP00000370485,9606.ENSP00000376911,9606.ENSP00000377353,9606.ENSP00000385142,9606.ENSP00000392423,9606.ENSP00000407118	IGSF21,APOE,CDH1,WNT5A,TNC,NTRK2,ACHE,TMEM108,DKK1,COL4A1,CTTN,PCDH17,NLGN4X,LGMN,DRD1,NRXN1,RELN,SYBU
GO:0023056	positive regulation of signaling	82	1638	0.19	0.0026	9606.ENSP00000006053,9606.ENSP00000052754,9606.ENSP00000217169,9606.ENSP00000217407,9606.ENSP00000222598,9606.ENSP00000225831,9606.ENSP00000225844,9606.ENSP00000225964,9606.ENSP00000231751,9606.ENSP00000233813,9606.ENSP00000239461,9606.ENSP00000242249,9606.ENSP00000245479,9606.ENSP00000252997,9606.ENSP00000257290,9606.ENSP00000262231,9606.ENSP00000263923,9606.ENSP00000264218,9606.ENSP00000264554,…	CX3CL1,DCN,BIRC7,LBP,DLX5,CCL2,CCL13,COL1A1,LTF,IGFBP5,PRRX1,RAMP3,SOX9,GATA5,PDGFRA,RIMS2,KDR,NMU,SHC2,WNT5A,EGFR,CRH,NTRK2,FLT1,GJA1,DGKI,INHBB,WNK2,IGF1,COL3A1,CCL19,GPR4,C8orf4,LURAP1L,SOX11,TMEM108,EDN3,C1QTNF1,PTN,SMOC2,RSPO1,RSPO3,NTRK3,SLC30A10,NPR1,BMP5,NRG3,DKK1,SHISA7,UBD,ITGA8,PDX1,IGFBP3,ESM1,SHOX2,LGMN,DRD1,CCL8,GRIN2A,AKAP12,NRXN1,ADIPOQ,IGF2,RELN,RGS4,CLSTN2,CCBE1,SYBU,SLC30A8,FZD…
GO:0030449	regulation of complement activation	9	52	0.72	0.0027	9606.ENSP00000263413,9606.ENSP00000296280,9606.ENSP00000314299,9606.ENSP00000319464,9606.ENSP00000322061,9606.ENSP00000323929,9606.ENSP00000356024,9606.ENSP00000385035,9606.ENSP00000396688	C6,MASP1,CFHR1,CPN2,C7,A2M,CR2,C1S,C4A
GO:0051046	regulation of secretion	44	728	0.27	0.0028	9606.ENSP00000256969,9606.ENSP00000262231,9606.ENSP00000262426,9606.ENSP00000264218,9606.ENSP00000264634,9606.ENSP00000275493,9606.ENSP00000276571,9606.ENSP00000282561,9606.ENSP00000290271,9606.ENSP00000295228,9606.ENSP00000296435,9606.ENSP00000302665,9606.ENSP00000303211,9606.ENSP00000303960,9606.ENSP00000304250,9606.ENSP00000305613,9606.ENSP00000308815,9606.ENSP00000311165,9606.ENSP00000320209,…	SPX,RIMS2,FOXF1,NMU,WNT5A,EGFR,CRH,GJA1,STC1,INHBB,CAMP,IGF1,ACHE,ABCC8,CDK5R2,CPLX1,CCL19,AQP1,CIDEA,SOX11,NOS2,EDN3,C1QTNF1,NPR1,MYO6,KCNB1,IL13RA2,PDX1,SDC1,IL33,RPH3A,CXCL12,NRXN1,HMSD,ADIPOQ,CADPS2,SYBU,SLC30A8,AGTR1,KCNA2,HTR2A,SYT7,CD177,VEGFC
GO:0071396	cellular response to lipid	33	486	0.32	0.0028	9606.ENSP00000001146,9606.ENSP00000217407,9606.ENSP00000225831,9606.ENSP00000225964,9606.ENSP00000233242,9606.ENSP00000242249,9606.ENSP00000245479,9606.ENSP00000246635,9606.ENSP00000264634,9606.ENSP00000265131,9606.ENSP00000272223,9606.ENSP00000275493,9606.ENSP00000276571,9606.ENSP00000290271,9606.ENSP00000296946,9606.ENSP00000311165,9606.ENSP00000319814,9606.ENSP00000325120,9606.ENSP00000325819,…	CYP26B1,LBP,CCL2,COL1A1,APOB,RAMP3,SOX9,KRT13,WNT5A,TNC,OSR1,EGFR,CRH,STC1,T,AQP1,PCK1,PGR,NR2F1,NOS2,EPHA3,PTN,PAQR9,NTRK3,ATP1A2,ESRRG,PRKAA2,ERRFI1,NR0B1,NR2F2,CPS1,FZD4,YAP1
GO:0001932	regulation of protein phosphorylation	71	1370	0.2	0.0029	9606.ENSP00000006053,9606.ENSP00000014914,9606.ENSP00000052754,9606.ENSP00000217169,9606.ENSP00000225831,9606.ENSP00000225844,9606.ENSP00000231751,9606.ENSP00000242249,9606.ENSP00000245479,9606.ENSP00000252486,9606.ENSP00000256104,9606.ENSP00000256261,9606.ENSP00000257290,9606.ENSP00000263923,9606.ENSP00000264554,9606.ENSP00000264634,9606.ENSP00000275493,9606.ENSP00000276571,9606.ENSP00000277120,…	CX3CL1,GPRC5A,DCN,BIRC7,CCL2,CCL13,LTF,RAMP3,SOX9,APOE,FABP4,DUSP26,PDGFRA,KDR,SHC2,WNT5A,EGFR,CRH,NTRK2,FLT1,THY1,INHBB,WNK2,IGF1,CDK5R2,SYNPO2,PODN,CCL19,LIMCH1,C8orf4,FBN1,BGN,FLRT2,EDN3,C1QTNF1,TRPC6,DUSP21,RSPO1,NTRK3,LRRTM3,SLC30A10,DDR2,EPHA7,BMP5,PPAP2B,NRG3,DKK1,CAMK2N1,ERRFI1,IGFBP3,DRD1,NR2F2,CCL8,NRXN1,ADIPOQ,IGF2,RELN,RGS4,IL34,LRRC15,SLIT2,FZD4,HTR2A,GRM4,APLNR,CCL16,CCL14,CCL18,VEG…
GO:0048545	response to steroid hormone	25	324	0.37	0.003	9606.ENSP00000225964,9606.ENSP00000253796,9606.ENSP00000258873,9606.ENSP00000275493,9606.ENSP00000276571,9606.ENSP00000290271,9606.ENSP00000311165,9606.ENSP00000325120,9606.ENSP00000325819,9606.ENSP00000330658,9606.ENSP00000332164,9606.ENSP00000341170,9606.ENSP00000341564,9606.ENSP00000354207,9606.ENSP00000354490,9606.ENSP00000355904,9606.ENSP00000363973,9606.ENSP00000366702,9606.ENSP00000368253,…	COL1A1,RAMP2,ACSBG1,EGFR,CRH,STC1,AQP1,PGR,NR2F1,PAPPA,SLIT3,PTN,PAQR9,NTRK3,ATP1A2,ESRRG,ALPL,ERRFI1,NR0B1,SDC1,NR2F2,ADIPOQ,CPS1,SLIT2,YAP1
GO:0050806	positive regulation of synaptic transmission	14	126	0.53	0.0032	9606.ENSP00000262231,9606.ENSP00000264218,9606.ENSP00000275493,9606.ENSP00000276571,9606.ENSP00000277120,9606.ENSP00000341170,9606.ENSP00000365503,9606.ENSP00000376911,9606.ENSP00000377353,9606.ENSP00000379818,9606.ENSP00000385142,9606.ENSP00000392423,9606.ENSP00000397181,9606.ENSP00000402460	RIMS2,NMU,EGFR,CRH,NTRK2,PTN,SHISA7,LGMN,DRD1,GRIN2A,NRXN1,RELN,RGS4,CLSTN2
GO:0014070	response to organic cyclic compound	50	873	0.24	0.0034	9606.ENSP00000225831,9606.ENSP00000225964,9606.ENSP00000233242,9606.ENSP00000233813,9606.ENSP00000240662,9606.ENSP00000242249,9606.ENSP00000247182,9606.ENSP00000253796,9606.ENSP00000258873,9606.ENSP00000261769,9606.ENSP00000262426,9606.ENSP00000265087,9606.ENSP00000265131,9606.ENSP00000275493,9606.ENSP00000276571,9606.ENSP00000282561,9606.ENSP00000290271,9606.ENSP00000298223,9606.ENSP00000308725,…	CCL2,COL1A1,APOB,IGFBP5,KCNJ8,RAMP3,SIX1,RAMP2,ACSBG1,CDH1,FOXF1,STC2,TNC,EGFR,CRH,GJA1,STC1,FOLR2,GABRB3,AQP1,PCK1,CIDEA,SLC34A1,PGR,NR2F1,PAPPA,SLIT3,PKLR,PTN,PAQR9,APOA4,NTRK3,ATP1A2,ESRRG,ALPL,ERRFI1,NR0B1,TRPC3,SDC1,DRD1,NR2F2,ADIPOQ,GABRA1,RGS4,CPS1,HID1,SLIT2,HTR2A,YAP1,GHR
GO:2000257	regulation of protein activation cascade	9	54	0.71	0.0034	9606.ENSP00000263413,9606.ENSP00000296280,9606.ENSP00000314299,9606.ENSP00000319464,9606.ENSP00000322061,9606.ENSP00000323929,9606.ENSP00000356024,9606.ENSP00000385035,9606.ENSP00000396688	C6,MASP1,CFHR1,CPN2,C7,A2M,CR2,C1S,C4A
GO:0050679	positive regulation of epithelial cell proliferation	17	178	0.47	0.0035	9606.ENSP00000222598,9606.ENSP00000245479,9606.ENSP00000263923,9606.ENSP00000264634,9606.ENSP00000272223,9606.ENSP00000275493,9606.ENSP00000302665,9606.ENSP00000322568,9606.ENSP00000341170,9606.ENSP00000342626,9606.ENSP00000357980,9606.ENSP00000359866,9606.ENSP00000379140,9606.ENSP00000419422,9606.ENSP00000428480,9606.ENSP00000475344,9606.ENSP00000480043	DLX5,SOX9,KDR,WNT5A,OSR1,EGFR,IGF1,SOX11,PTN,EYA1,HTRA1,BMP5,CXCL12,AGTR1,DLX6,APLNR,VEGFC
GO:0050807	regulation of synapse organization	16	161	0.48	0.0036	9606.ENSP00000247182,9606.ENSP00000252486,9606.ENSP00000264634,9606.ENSP00000277120,9606.ENSP00000332879,9606.ENSP00000341170,9606.ENSP00000354207,9606.ENSP00000355026,9606.ENSP00000355187,9606.ENSP00000358309,9606.ENSP00000363081,9606.ENSP00000365503,9606.ENSP00000366058,9606.ENSP00000385142,9606.ENSP00000392423,9606.ENSP00000402460	SIX1,APOE,WNT5A,NTRK2,FLRT2,PTN,NTRK3,ARHGEF15,LRRTM3,EPHA7,DKK1,SHISA7,SYNDIG1,NRXN1,RELN,CLSTN2
GO:0006959	humoral immune response	21	252	0.41	0.0037	9606.ENSP00000225831,9606.ENSP00000225844,9606.ENSP00000231751,9606.ENSP00000253354,9606.ENSP00000254801,9606.ENSP00000263413,9606.ENSP00000270879,9606.ENSP00000296028,9606.ENSP00000296280,9606.ENSP00000296435,9606.ENSP00000308815,9606.ENSP00000314299,9606.ENSP00000322061,9606.ENSP00000354280,9606.ENSP00000356024,9606.ENSP00000378118,9606.ENSP00000379140,9606.ENSP00000385035,9606.ENSP00000396688,…	CCL2,CCL13,LTF,BPIFB1,IGJ,C6,FCN3,PPBP,MASP1,CAMP,CCL19,CFHR1,C7,PRSS3,CR2,CCL8,CXCL12,C1S,C4A,CCL18,PRSS3P2
GO:1900020	positive regulation of protein kinase C activity	4	6	1.31	0.0038	9606.ENSP00000264634,9606.ENSP00000275493,9606.ENSP00000319914,9606.ENSP00000385142	WNT5A,EGFR,C8orf4,NRXN1
GO:0000904	cell morphogenesis involved in differentiation	33	498	0.31	0.004	9606.ENSP00000215368,9606.ENSP00000222598,9606.ENSP00000255448,9606.ENSP00000256509,9606.ENSP00000264634,9606.ENSP00000268603,9606.ENSP00000290271,9606.ENSP00000297316,9606.ENSP00000301945,9606.ENSP00000332164,9606.ENSP00000332879,9606.ENSP00000334008,9606.ENSP00000342858,9606.ENSP00000343899,9606.ENSP00000345985,9606.ENSP00000347451,9606.ENSP00000347591,9606.ENSP00000357129,9606.ENSP00000358309,…	EFNA2,DLX5,DCLK1,CHL1,WNT5A,CDH11,STC1,SOX17,ANTXR1,SLIT3,FLRT2,PARVA,FERMT2,FRMD6,LRFN2,LINGO1,GFRA1,SPTA1,EPHA7,DKK1,ITGA8,NFIB,PTPRZ1,CXCL12,GP5,NRXN1,RELN,KIF5A,SLIT2,TENM2,FZD4,SPTB,FOXD1
GO:0030595	leukocyte chemotaxis	14	130	0.52	0.0041	9606.ENSP00000006053,9606.ENSP00000217407,9606.ENSP00000225831,9606.ENSP00000225844,9606.ENSP00000282397,9606.ENSP00000284878,9606.ENSP00000308815,9606.ENSP00000337128,9606.ENSP00000378118,9606.ENSP00000379140,9606.ENSP00000478024,9606.ENSP00000479097,9606.ENSP00000479955,9606.ENSP00000484078	CX3CL1,LBP,CCL2,CCL13,FLT1,CXADR,CCL19,EDN3,CCL8,CXCL12,CCL16,CCL14,CCL18,CCL15
GO:0051047	positive regulation of secretion	28	393	0.34	0.0041	9606.ENSP00000264218,9606.ENSP00000264634,9606.ENSP00000275493,9606.ENSP00000276571,9606.ENSP00000282561,9606.ENSP00000295228,9606.ENSP00000296435,9606.ENSP00000302665,9606.ENSP00000303211,9606.ENSP00000304250,9606.ENSP00000308815,9606.ENSP00000311165,9606.ENSP00000322568,9606.ENSP00000337128,9606.ENSP00000340864,9606.ENSP00000357669,9606.ENSP00000360806,9606.ENSP00000370421,9606.ENSP00000370542,…	NMU,WNT5A,EGFR,CRH,GJA1,INHBB,CAMP,IGF1,ACHE,CDK5R2,CCL19,AQP1,SOX11,EDN3,C1QTNF1,NPR1,KCNB1,PDX1,SDC1,IL33,CXCL12,HMSD,CADPS2,SYBU,SLC30A8,SYT7,CD177,VEGFC
GO:0014912	negative regulation of smooth muscle cell migration	6	22	0.92	0.0042	9606.ENSP00000233813,9606.ENSP00000324857,9606.ENSP00000363092,9606.ENSP00000370473,9606.ENSP00000389814,9606.ENSP00000422591	IGFBP5,SEMA6D,PRKG1,IGFBP3,ADIPOQ,SLIT2
GO:0051216	cartilage development	15	147	0.49	0.0042	9606.ENSP00000225964,9606.ENSP00000228938,9606.ENSP00000239461,9606.ENSP00000245479,9606.ENSP00000260302,9606.ENSP00000264634,9606.ENSP00000272223,9606.ENSP00000281437,9606.ENSP00000290271,9606.ENSP00000304502,9606.ENSP00000359866,9606.ENSP00000370340,9606.ENSP00000374240,9606.ENSP00000379644,9606.ENSP00000386498	COL1A1,MGP,PRRX1,SOX9,MMP13,WNT5A,OSR1,BARX2,STC1,SIX2,BMP5,NFIB,SHOX2,SOX6,HOXD3
GO:0070372	regulation of ERK1 and ERK2 cascade	22	274	0.39	0.0042	9606.ENSP00000006053,9606.ENSP00000225831,9606.ENSP00000225844,9606.ENSP00000242249,9606.ENSP00000256261,9606.ENSP00000257290,9606.ENSP00000263923,9606.ENSP00000275493,9606.ENSP00000297954,9606.ENSP00000308815,9606.ENSP00000355893,9606.ENSP00000358309,9606.ENSP00000364219,9606.ENSP00000366702,9606.ENSP00000378118,9606.ENSP00000385142,9606.ENSP00000389814,9606.ENSP00000437737,9606.ENSP00000478024,…	CX3CL1,CCL2,CCL13,RAMP3,DUSP26,PDGFRA,KDR,EGFR,WNK2,CCL19,SLC30A10,EPHA7,CAMK2N1,ERRFI1,CCL8,NRXN1,ADIPOQ,HTR2A,CCL16,CCL14,CCL18,CCL15
GO:0001704	formation of primary germ layer	13	115	0.54	0.0043	9606.ENSP00000261037,9606.ENSP00000262426,9606.ENSP00000264634,9606.ENSP00000296946,9606.ENSP00000297316,9606.ENSP00000304502,9606.ENSP00000325146,9606.ENSP00000326371,9606.ENSP00000333640,9606.ENSP00000342626,9606.ENSP00000353654,9606.ENSP00000363081,9606.ENSP00000367316	COL8A1,FOXF1,WNT5A,T,SOX17,SIX2,COL12A1,FOXC2,EYA2,EYA1,COL4A2,DKK1,ITGA8
GO:0002920	regulation of humoral immune response	10	70	0.64	0.0043	9606.ENSP00000263413,9606.ENSP00000296280,9606.ENSP00000314299,9606.ENSP00000319464,9606.ENSP00000322061,9606.ENSP00000323929,9606.ENSP00000356024,9606.ENSP00000375683,9606.ENSP00000385035,9606.ENSP00000396688	C6,MASP1,CFHR1,CPN2,C7,A2M,CR2,KLK7,C1S,C4A
GO:0007498	mesoderm development	13	115	0.54	0.0043	9606.ENSP00000205143,9606.ENSP00000262426,9606.ENSP00000264634,9606.ENSP00000272223,9606.ENSP00000296946,9606.ENSP00000304502,9606.ENSP00000326371,9606.ENSP00000333640,9606.ENSP00000342626,9606.ENSP00000363081,9606.ENSP00000367316,9606.ENSP00000384179,9606.ENSP00000478927	DLL3,FOXF1,WNT5A,OSR1,T,SIX2,FOXC2,EYA2,EYA1,DKK1,ITGA8,ZFPM2,YAP1
GO:0007611	learning or memory	20	237	0.41	0.0043	9606.ENSP00000252486,9606.ENSP00000275493,9606.ENSP00000276571,9606.ENSP00000277120,9606.ENSP00000288490,9606.ENSP00000295206,9606.ENSP00000312811,9606.ENSP00000341170,9606.ENSP00000354490,9606.ENSP00000363081,9606.ENSP00000365503,9606.ENSP00000367316,9606.ENSP00000370485,9606.ENSP00000376911,9606.ENSP00000377047,9606.ENSP00000377353,9606.ENSP00000379818,9606.ENSP00000385142,9606.ENSP00000392423,…	APOE,EGFR,CRH,NTRK2,DGKI,EN1,KCNK10,PTN,ATP1A2,DKK1,SHISA7,ITGA8,NLGN4X,LGMN,PTPRZ1,DRD1,GRIN2A,NRXN1,RELN,HTR2A
GO:0045595	regulation of cell differentiation	83	1695	0.18	0.0043	9606.ENSP00000001146,9606.ENSP00000006053,9606.ENSP00000205143,9606.ENSP00000219022,9606.ENSP00000225964,9606.ENSP00000231751,9606.ENSP00000233242,9606.ENSP00000233813,9606.ENSP00000239461,9606.ENSP00000245479,9606.ENSP00000247182,9606.ENSP00000252486,9606.ENSP00000252997,9606.ENSP00000253796,9606.ENSP00000257290,9606.ENSP00000262231,9606.ENSP00000262426,9606.ENSP00000263923,9606.ENSP00000264634,…	CYP26B1,CX3CL1,DLL3,OLFM4,COL1A1,LTF,APOB,IGFBP5,PRRX1,SOX9,SIX1,APOE,GATA5,RAMP2,PDGFRA,RIMS2,FOXF1,KDR,WNT5A,OSR1,EGFR,NTRK2,TENM4,GJA1,THY1,FRZB,SOX17,IGF1,COL3A1,SIX2,CCL19,SOX11,SEMA6D,FBN1,FLRT2,EDN3,EPHA3,LMO1,TRPC6,PTN,EYA1,CMTM5,KEL,LINGO1,NTRK3,SMOC1,DDR2,EPHA7,BMP5,NRG3,DKK1,CTTN,ERRFI1,XK,ID4,NR0B1,IGFBP3,SHOX2,TMEM119,PTPRZ1,EFEMP1,CXCL12,SOX6,SNAI2,ZFPM2,HOXD3,ADIPOQ,IGF2,RELN,RGS4,…
GO:0048523	negative regulation of cellular process	185	4454	0.1	0.0043	9606.ENSP00000001146,9606.ENSP00000006053,9606.ENSP00000014914,9606.ENSP00000040584,9606.ENSP00000052754,9606.ENSP00000205143,9606.ENSP00000207157,9606.ENSP00000217169,9606.ENSP00000225831,9606.ENSP00000225964,9606.ENSP00000231751,9606.ENSP00000233813,9606.ENSP00000239461,9606.ENSP00000242249,9606.ENSP00000243108,9606.ENSP00000245255,9606.ENSP00000245479,9606.ENSP00000247182,9606.ENSP00000249499,…	CYP26B1,CX3CL1,GPRC5A,HOXC8,DCN,DLL3,TBX15,BIRC7,CCL2,COL1A1,LTF,IGFBP5,PRRX1,RAMP3,HOXC6,PIWIL1,SOX9,SIX1,HOXD9,APOE,BPIFB1,RAMP2,BARX1,FABP4,DUSP26,CHL1,RERG,PDGFRA,CDH1,MEOX2,KCNH2,FOXF1,CCM2L,KDR,ADD2,WNT5A,TNC,FCN3,OSR1,EGFR,CRH,PRDM14,NTRK2,BARX2,FLT1,PLEKHH2,GJA1,GPR116,THY1,PRG3,STC1,AZGP1,FRZB,EN1,INHBB,COL6A3,MASP1,FOXQ1,T,SOX17,EN2,WNK2,ARHGAP42,ANTXR1,ONECUT1,IGF1,ACHE,COL3A1,SIX2,HTR…
GO:0051928	positive regulation of calcium ion transport	13	115	0.54	0.0043	9606.ENSP00000225831,9606.ENSP00000242249,9606.ENSP00000276571,9606.ENSP00000284240,9606.ENSP00000290271,9606.ENSP00000340913,9606.ENSP00000349320,9606.ENSP00000349588,9606.ENSP00000368966,9606.ENSP00000377353,9606.ENSP00000379140,9606.ENSP00000439281,9606.ENSP00000475344	CCL2,RAMP3,CRH,THY1,STC1,TRPC6,CACNA2D1,ANK2,TRPC3,DRD1,CXCL12,TRDN,APLNR
GO:0006820	anion transport	34	524	0.3	0.0044	9606.ENSP00000178638,9606.ENSP00000252486,9606.ENSP00000253122,9606.ENSP00000256104,9606.ENSP00000256969,9606.ENSP00000261200,9606.ENSP00000262418,9606.ENSP00000264318,9606.ENSP00000275300,9606.ENSP00000277120,9606.ENSP00000282561,9606.ENSP00000287766,9606.ENSP00000289575,9606.ENSP00000295452,9606.ENSP00000298223,9606.ENSP00000305302,9606.ENSP00000308725,9606.ENSP00000311165,9606.ENSP00000321424,…	CA12,APOE,SLC6A8,FABP4,SPX,ABCC9,SLC4A1,GABRA4,SLC22A3,NTRK2,GJA1,SLC6A1,SLCO2B1,GABRG1,FOLR2,SLC6A19,GABRB3,AQP1,SLC34A1,NOS2,BEST3,APOA4,ABCA4,CLCA2,RHAG,SLC7A3,XK,CLCN4,GABRA1,SLC13A5,GABRR1,CA1,SLCO1C1,APOC1
GO:0008016	regulation of heart contraction	18	201	0.44	0.0044	9606.ENSP00000250111,9606.ENSP00000256969,9606.ENSP00000262186,9606.ENSP00000264218,9606.ENSP00000282561,9606.ENSP00000284878,9606.ENSP00000290271,9606.ENSP00000306275,9606.ENSP00000319591,9606.ENSP00000337128,9606.ENSP00000347055,9606.ENSP00000349320,9606.ENSP00000349588,9606.ENSP00000354490,9606.ENSP00000357669,9606.ENSP00000389714,9606.ENSP00000397181,9606.ENSP00000439281	ATP1B2,SPX,KCNH2,NMU,GJA1,CXADR,STC1,KCNK3,KCND3,EDN3,MYL4,CACNA2D1,ANK2,ATP1A2,NPR1,CTNNA3,RGS4,TRDN
GO:0010628	positive regulation of gene expression	88	1826	0.17	0.0044	9606.ENSP00000001146,9606.ENSP00000052754,9606.ENSP00000222598,9606.ENSP00000225964,9606.ENSP00000233242,9606.ENSP00000239461,9606.ENSP00000242249,9606.ENSP00000245479,9606.ENSP00000247182,9606.ENSP00000249499,9606.ENSP00000252997,9606.ENSP00000253796,9606.ENSP00000253968,9606.ENSP00000256969,9606.ENSP00000259806,9606.ENSP00000261769,9606.ENSP00000262041,9606.ENSP00000262231,9606.ENSP00000262426,…	CYP26B1,DCN,DLX5,COL1A1,APOB,PRRX1,RAMP3,SOX9,SIX1,HOXD9,GATA5,RAMP2,BARX1,SPX,FOXF2,CDH1,MEOX2,RIMS2,FOXF1,C6,WNT5A,KLF1,TNC,OSR1,EGFR,CRH,NTRK2,BARX2,GJA1,ZIC1,GRHL3,EN1,T,SOX17,EN2,HOXD4,ONECUT1,IGF1,SIX2,LDB2,HOXC10,HOXD8,CSRNP3,PCK1,SOX11,PGR,FOXC2,SOX1,LMO1,C1QTNF1,EYA1,NPAS3,ANK2,NTRK3,POU3F3,ESRRG,C1orf61,EBF3,MYO6,BMP5,DKK1,EPB41L4B,CAMK2N1,ZIC2,ITGA8,ID4,NFIB,PDX1,IL33,ONECUT3,SHOX2,DRD…
GO:0042060	wound healing	31	461	0.31	0.0046	9606.ENSP00000006053,9606.ENSP00000052754,9606.ENSP00000225964,9606.ENSP00000252997,9606.ENSP00000257290,9606.ENSP00000262659,9606.ENSP00000264634,9606.ENSP00000265131,9606.ENSP00000275493,9606.ENSP00000282561,9606.ENSP00000288490,9606.ENSP00000288955,9606.ENSP00000291526,9606.ENSP00000297268,9606.ENSP00000302665,9606.ENSP00000304408,9606.ENSP00000319744,9606.ENSP00000323929,9606.ENSP00000333203,…	CX3CL1,DCN,COL1A1,GATA5,PDGFRA,CCM2L,WNT5A,TNC,EGFR,GJA1,DGKI,GRHL3,TFF2,COL1A2,IGF1,COL3A1,GPR4,A2M,SERPINA5,TRPC6,APOD,EPB41L4B,TRPC3,HBD,SDC1,GP5,ZFPM2,DGKB,SYT7,YAP1,CD177
GO:0045765	regulation of angiogenesis	22	277	0.39	0.0046	9606.ENSP00000006053,9606.ENSP00000052754,9606.ENSP00000253796,9606.ENSP00000262041,9606.ENSP00000263413,9606.ENSP00000263923,9606.ENSP00000264634,9606.ENSP00000282397,9606.ENSP00000311165,9606.ENSP00000316729,9606.ENSP00000319744,9606.ENSP00000326371,9606.ENSP00000341170,9606.ENSP00000346537,9606.ENSP00000353654,9606.ENSP00000357669,9606.ENSP00000361097,9606.ENSP00000404464,9606.ENSP00000418735,…	CX3CL1,DCN,RAMP2,MEOX2,C6,KDR,WNT5A,FLT1,AQP1,RHOJ,GPR4,FOXC2,PTN,SMOC2,COL4A2,NPR1,MMRN2,CCBE1,ADAMTS9,AGTR1,APLNR,VEGFC
GO:0045944	positive regulation of transcription by RNA polymerase II	59	1104	0.21	0.0046	9606.ENSP00000052754,9606.ENSP00000222598,9606.ENSP00000239461,9606.ENSP00000245479,9606.ENSP00000247182,9606.ENSP00000249499,9606.ENSP00000252997,9606.ENSP00000253968,9606.ENSP00000256969,9606.ENSP00000259806,9606.ENSP00000262041,9606.ENSP00000262426,9606.ENSP00000264634,9606.ENSP00000272223,9606.ENSP00000275493,9606.ENSP00000281437,9606.ENSP00000282928,9606.ENSP00000288955,9606.ENSP00000295206,…	DCN,DLX5,PRRX1,SOX9,SIX1,HOXD9,GATA5,BARX1,SPX,FOXF2,MEOX2,FOXF1,WNT5A,OSR1,EGFR,BARX2,ZIC1,GRHL3,EN1,T,SOX17,EN2,HOXD4,ONECUT1,IGF1,SIX2,LDB2,HOXC10,HOXD8,CSRNP3,PCK1,SOX11,PGR,FOXC2,SOX1,LMO1,EYA1,POU3F3,ESRRG,C1orf61,EBF3,MYO6,BMP5,ITGA8,ID4,NFIB,PDX1,IL33,ONECUT3,SHOX2,SOX6,ZFPM2,HOXD3,IGF2,HOXC11,SPIC,MEIS3,YAP1,FOXD1
GO:0022604	regulation of cell morphogenesis	30	442	0.32	0.0049	9606.ENSP00000219022,9606.ENSP00000225831,9606.ENSP00000225844,9606.ENSP00000252486,9606.ENSP00000262231,9606.ENSP00000263923,9606.ENSP00000264634,9606.ENSP00000277120,9606.ENSP00000284240,9606.ENSP00000300215,9606.ENSP00000316729,9606.ENSP00000323805,9606.ENSP00000324857,9606.ENSP00000334008,9606.ENSP00000340913,9606.ENSP00000341170,9606.ENSP00000342858,9606.ENSP00000347409,9606.ENSP00000347451,…	OLFM4,CCL2,CCL13,APOE,RIMS2,KDR,WNT5A,NTRK2,THY1,EPB42,RHOJ,PALM2,SEMA6D,PARVA,TRPC6,PTN,FERMT2,KEL,LINGO1,NTRK3,SPTA1,EPHA7,CTTN,XK,SHOX2,CXCL12,RELN,FBLIM1,SLIT2,FZD4
GO:0022617	extracellular matrix disassembly	9	58	0.68	0.0049	9606.ENSP00000061240,9606.ENSP00000260302,9606.ENSP00000308720,9606.ENSP00000322788,9606.ENSP00000323929,9606.ENSP00000350630,9606.ENSP00000357980,9606.ENSP00000375683,9606.ENSP00000485444	TLL1,MMP13,PRSS1,MMP1,A2M,TLL2,HTRA1,KLK7,PRSS3P2
GO:0031175	neuron projection development	38	616	0.28	0.0049	9606.ENSP00000215368,9606.ENSP00000222598,9606.ENSP00000252486,9606.ENSP00000255448,9606.ENSP00000256509,9606.ENSP00000261769,9606.ENSP00000264059,9606.ENSP00000264634,9606.ENSP00000265131,9606.ENSP00000268603,9606.ENSP00000272907,9606.ENSP00000275493,9606.ENSP00000282561,9606.ENSP00000324651,9606.ENSP00000332164,9606.ENSP00000332879,9606.ENSP00000337451,9606.ENSP00000345179,9606.ENSP00000345985,…	EFNA2,DLX5,APOE,DCLK1,CHL1,CDH1,EFHD1,WNT5A,TNC,CDH11,NYAP2,EGFR,GJA1,TMEM108,SLIT3,FLRT2,EPHA3,APOD,LRFN2,LINGO1,GFRA1,APOA4,SPTA1,EPHA7,CRTAC1,PRKG1,CTTN,NFIB,PTPRZ1,CXCL12,GP5,NRXN1,RELN,KIF5A,SLIT2,TENM2,SPTB,FOXD1
GO:0050727	regulation of inflammatory response	25	338	0.36	0.0049	9606.ENSP00000006053,9606.ENSP00000217407,9606.ENSP00000243347,9606.ENSP00000252486,9606.ENSP00000256104,9606.ENSP00000262426,9606.ENSP00000263413,9606.ENSP00000264634,9606.ENSP00000264703,9606.ENSP00000274276,9606.ENSP00000275493,9606.ENSP00000296280,9606.ENSP00000314299,9606.ENSP00000319464,9606.ENSP00000322061,9606.ENSP00000323929,9606.ENSP00000327251,9606.ENSP00000345179,9606.ENSP00000356024,…	CX3CL1,LBP,TNFAIP6,APOE,FABP4,FOXF1,C6,WNT5A,FNDC4,OSMR,EGFR,MASP1,CFHR1,CPN2,C7,A2M,NOS2,APOD,CR2,IL33,DNASE1L3,C1S,ADIPOQ,C4A,AGTR1
GO:0060349	bone morphogenesis	11	86	0.59	0.0049	9606.ENSP00000001146,9606.ENSP00000222598,9606.ENSP00000225964,9606.ENSP00000231751,9606.ENSP00000245479,9606.ENSP00000260302,9606.ENSP00000290271,9606.ENSP00000296946,9606.ENSP00000363973,9606.ENSP00000374240,9606.ENSP00000412940	CYP26B1,DLX5,COL1A1,LTF,SOX9,MMP13,STC1,T,ALPL,SHOX2,FREM1
GO:0043583	ear development	18	204	0.43	0.005	9606.ENSP00000222598,9606.ENSP00000239461,9606.ENSP00000245479,9606.ENSP00000247182,9606.ENSP00000264634,9606.ENSP00000272223,9606.ENSP00000282928,9606.ENSP00000288955,9606.ENSP00000295113,9606.ENSP00000304502,9606.ENSP00000306275,9606.ENSP00000308725,9606.ENSP00000332256,9606.ENSP00000342626,9606.ENSP00000354207,9606.ENSP00000359866,9606.ENSP00000367316,9606.ENSP00000428480	DLX5,PRRX1,SOX9,SIX1,WNT5A,OSR1,ZIC1,GRHL3,FRZB,SIX2,KCNK3,GABRB3,ALDH1A3,EYA1,NTRK3,BMP5,ITGA8,DLX6
GO:0045216	cell-cell junction organization	16	168	0.46	0.005	9606.ENSP00000253796,9606.ENSP00000261769,9606.ENSP00000264463,9606.ENSP00000268603,9606.ENSP00000281537,9606.ENSP00000282561,9606.ENSP00000284240,9606.ENSP00000284878,9606.ENSP00000342858,9606.ENSP00000349588,9606.ENSP00000365745,9606.ENSP00000370485,9606.ENSP00000372295,9606.ENSP00000380034,9606.ENSP00000381058,9606.ENSP00000479536	RAMP2,CDH1,CDH10,CDH11,TJP1,GJA1,THY1,CXADR,FERMT2,ANK2,CTTN,NLGN4X,GJB2,SNAI2,CDH7,CD177
GO:1901698	response to nitrogen compound	54	988	0.22	0.005	9606.ENSP00000225964,9606.ENSP00000233813,9606.ENSP00000240662,9606.ENSP00000245479,9606.ENSP00000247182,9606.ENSP00000257290,9606.ENSP00000261769,9606.ENSP00000264834,9606.ENSP00000265087,9606.ENSP00000275493,9606.ENSP00000276571,9606.ENSP00000277120,9606.ENSP00000282561,9606.ENSP00000290271,9606.ENSP00000295228,9606.ENSP00000297268,9606.ENSP00000298223,9606.ENSP00000299766,9606.ENSP00000302665,…	COL1A1,IGFBP5,KCNJ8,SOX9,SIX1,PDGFRA,CDH1,KLF1,STC2,EGFR,CRH,NTRK2,GJA1,STC1,INHBB,COL1A2,FOLR2,MC4R,IGF1,COL3A1,GABRB3,CCL19,AQP1,PCK1,SLC34A1,FBN1,FOXC2,TUSC5,PKLR,PTN,CACNA2D1,SLC30A10,COL16A1,COL4A1,LY6G6D,ERRFI1,TRPC3,SDC1,LGMN,DRD1,CXCL12,GRIN2A,ADIPOQ,BCAR1,IGF2,GABRA1,RGS4,CPS1,AGTR1,SLIT2,HTR2A,CPEB1,GPIHBP1,GHR
GO:0001764	neuron migration	13	118	0.53	0.0052	9606.ENSP00000255448,9606.ENSP00000256509,9606.ENSP00000277120,9606.ENSP00000282561,9606.ENSP00000304250,9606.ENSP00000330218,9606.ENSP00000354207,9606.ENSP00000363092,9606.ENSP00000377353,9606.ENSP00000377721,9606.ENSP00000379140,9606.ENSP00000392423,9606.ENSP00000483424	DCLK1,CHL1,NTRK2,GJA1,CDK5R2,SOX1,NTRK3,PRKG1,DRD1,NR2F2,CXCL12,RELN,MARK1
GO:0060021	roof of mouth development	11	87	0.59	0.0052	9606.ENSP00000222598,9606.ENSP00000239461,9606.ENSP00000257290,9606.ENSP00000259806,9606.ENSP00000262041,9606.ENSP00000264634,9606.ENSP00000272223,9606.ENSP00000308725,9606.ENSP00000322568,9606.ENSP00000326330,9606.ENSP00000428480	DLX5,PRRX1,PDGFRA,FOXF2,MEOX2,WNT5A,OSR1,GABRB3,SOX11,FRAS1,DLX6
GO:0002040	sprouting angiogenesis	8	46	0.73	0.0053	9606.ENSP00000253796,9606.ENSP00000263923,9606.ENSP00000334008,9606.ENSP00000349131,9606.ENSP00000361097,9606.ENSP00000370812,9606.ENSP00000404464,9606.ENSP00000422591	RAMP2,KDR,PARVA,RSPO3,MMRN2,ESM1,CCBE1,SLIT2
GO:0043408	regulation of MAPK cascade	42	712	0.26	0.0056	9606.ENSP00000006053,9606.ENSP00000217169,9606.ENSP00000225831,9606.ENSP00000225844,9606.ENSP00000242249,9606.ENSP00000252486,9606.ENSP00000256261,9606.ENSP00000257290,9606.ENSP00000263923,9606.ENSP00000264554,9606.ENSP00000264634,9606.ENSP00000275493,9606.ENSP00000277120,9606.ENSP00000282397,9606.ENSP00000295228,9606.ENSP00000297954,9606.ENSP00000302665,9606.ENSP00000308815,9606.ENSP00000337128,…	CX3CL1,BIRC7,CCL2,CCL13,RAMP3,APOE,DUSP26,PDGFRA,KDR,SHC2,WNT5A,EGFR,NTRK2,FLT1,INHBB,WNK2,IGF1,CCL19,EDN3,C1QTNF1,DUSP21,NTRK3,SLC30A10,EPHA7,BMP5,DKK1,CAMK2N1,ERRFI1,IGFBP3,CCL8,NRXN1,ADIPOQ,IGF2,RGS4,FZD4,HTR2A,GRM4,CCL16,CCL14,CCL18,GHR,CCL15
GO:0048608	reproductive structure development	28	405	0.33	0.0058	9606.ENSP00000052754,9606.ENSP00000222139,9606.ENSP00000245479,9606.ENSP00000257290,9606.ENSP00000259806,9606.ENSP00000264634,9606.ENSP00000265087,9606.ENSP00000265131,9606.ENSP00000272223,9606.ENSP00000275493,9606.ENSP00000282561,9606.ENSP00000290271,9606.ENSP00000295228,9606.ENSP00000325120,9606.ENSP00000332164,9606.ENSP00000333203,9606.ENSP00000349131,9606.ENSP00000350162,9606.ENSP00000357980,…	DCN,EPOR,SOX9,PDGFRA,FOXF2,WNT5A,STC2,TNC,OSR1,EGFR,GJA1,STC1,INHBB,PGR,SLIT3,SERPINA5,RSPO3,SYCP2,HTRA1,BMP5,ID4,NR0B1,SDC1,NR2F2,ZFPM2,IGF2,SLIT2,FZD4
GO:0090103	cochlea morphogenesis	6	24	0.88	0.0058	9606.ENSP00000245479,9606.ENSP00000247182,9606.ENSP00000264634,9606.ENSP00000288955,9606.ENSP00000295113,9606.ENSP00000342626	SOX9,SIX1,WNT5A,GRHL3,FRZB,EYA1
GO:1903532	positive regulation of secretion by cell	26	364	0.34	0.0058	9606.ENSP00000264218,9606.ENSP00000264634,9606.ENSP00000275493,9606.ENSP00000276571,9606.ENSP00000282561,9606.ENSP00000295228,9606.ENSP00000296435,9606.ENSP00000302665,9606.ENSP00000303211,9606.ENSP00000304250,9606.ENSP00000308815,9606.ENSP00000322568,9606.ENSP00000337128,9606.ENSP00000340864,9606.ENSP00000360806,9606.ENSP00000370421,9606.ENSP00000370542,9606.ENSP00000370842,9606.ENSP00000379140,…	NMU,WNT5A,EGFR,CRH,GJA1,INHBB,CAMP,IGF1,ACHE,CDK5R2,CCL19,SOX11,EDN3,C1QTNF1,KCNB1,PDX1,SDC1,IL33,CXCL12,HMSD,CADPS2,SYBU,SLC30A8,SYT7,CD177,VEGFC
GO:0072376	protein activation cascade	10	74	0.62	0.0059	9606.ENSP00000263413,9606.ENSP00000270879,9606.ENSP00000296280,9606.ENSP00000314299,9606.ENSP00000322061,9606.ENSP00000323929,9606.ENSP00000356024,9606.ENSP00000383931,9606.ENSP00000385035,9606.ENSP00000396688	C6,FCN3,MASP1,CFHR1,C7,A2M,CR2,GP5,C1S,C4A
GO:0031960	response to corticosteroid	15	154	0.47	0.006	9606.ENSP00000225964,9606.ENSP00000258873,9606.ENSP00000275493,9606.ENSP00000276571,9606.ENSP00000290271,9606.ENSP00000311165,9606.ENSP00000330658,9606.ENSP00000332164,9606.ENSP00000354207,9606.ENSP00000363973,9606.ENSP00000366702,9606.ENSP00000370542,9606.ENSP00000389814,9606.ENSP00000402608,9606.ENSP00000422591	COL1A1,ACSBG1,EGFR,CRH,STC1,AQP1,PAPPA,SLIT3,NTRK3,ALPL,ERRFI1,SDC1,ADIPOQ,CPS1,SLIT2
GO:0042325	regulation of phosphorylation	73	1465	0.18	0.006	9606.ENSP00000006053,9606.ENSP00000014914,9606.ENSP00000052754,9606.ENSP00000217169,9606.ENSP00000225831,9606.ENSP00000225844,9606.ENSP00000231751,9606.ENSP00000242249,9606.ENSP00000245479,9606.ENSP00000252486,9606.ENSP00000256104,9606.ENSP00000256261,9606.ENSP00000257290,9606.ENSP00000263923,9606.ENSP00000264554,9606.ENSP00000264634,9606.ENSP00000275493,9606.ENSP00000276571,9606.ENSP00000277120,…	CX3CL1,GPRC5A,DCN,BIRC7,CCL2,CCL13,LTF,RAMP3,SOX9,APOE,FABP4,DUSP26,PDGFRA,KDR,SHC2,WNT5A,EGFR,CRH,NTRK2,FLT1,THY1,INHBB,WNK2,IGF1,CDK5R2,SYNPO2,LDB2,PODN,CCL19,LIMCH1,C8orf4,FBN1,BGN,FLRT2,EDN3,C1QTNF1,TRPC6,DUSP21,RSPO1,NTRK3,LRRTM3,SLC30A10,DDR2,EPHA7,BMP5,PRKAA2,PPAP2B,NRG3,DKK1,CAMK2N1,ERRFI1,IGFBP3,DRD1,NR2F2,CCL8,NRXN1,ADIPOQ,IGF2,RELN,RGS4,IL34,LRRC15,SLIT2,FZD4,HTR2A,GRM4,APLNR,CCL16,CCL…
GO:1901342	regulation of vasculature development	23	305	0.36	0.0062	9606.ENSP00000006053,9606.ENSP00000052754,9606.ENSP00000253796,9606.ENSP00000262041,9606.ENSP00000263413,9606.ENSP00000263923,9606.ENSP00000264634,9606.ENSP00000282397,9606.ENSP00000311165,9606.ENSP00000316729,9606.ENSP00000319744,9606.ENSP00000326371,9606.ENSP00000341170,9606.ENSP00000346537,9606.ENSP00000353654,9606.ENSP00000357669,9606.ENSP00000361097,9606.ENSP00000404464,9606.ENSP00000418735,…	CX3CL1,DCN,RAMP2,MEOX2,C6,KDR,WNT5A,FLT1,AQP1,RHOJ,GPR4,FOXC2,PTN,SMOC2,COL4A2,NPR1,MMRN2,CCBE1,ADAMTS9,AGTR1,TMEM100,APLNR,VEGFC
GO:0051384	response to glucocorticoid	14	138	0.49	0.0063	9606.ENSP00000258873,9606.ENSP00000275493,9606.ENSP00000276571,9606.ENSP00000290271,9606.ENSP00000311165,9606.ENSP00000330658,9606.ENSP00000332164,9606.ENSP00000354207,9606.ENSP00000363973,9606.ENSP00000366702,9606.ENSP00000370542,9606.ENSP00000389814,9606.ENSP00000402608,9606.ENSP00000422591	ACSBG1,EGFR,CRH,STC1,AQP1,PAPPA,SLIT3,NTRK3,ALPL,ERRFI1,SDC1,ADIPOQ,CPS1,SLIT2
GO:0021885	forebrain cell migration	9	61	0.65	0.0064	9606.ENSP00000275493,9606.ENSP00000304250,9606.ENSP00000355001,9606.ENSP00000361214,9606.ENSP00000377353,9606.ENSP00000379140,9606.ENSP00000392423,9606.ENSP00000422591,9606.ENSP00000450962	EGFR,CDK5R2,POU3F3,NRG3,DRD1,CXCL12,RELN,SLIT2,EMX2
GO:0051966	regulation of synaptic transmission, glutamatergic	9	61	0.65	0.0064	9606.ENSP00000275493,9606.ENSP00000288490,9606.ENSP00000354490,9606.ENSP00000363081,9606.ENSP00000377353,9606.ENSP00000385142,9606.ENSP00000392423,9606.ENSP00000437737,9606.ENSP00000440556	EGFR,DGKI,ATP1A2,DKK1,DRD1,NRXN1,RELN,HTR2A,GRM4
GO:0010596	negative regulation of endothelial cell migration	8	48	0.71	0.0065	9606.ENSP00000052754,9606.ENSP00000252486,9606.ENSP00000262041,9606.ENSP00000290271,9606.ENSP00000361097,9606.ENSP00000377721,9606.ENSP00000418735,9606.ENSP00000422591	DCN,APOE,MEOX2,STC1,MMRN2,NR2F2,ADAMTS9,SLIT2
GO:0048546	digestive tract morphogenesis	8	48	0.71	0.0065	9606.ENSP00000257290,9606.ENSP00000262426,9606.ENSP00000264634,9606.ENSP00000275493,9606.ENSP00000297316,9606.ENSP00000304502,9606.ENSP00000322568,9606.ENSP00000374240	PDGFRA,FOXF1,WNT5A,EGFR,SOX17,SIX2,SOX11,SHOX2
GO:0051173	positive regulation of nitrogen compound metabolic process	129	2946	0.13	0.0066	9606.ENSP00000006053,9606.ENSP00000052754,9606.ENSP00000217169,9606.ENSP00000217407,9606.ENSP00000222598,9606.ENSP00000225831,9606.ENSP00000225844,9606.ENSP00000225964,9606.ENSP00000231751,9606.ENSP00000239461,9606.ENSP00000242249,9606.ENSP00000245479,9606.ENSP00000247182,9606.ENSP00000249499,9606.ENSP00000252486,9606.ENSP00000252997,9606.ENSP00000253968,9606.ENSP00000256261,9606.ENSP00000256969,…	CX3CL1,DCN,BIRC7,LBP,DLX5,CCL2,CCL13,COL1A1,LTF,PRRX1,RAMP3,SOX9,SIX1,HOXD9,APOE,GATA5,BARX1,DUSP26,SPX,PDGFRA,FOXF2,CDH1,MEOX2,FOXF1,C6,KDR,SHC2,WNT5A,KLF1,OSR1,EGFR,CRH,NTRK2,BARX2,FLT1,GJA1,ZIC1,PRG3,GRHL3,EN1,INHBB,T,SOX17,EN2,ANTXR1,HOXD4,ONECUT1,IGF1,CDK5R2,SIX2,LDB2,HOXC10,CCL19,HOXD8,LIMCH1,CSRNP3,PCK1,C8orf4,SOX11,PGR,FBN1,NR2F1,FOXC2,NOS2,SOX1,EYA2,EDN3,LMO1,C1QTNF1,TRPC6,EYA1,SMOC2,NPA…
GO:0055123	digestive system development	14	139	0.49	0.0066	9606.ENSP00000252997,9606.ENSP00000253968,9606.ENSP00000257290,9606.ENSP00000262426,9606.ENSP00000264634,9606.ENSP00000275493,9606.ENSP00000297316,9606.ENSP00000304408,9606.ENSP00000304502,9606.ENSP00000322568,9606.ENSP00000370421,9606.ENSP00000374240,9606.ENSP00000391826,9606.ENSP00000402608	GATA5,BARX1,PDGFRA,FOXF1,WNT5A,EGFR,SOX17,COL3A1,SIX2,SOX11,PDX1,SHOX2,IGF2,CPS1
GO:0002685	regulation of leukocyte migration	16	175	0.45	0.0071	9606.ENSP00000217407,9606.ENSP00000225831,9606.ENSP00000264634,9606.ENSP00000284240,9606.ENSP00000296027,9606.ENSP00000296028,9606.ENSP00000308815,9606.ENSP00000337128,9606.ENSP00000345179,9606.ENSP00000359866,9606.ENSP00000370842,9606.ENSP00000376911,9606.ENSP00000378118,9606.ENSP00000379140,9606.ENSP00000422591,9606.ENSP00000480043	LBP,CCL2,WNT5A,THY1,CXCL5,PPBP,CCL19,EDN3,APOD,BMP5,IL33,LGMN,CCL8,CXCL12,SLIT2,VEGFC
GO:0031325	positive regulation of cellular metabolic process	133	3060	0.12	0.0071	9606.ENSP00000006053,9606.ENSP00000052754,9606.ENSP00000217169,9606.ENSP00000217407,9606.ENSP00000222598,9606.ENSP00000225831,9606.ENSP00000225844,9606.ENSP00000225964,9606.ENSP00000231751,9606.ENSP00000239461,9606.ENSP00000242249,9606.ENSP00000245479,9606.ENSP00000247182,9606.ENSP00000249499,9606.ENSP00000252486,9606.ENSP00000252997,9606.ENSP00000253968,9606.ENSP00000256261,9606.ENSP00000256969,…	CX3CL1,DCN,BIRC7,LBP,DLX5,CCL2,CCL13,COL1A1,LTF,PRRX1,RAMP3,SOX9,SIX1,HOXD9,APOE,GATA5,BARX1,DUSP26,SPX,PDGFRA,FOXF2,CDH1,MEOX2,FOXF1,C6,KDR,SHC2,WNT5A,KLF1,OSR1,EGFR,CRH,NTRK2,BARX2,FLT1,ZIC1,GPR116,PRG3,GRHL3,EN1,INHBB,T,SOX17,EN2,ANTXR1,HOXD4,ONECUT1,IGF1,CDK5R2,SIX2,LDB2,HOXC10,CCL19,HOXD8,RNF152,LIMCH1,CSRNP3,PCK1,C8orf4,SOX11,PGR,FBN1,NR2F1,FOXC2,NOS2,SOX1,EYA2,EDN3,LMO1,C1QTNF1,TRPC6,EYA1,…
GO:0006956	complement activation	8	49	0.7	0.0072	9606.ENSP00000263413,9606.ENSP00000270879,9606.ENSP00000296280,9606.ENSP00000314299,9606.ENSP00000322061,9606.ENSP00000356024,9606.ENSP00000385035,9606.ENSP00000396688	C6,FCN3,MASP1,CFHR1,C7,CR2,C1S,C4A
GO:0051960	regulation of nervous system development	46	817	0.24	0.0072	9606.ENSP00000006053,9606.ENSP00000205143,9606.ENSP00000239461,9606.ENSP00000245479,9606.ENSP00000247182,9606.ENSP00000252486,9606.ENSP00000262231,9606.ENSP00000264634,9606.ENSP00000277120,9606.ENSP00000278550,9606.ENSP00000284240,9606.ENSP00000288955,9606.ENSP00000304408,9606.ENSP00000322568,9606.ENSP00000324857,9606.ENSP00000332879,9606.ENSP00000337451,9606.ENSP00000340913,9606.ENSP00000341170,…	CX3CL1,DLL3,PRRX1,SOX9,SIX1,APOE,RIMS2,WNT5A,NTRK2,TENM4,THY1,GRHL3,COL3A1,SOX11,SEMA6D,FLRT2,EPHA3,TRPC6,PTN,EYA1,KEL,LINGO1,NTRK3,ARHGEF15,LRRTM3,EPHA7,BMP5,NRG3,DKK1,CTTN,SYNDIG1,XK,ID4,SHOX2,PTPRZ1,CXCL12,NRXN1,HOXD3,RELN,CLSTN2,SLIT2,STMN2,FZD4,YAP1,VEGFC,MARK1
GO:0007369	gastrulation	15	158	0.46	0.0073	9606.ENSP00000261037,9606.ENSP00000262426,9606.ENSP00000264634,9606.ENSP00000278550,9606.ENSP00000296946,9606.ENSP00000297316,9606.ENSP00000304502,9606.ENSP00000325146,9606.ENSP00000326371,9606.ENSP00000333640,9606.ENSP00000342626,9606.ENSP00000353654,9606.ENSP00000363081,9606.ENSP00000367316,9606.ENSP00000475344	COL8A1,FOXF1,WNT5A,TENM4,T,SOX17,SIX2,COL12A1,FOXC2,EYA2,EYA1,COL4A2,DKK1,ITGA8,APLNR
GO:0002673	regulation of acute inflammatory response	11	92	0.56	0.0074	9606.ENSP00000263413,9606.ENSP00000274276,9606.ENSP00000296280,9606.ENSP00000314299,9606.ENSP00000319464,9606.ENSP00000322061,9606.ENSP00000323929,9606.ENSP00000356024,9606.ENSP00000378053,9606.ENSP00000385035,9606.ENSP00000396688	C6,OSMR,MASP1,CFHR1,CPN2,C7,A2M,CR2,DNASE1L3,C1S,C4A
GO:0003015	heart process	11	92	0.56	0.0074	9606.ENSP00000240662,9606.ENSP00000242249,9606.ENSP00000262186,9606.ENSP00000282561,9606.ENSP00000319591,9606.ENSP00000347055,9606.ENSP00000349320,9606.ENSP00000349588,9606.ENSP00000354490,9606.ENSP00000439281,9606.ENSP00000478927	KCNJ8,RAMP3,KCNH2,GJA1,KCND3,MYL4,CACNA2D1,ANK2,ATP1A2,TRDN,YAP1
GO:0061298	retina vasculature development in camera-type eye	5	16	0.98	0.0074	9606.ENSP00000257290,9606.ENSP00000316729,9606.ENSP00000355026,9606.ENSP00000364979,9606.ENSP00000434034	PDGFRA,RHOJ,ARHGEF15,COL4A1,FZD4
GO:0014706	striated muscle tissue development	21	271	0.38	0.0075	9606.ENSP00000052754,9606.ENSP00000247182,9606.ENSP00000249499,9606.ENSP00000257290,9606.ENSP00000262041,9606.ENSP00000262659,9606.ENSP00000264634,9606.ENSP00000278550,9606.ENSP00000284878,9606.ENSP00000322568,9606.ENSP00000326371,9606.ENSP00000333640,9606.ENSP00000342626,9606.ENSP00000347409,9606.ENSP00000347852,9606.ENSP00000359866,9606.ENSP00000367879,9606.ENSP00000377721,9606.ENSP00000379644,…	DCN,SIX1,HOXD9,PDGFRA,MEOX2,CCM2L,WNT5A,TENM4,CXADR,SOX11,FOXC2,EYA2,EYA1,KEL,SORBS2,BMP5,XK,NR2F2,SOX6,ZFPM2,ADAMTS9
GO:0003012	muscle system process	22	291	0.36	0.0076	9606.ENSP00000240662,9606.ENSP00000253122,9606.ENSP00000262186,9606.ENSP00000282561,9606.ENSP00000300961,9606.ENSP00000302665,9606.ENSP00000315011,9606.ENSP00000319591,9606.ENSP00000337128,9606.ENSP00000347055,9606.ENSP00000347852,9606.ENSP00000349320,9606.ENSP00000349588,9606.ENSP00000350332,9606.ENSP00000354490,9606.ENSP00000354826,9606.ENSP00000363092,9606.ENSP00000363748,9606.ENSP00000377353,…	KCNJ8,SLC6A8,KCNH2,GJA1,JSRP1,IGF1,EDNRA,KCND3,EDN3,MYL4,SORBS2,CACNA2D1,ANK2,MYBPC2,ATP1A2,CALD1,PRKG1,HTR1D,DRD1,ACTG2,HTR2A,TRDN
GO:0043270	positive regulation of ion transport	20	252	0.39	0.0077	9606.ENSP00000225831,9606.ENSP00000242249,9606.ENSP00000250111,9606.ENSP00000252486,9606.ENSP00000262186,9606.ENSP00000276571,9606.ENSP00000284240,9606.ENSP00000290271,9606.ENSP00000297954,9606.ENSP00000321424,9606.ENSP00000337128,9606.ENSP00000340913,9606.ENSP00000349320,9606.ENSP00000349588,9606.ENSP00000368966,9606.ENSP00000377353,9606.ENSP00000379140,9606.ENSP00000392423,9606.ENSP00000439281,…	CCL2,RAMP3,ATP1B2,APOE,KCNH2,CRH,THY1,STC1,WNK2,SLC34A1,EDN3,TRPC6,CACNA2D1,ANK2,TRPC3,DRD1,CXCL12,RELN,TRDN,APLNR
GO:0048333	mesodermal cell differentiation	6	26	0.85	0.0077	9606.ENSP00000262426,9606.ENSP00000304502,9606.ENSP00000326371,9606.ENSP00000333640,9606.ENSP00000342626,9606.ENSP00000367316	FOXF1,SIX2,FOXC2,EYA2,EYA1,ITGA8
GO:0034767	positive regulation of ion transmembrane transport	14	142	0.48	0.0078	9606.ENSP00000242249,9606.ENSP00000250111,9606.ENSP00000262186,9606.ENSP00000284240,9606.ENSP00000297954,9606.ENSP00000321424,9606.ENSP00000337128,9606.ENSP00000340913,9606.ENSP00000349320,9606.ENSP00000349588,9606.ENSP00000377353,9606.ENSP00000392423,9606.ENSP00000439281,9606.ENSP00000475344	RAMP3,ATP1B2,KCNH2,THY1,WNK2,SLC34A1,EDN3,TRPC6,CACNA2D1,ANK2,DRD1,RELN,TRDN,APLNR
GO:0010811	positive regulation of cell-substrate adhesion	12	109	0.53	0.0079	9606.ENSP00000206423,9606.ENSP00000219022,9606.ENSP00000261037,9606.ENSP00000262426,9606.ENSP00000263923,9606.ENSP00000284240,9606.ENSP00000341170,9606.ENSP00000346537,9606.ENSP00000346964,9606.ENSP00000362776,9606.ENSP00000369976,9606.ENSP00000480043	CCDC80,OLFM4,COL8A1,FOXF1,KDR,THY1,PTN,SMOC2,EGFLAM,COL16A1,EGFL6,VEGFC
GO:0060284	regulation of cell development	47	846	0.23	0.008	9606.ENSP00000006053,9606.ENSP00000205143,9606.ENSP00000219022,9606.ENSP00000231751,9606.ENSP00000239461,9606.ENSP00000245479,9606.ENSP00000247182,9606.ENSP00000252486,9606.ENSP00000262231,9606.ENSP00000264634,9606.ENSP00000277120,9606.ENSP00000278550,9606.ENSP00000284240,9606.ENSP00000295113,9606.ENSP00000302665,9606.ENSP00000304408,9606.ENSP00000322568,9606.ENSP00000324857,9606.ENSP00000325527,…	CX3CL1,DLL3,OLFM4,LTF,PRRX1,SOX9,SIX1,APOE,RIMS2,WNT5A,NTRK2,TENM4,THY1,FRZB,IGF1,COL3A1,SOX11,SEMA6D,FBN1,FLRT2,EPHA3,TRPC6,PTN,EYA1,KEL,LINGO1,NTRK3,EPHA7,BMP5,NRG3,DKK1,CTTN,XK,ID4,SHOX2,PTPRZ1,CXCL12,HOXD3,ADIPOQ,RELN,RGS4,SLIT2,STMN2,FZD4,YAP1,VEGFC,MARK1
GO:0045785	positive regulation of cell adhesion	26	375	0.33	0.0081	9606.ENSP00000006053,9606.ENSP00000206423,9606.ENSP00000219022,9606.ENSP00000225831,9606.ENSP00000226284,9606.ENSP00000256261,9606.ENSP00000261037,9606.ENSP00000262426,9606.ENSP00000263923,9606.ENSP00000264634,9606.ENSP00000284240,9606.ENSP00000294728,9606.ENSP00000302665,9606.ENSP00000308815,9606.ENSP00000326371,9606.ENSP00000341170,9606.ENSP00000346537,9606.ENSP00000346964,9606.ENSP00000360296,…	CX3CL1,CCDC80,OLFM4,CCL2,IBSP,DUSP26,COL8A1,FOXF1,KDR,WNT5A,THY1,VCAM1,IGF1,CCL19,FOXC2,PTN,SMOC2,EGFLAM,PPAP2B,COL16A1,EPB41L4B,EGFL6,CXCL12,IGF2,VEGFC,PRSS3P2
GO:0034330	cell junction organization	17	197	0.42	0.0083	9606.ENSP00000253796,9606.ENSP00000261769,9606.ENSP00000264463,9606.ENSP00000268603,9606.ENSP00000281537,9606.ENSP00000282561,9606.ENSP00000284240,9606.ENSP00000284878,9606.ENSP00000342858,9606.ENSP00000349588,9606.ENSP00000365745,9606.ENSP00000370485,9606.ENSP00000372295,9606.ENSP00000380034,9606.ENSP00000381058,9606.ENSP00000416387,9606.ENSP00000479536	RAMP2,CDH1,CDH10,CDH11,TJP1,GJA1,THY1,CXADR,FERMT2,ANK2,CTTN,NLGN4X,GJB2,SNAI2,CDH7,FBLIM1,CD177
GO:0035637	multicellular organismal signaling	12	110	0.52	0.0084	9606.ENSP00000250111,9606.ENSP00000262186,9606.ENSP00000282561,9606.ENSP00000284878,9606.ENSP00000306275,9606.ENSP00000319591,9606.ENSP00000349320,9606.ENSP00000349588,9606.ENSP00000354490,9606.ENSP00000377353,9606.ENSP00000389714,9606.ENSP00000433109	ATP1B2,KCNH2,GJA1,CXADR,KCNK3,KCND3,CACNA2D1,ANK2,ATP1A2,DRD1,CTNNA3,KCNA2
GO:0050890	cognition	21	274	0.37	0.0084	9606.ENSP00000252486,9606.ENSP00000256509,9606.ENSP00000275493,9606.ENSP00000276571,9606.ENSP00000277120,9606.ENSP00000288490,9606.ENSP00000295206,9606.ENSP00000312811,9606.ENSP00000341170,9606.ENSP00000354490,9606.ENSP00000363081,9606.ENSP00000365503,9606.ENSP00000367316,9606.ENSP00000370485,9606.ENSP00000376911,9606.ENSP00000377047,9606.ENSP00000377353,9606.ENSP00000379818,9606.ENSP00000385142,…	APOE,CHL1,EGFR,CRH,NTRK2,DGKI,EN1,KCNK10,PTN,ATP1A2,DKK1,SHISA7,ITGA8,NLGN4X,LGMN,PTPRZ1,DRD1,GRIN2A,NRXN1,RELN,HTR2A
GO:0071407	cellular response to organic cyclic compound	32	505	0.29	0.0084	9606.ENSP00000225831,9606.ENSP00000225964,9606.ENSP00000233813,9606.ENSP00000242249,9606.ENSP00000247182,9606.ENSP00000261769,9606.ENSP00000262426,9606.ENSP00000265131,9606.ENSP00000275493,9606.ENSP00000276571,9606.ENSP00000290271,9606.ENSP00000298223,9606.ENSP00000308725,9606.ENSP00000311165,9606.ENSP00000319814,9606.ENSP00000321424,9606.ENSP00000325120,9606.ENSP00000325819,9606.ENSP00000339933,…	CCL2,COL1A1,IGFBP5,RAMP3,SIX1,CDH1,FOXF1,TNC,EGFR,CRH,STC1,FOLR2,GABRB3,AQP1,PCK1,SLC34A1,PGR,NR2F1,PKLR,PTN,PAQR9,ATP1A2,ESRRG,ALPL,ERRFI1,NR0B1,DRD1,NR2F2,ADIPOQ,GABRA1,CPS1,YAP1
GO:0061053	somite development	10	79	0.59	0.0085	9606.ENSP00000205143,9606.ENSP00000247182,9606.ENSP00000262041,9606.ENSP00000262426,9606.ENSP00000264634,9606.ENSP00000295113,9606.ENSP00000296946,9606.ENSP00000322568,9606.ENSP00000326371,9606.ENSP00000363081	DLL3,SIX1,MEOX2,FOXF1,WNT5A,FRZB,T,SOX11,FOXC2,DKK1
GO:0098662	inorganic cation transmembrane transport	37	618	0.26	0.0086	9606.ENSP00000221444,9606.ENSP00000240662,9606.ENSP00000250111,9606.ENSP00000251127,9606.ENSP00000253122,9606.ENSP00000261200,9606.ENSP00000262186,9606.ENSP00000262418,9606.ENSP00000281830,9606.ENSP00000287766,9606.ENSP00000294725,9606.ENSP00000303960,9606.ENSP00000305302,9606.ENSP00000306275,9606.ENSP00000306497,9606.ENSP00000308815,9606.ENSP00000311165,9606.ENSP00000312811,9606.ENSP00000319591,…	KCNA7,KCNJ8,ATP1B2,NALCN,SLC6A8,ABCC9,KCNH2,SLC4A1,KCNE4,SLC6A1,KCNT2,ABCC8,SLC6A19,KCNK3,KCNJ4,CCL19,AQP1,KCNK10,KCND3,SLC34A1,KCNK12,TRPC6,SCNN1B,CACNA2D1,ATP1A2,SLC30A10,KCNB1,TRPC3,STEAP2,GRIN2A,TF,SLC13A5,SLC30A8,KCNA2,GRIK4,HTR2A,TRDN
GO:0051924	regulation of calcium ion transport	19	236	0.39	0.0087	9606.ENSP00000225831,9606.ENSP00000242249,9606.ENSP00000265087,9606.ENSP00000276571,9606.ENSP00000282561,9606.ENSP00000284240,9606.ENSP00000290271,9606.ENSP00000297596,9606.ENSP00000300961,9606.ENSP00000340913,9606.ENSP00000349320,9606.ENSP00000349588,9606.ENSP00000354490,9606.ENSP00000368966,9606.ENSP00000377353,9606.ENSP00000379140,9606.ENSP00000397181,9606.ENSP00000439281,9606.ENSP00000475344	CCL2,RAMP3,STC2,CRH,GJA1,THY1,STC1,GEM,JSRP1,TRPC6,CACNA2D1,ANK2,ATP1A2,TRPC3,DRD1,CXCL12,RGS4,TRDN,APLNR
GO:0007565	female pregnancy	16	180	0.43	0.0088	9606.ENSP00000222139,9606.ENSP00000233813,9606.ENSP00000253796,9606.ENSP00000264834,9606.ENSP00000265087,9606.ENSP00000276571,9606.ENSP00000276594,9606.ENSP00000282561,9606.ENSP00000290271,9606.ENSP00000308970,9606.ENSP00000325120,9606.ENSP00000330658,9606.ENSP00000362776,9606.ENSP00000377721,9606.ENSP00000384770,9606.ENSP00000483110	EPOR,IGFBP5,RAMP2,KLF1,STC2,CRH,PRDM14,GJA1,STC1,PSG1,PGR,PAPPA,COL16A1,NR2F2,PSG4,TAC3
GO:0031589	cell-substrate adhesion	15	162	0.45	0.0088	9606.ENSP00000264828,9606.ENSP00000284240,9606.ENSP00000294728,9606.ENSP00000301945,9606.ENSP00000304408,9606.ENSP00000334008,9606.ENSP00000342858,9606.ENSP00000365745,9606.ENSP00000367316,9606.ENSP00000376708,9606.ENSP00000386498,9606.ENSP00000412940,9606.ENSP00000418735,9606.ENSP00000434034,9606.ENSP00000450337	COL5A3,THY1,VCAM1,ANTXR1,COL3A1,PARVA,FERMT2,CTTN,ITGA8,VWA2,HOXD3,FREM1,ADAMTS9,FZD4,PPFIA2
GO:0034369	plasma lipoprotein particle remodeling	6	27	0.83	0.0088	9606.ENSP00000233242,9606.ENSP00000252486,9606.ENSP00000261292,9606.ENSP00000350425,9606.ENSP00000419422,9606.ENSP00000465356	APOB,APOE,LIPG,APOA4,AGTR1,APOC1
GO:0090280	positive regulation of calcium ion import	5	17	0.95	0.0088	9606.ENSP00000225831,9606.ENSP00000242249,9606.ENSP00000276571,9606.ENSP00000290271,9606.ENSP00000379140	CCL2,RAMP3,CRH,STC1,CXCL12
GO:0090066	regulation of anatomical structure size	30	464	0.3	0.0089	9606.ENSP00000252486,9606.ENSP00000264436,9606.ENSP00000264634,9606.ENSP00000275493,9606.ENSP00000282406,9606.ENSP00000282561,9606.ENSP00000298815,9606.ENSP00000311165,9606.ENSP00000315011,9606.ENSP00000324857,9606.ENSP00000326371,9606.ENSP00000327251,9606.ENSP00000337128,9606.ENSP00000347409,9606.ENSP00000354207,9606.ENSP00000354490,9606.ENSP00000357129,9606.ENSP00000357669,9606.ENSP00000358309,…	APOE,ADD2,WNT5A,EGFR,PLEKHH2,GJA1,ARHGAP42,AQP1,EDNRA,SEMA6D,FOXC2,NOS2,EDN3,KEL,NTRK3,ATP1A2,SPTA1,NPR1,EPHA7,PRKG1,HTR1D,CTTN,XK,DRD1,CXCL12,CPS1,AGTR1,SLIT2,HTR2A,SPTB
GO:0030278	regulation of ossification	16	181	0.43	0.0091	9606.ENSP00000228938,9606.ENSP00000231751,9606.ENSP00000233813,9606.ENSP00000245479,9606.ENSP00000264634,9606.ENSP00000272223,9606.ENSP00000282561,9606.ENSP00000302665,9606.ENSP00000304502,9606.ENSP00000322568,9606.ENSP00000355110,9606.ENSP00000356899,9606.ENSP00000363081,9606.ENSP00000367972,9606.ENSP00000376553,9606.ENSP00000380034	MGP,LTF,IGFBP5,SOX9,WNT5A,OSR1,GJA1,IGF1,SIX2,SOX11,SMOC1,DDR2,DKK1,ID4,TMEM119,SNAI2
GO:0003006	developmental process involved in reproduction	37	622	0.26	0.0093	9606.ENSP00000007699,9606.ENSP00000052754,9606.ENSP00000222139,9606.ENSP00000245255,9606.ENSP00000245479,9606.ENSP00000257290,9606.ENSP00000259806,9606.ENSP00000264634,9606.ENSP00000265087,9606.ENSP00000265131,9606.ENSP00000272223,9606.ENSP00000275493,9606.ENSP00000276594,9606.ENSP00000282561,9606.ENSP00000290271,9606.ENSP00000295228,9606.ENSP00000324920,9606.ENSP00000325120,9606.ENSP00000332164,…	YBX2,DCN,EPOR,PIWIL1,SOX9,PDGFRA,FOXF2,WNT5A,STC2,TNC,OSR1,EGFR,PRDM14,GJA1,STC1,INHBB,C14orf39,PGR,SLIT3,OSBP2,SERPINA5,RSPO3,SYCP2,HTRA1,SYCP1,BMP5,ALPL,ID4,NR0B1,CNTFR,SDC1,TMEM119,NR2F2,ZFPM2,IGF2,SLIT2,FZD4
GO:0010873	positive regulation of cholesterol esterification	4	9	1.13	0.0093	9606.ENSP00000252486,9606.ENSP00000350425,9606.ENSP00000419422,9606.ENSP00000465356	APOE,APOA4,AGTR1,APOC1
GO:0033622	integrin activation	4	9	1.13	0.0093	9606.ENSP00000006053,9606.ENSP00000342858,9606.ENSP00000362776,9606.ENSP00000379140	CX3CL1,FERMT2,COL16A1,CXCL12
GO:0038063	collagen-activated tyrosine kinase receptor signaling pathway	4	9	1.13	0.0093	9606.ENSP00000225964,9606.ENSP00000353654,9606.ENSP00000356899,9606.ENSP00000364979	COL1A1,COL4A2,DDR2,COL4A1
GO:0061299	retina vasculature morphogenesis in camera-type eye	4	9	1.13	0.0093	9606.ENSP00000316729,9606.ENSP00000355026,9606.ENSP00000364979,9606.ENSP00000434034	RHOJ,ARHGEF15,COL4A1,FZD4
GO:0001707	mesoderm formation	9	66	0.62	0.0094	9606.ENSP00000262426,9606.ENSP00000264634,9606.ENSP00000296946,9606.ENSP00000304502,9606.ENSP00000326371,9606.ENSP00000333640,9606.ENSP00000342626,9606.ENSP00000363081,9606.ENSP00000367316	FOXF1,WNT5A,T,SIX2,FOXC2,EYA2,EYA1,DKK1,ITGA8
GO:0010721	negative regulation of cell development	22	298	0.35	0.0094	9606.ENSP00000205143,9606.ENSP00000231751,9606.ENSP00000245479,9606.ENSP00000252486,9606.ENSP00000264634,9606.ENSP00000284240,9606.ENSP00000295113,9606.ENSP00000302665,9606.ENSP00000304408,9606.ENSP00000322568,9606.ENSP00000324857,9606.ENSP00000325527,9606.ENSP00000340913,9606.ENSP00000341170,9606.ENSP00000347451,9606.ENSP00000354207,9606.ENSP00000358309,9606.ENSP00000361214,9606.ENSP00000367972,…	DLL3,LTF,SOX9,APOE,WNT5A,THY1,FRZB,IGF1,COL3A1,SOX11,SEMA6D,FBN1,TRPC6,PTN,LINGO1,NTRK3,EPHA7,NRG3,ID4,RGS4,SLIT2,STMN2
GO:1901861	regulation of muscle tissue development	13	129	0.49	0.0094	9606.ENSP00000001146,9606.ENSP00000233813,9606.ENSP00000247182,9606.ENSP00000282561,9606.ENSP00000297316,9606.ENSP00000302665,9606.ENSP00000350630,9606.ENSP00000363081,9606.ENSP00000374240,9606.ENSP00000379644,9606.ENSP00000384179,9606.ENSP00000397181,9606.ENSP00000478927	CYP26B1,IGFBP5,SIX1,GJA1,SOX17,IGF1,TLL2,DKK1,SHOX2,SOX6,ZFPM2,RGS4,YAP1
GO:0007411	axon guidance	18	220	0.4	0.0096	9606.ENSP00000215368,9606.ENSP00000222598,9606.ENSP00000256509,9606.ENSP00000264634,9606.ENSP00000332164,9606.ENSP00000332879,9606.ENSP00000347591,9606.ENSP00000357129,9606.ENSP00000358309,9606.ENSP00000370340,9606.ENSP00000379140,9606.ENSP00000385142,9606.ENSP00000392423,9606.ENSP00000408979,9606.ENSP00000422591,9606.ENSP00000429430,9606.ENSP00000451752,9606.ENSP00000481581	EFNA2,DLX5,CHL1,WNT5A,SLIT3,FLRT2,GFRA1,SPTA1,EPHA7,NFIB,CXCL12,NRXN1,RELN,KIF5A,SLIT2,TENM2,SPTB,FOXD1
GO:0002053	positive regulation of mesenchymal cell proliferation	6	28	0.82	0.0099	9606.ENSP00000239461,9606.ENSP00000245479,9606.ENSP00000247182,9606.ENSP00000262426,9606.ENSP00000264634,9606.ENSP00000374240	PRRX1,SOX9,SIX1,FOXF1,WNT5A,SHOX2
GO:0023061	signal release	15	165	0.44	0.0099	9606.ENSP00000262231,9606.ENSP00000288490,9606.ENSP00000299766,9606.ENSP00000305613,9606.ENSP00000337128,9606.ENSP00000350673,9606.ENSP00000370421,9606.ENSP00000374036,9606.ENSP00000385142,9606.ENSP00000398481,9606.ENSP00000415011,9606.ENSP00000434034,9606.ENSP00000440556,9606.ENSP00000444201,9606.ENSP00000481581	RIMS2,DGKI,MC4R,CPLX1,EDN3,FAM3B,PDX1,RPH3A,NRXN1,CADPS2,SLC30A8,FZD4,GRM4,SYT7,FOXD1
GO:0032101	regulation of response to external stimulus	51	955	0.21	0.0099	9606.ENSP00000006053,9606.ENSP00000217407,9606.ENSP00000225831,9606.ENSP00000231751,9606.ENSP00000233242,9606.ENSP00000243347,9606.ENSP00000252486,9606.ENSP00000253354,9606.ENSP00000256104,9606.ENSP00000256969,9606.ENSP00000257290,9606.ENSP00000262426,9606.ENSP00000263413,9606.ENSP00000263923,9606.ENSP00000264634,9606.ENSP00000264703,9606.ENSP00000274276,9606.ENSP00000275493,9606.ENSP00000282561,…	CX3CL1,LBP,CCL2,LTF,APOB,TNFAIP6,APOE,BPIFB1,FABP4,SPX,PDGFRA,FOXF1,C6,KDR,WNT5A,FNDC4,OSMR,EGFR,GJA1,CXCL5,PPBP,MASP1,CCL19,CFHR1,CPN2,C7,A2M,NOS2,EDN3,C1QTNF1,APOD,SMOC2,NTRK3,CR2,HTRA1,PRKG1,IL33,KLK7,LGMN,DRD1,DNASE1L3,CXCL12,SNAI2,C1S,NRXN1,ADIPOQ,C4A,PHLDB2,AGTR1,SLIT2,VEGFC
GO:0072488	ammonium transmembrane transport	6	28	0.82	0.0099	9606.ENSP00000268122,9606.ENSP00000275300,9606.ENSP00000294413,9606.ENSP00000311165,9606.ENSP00000360217,9606.ENSP00000441197	RHCG,SLC22A3,RHCE,AQP1,RHAG,RHBG
GO:0019220	regulation of phosphate metabolic process	79	1657	0.16	0.0101	9606.ENSP00000006053,9606.ENSP00000014914,9606.ENSP00000052754,9606.ENSP00000217169,9606.ENSP00000225831,9606.ENSP00000225844,9606.ENSP00000231751,9606.ENSP00000238994,9606.ENSP00000242249,9606.ENSP00000245479,9606.ENSP00000252486,9606.ENSP00000256104,9606.ENSP00000256261,9606.ENSP00000257290,9606.ENSP00000263923,9606.ENSP00000264554,9606.ENSP00000264634,9606.ENSP00000275493,9606.ENSP00000276571,…	CX3CL1,GPRC5A,DCN,BIRC7,CCL2,CCL13,LTF,PPP1R3C,RAMP3,SOX9,APOE,FABP4,DUSP26,PDGFRA,KDR,SHC2,WNT5A,EGFR,CRH,NTRK2,FLT1,GPR116,THY1,INHBB,WNK2,IGF1,CDK5R2,SYNPO2,LDB2,PODN,CCL19,LIMCH1,CSRNP3,C8orf4,FBN1,NOS2,BGN,FLRT2,EDN3,C1QTNF1,TRPC6,PTN,DUSP21,RSPO1,NTRK3,LRRTM3,SLC30A10,DDR2,EPHA7,BMP5,PRKAA2,PPAP2B,NRG3,DKK1,CAMK2N1,ERRFI1,IGFBP3,DRD1,NR2F2,CCL8,NRXN1,ADIPOQ,IGF2,RELN,RGS4,IL34,LRRC15,SLIT2,…
GO:1903530	regulation of secretion by cell	39	672	0.25	0.0101	9606.ENSP00000262231,9606.ENSP00000262426,9606.ENSP00000264218,9606.ENSP00000264634,9606.ENSP00000275493,9606.ENSP00000276571,9606.ENSP00000282561,9606.ENSP00000295228,9606.ENSP00000296435,9606.ENSP00000302665,9606.ENSP00000303211,9606.ENSP00000303960,9606.ENSP00000304250,9606.ENSP00000305613,9606.ENSP00000308815,9606.ENSP00000320209,9606.ENSP00000322568,9606.ENSP00000327251,9606.ENSP00000337128,…	RIMS2,FOXF1,NMU,WNT5A,EGFR,CRH,GJA1,INHBB,CAMP,IGF1,ACHE,ABCC8,CDK5R2,CPLX1,CCL19,CIDEA,SOX11,NOS2,EDN3,C1QTNF1,KCNB1,IL13RA2,PDX1,SDC1,IL33,RPH3A,CXCL12,NRXN1,HMSD,ADIPOQ,CADPS2,SYBU,SLC30A8,AGTR1,KCNA2,HTR2A,SYT7,CD177,VEGFC
GO:0048812	neuron projection morphogenesis	29	448	0.3	0.0102	9606.ENSP00000215368,9606.ENSP00000222598,9606.ENSP00000255448,9606.ENSP00000256509,9606.ENSP00000264634,9606.ENSP00000268603,9606.ENSP00000272907,9606.ENSP00000275493,9606.ENSP00000282561,9606.ENSP00000324651,9606.ENSP00000332164,9606.ENSP00000332879,9606.ENSP00000345985,9606.ENSP00000347451,9606.ENSP00000347591,9606.ENSP00000357129,9606.ENSP00000358309,9606.ENSP00000365745,9606.ENSP00000370340,…	EFNA2,DLX5,DCLK1,CHL1,WNT5A,CDH11,NYAP2,EGFR,GJA1,TMEM108,SLIT3,FLRT2,LRFN2,LINGO1,GFRA1,SPTA1,EPHA7,CTTN,NFIB,PTPRZ1,CXCL12,GP5,NRXN1,RELN,KIF5A,SLIT2,TENM2,SPTB,FOXD1
GO:0051952	regulation of amine transport	10	82	0.57	0.0102	9606.ENSP00000272223,9606.ENSP00000276571,9606.ENSP00000354490,9606.ENSP00000360806,9606.ENSP00000377353,9606.ENSP00000379140,9606.ENSP00000397181,9606.ENSP00000433109,9606.ENSP00000437737,9606.ENSP00000444201	OSR1,CRH,ATP1A2,KCNB1,DRD1,CXCL12,RGS4,KCNA2,HTR2A,SYT7
GO:0001649	osteoblast differentiation	10	83	0.57	0.011	9606.ENSP00000222598,9606.ENSP00000225964,9606.ENSP00000233813,9606.ENSP00000282561,9606.ENSP00000303211,9606.ENSP00000370473,9606.ENSP00000374240,9606.ENSP00000376553,9606.ENSP00000380034,9606.ENSP00000391826	DLX5,COL1A1,IGFBP5,GJA1,ACHE,IGFBP3,SHOX2,TMEM119,SNAI2,IGF2
GO:0050795	regulation of behavior	9	68	0.61	0.011	9606.ENSP00000252486,9606.ENSP00000264218,9606.ENSP00000276571,9606.ENSP00000282561,9606.ENSP00000299766,9606.ENSP00000363748,9606.ENSP00000385142,9606.ENSP00000392423,9606.ENSP00000433109	APOE,NMU,CRH,GJA1,MC4R,HTR1D,NRXN1,RELN,KCNA2
GO:0060193	positive regulation of lipase activity	9	68	0.61	0.011	9606.ENSP00000257290,9606.ENSP00000275493,9606.ENSP00000277120,9606.ENSP00000282397,9606.ENSP00000315011,9606.ENSP00000350425,9606.ENSP00000419422,9606.ENSP00000437737,9606.ENSP00000480053	PDGFRA,EGFR,NTRK2,FLT1,EDNRA,APOA4,AGTR1,HTR2A,GPIHBP1
GO:0099173	postsynapse organization	8	54	0.66	0.011	9606.ENSP00000252486,9606.ENSP00000264634,9606.ENSP00000324651,9606.ENSP00000365745,9606.ENSP00000370485,9606.ENSP00000376911,9606.ENSP00000385142,9606.ENSP00000392423	APOE,WNT5A,TMEM108,CTTN,NLGN4X,LGMN,NRXN1,RELN
GO:1901888	regulation of cell junction assembly	10	83	0.57	0.011	9606.ENSP00000263923,9606.ENSP00000281537,9606.ENSP00000282561,9606.ENSP00000284240,9606.ENSP00000316891,9606.ENSP00000337451,9606.ENSP00000345179,9606.ENSP00000362776,9606.ENSP00000380034,9606.ENSP00000405405	KDR,TJP1,GJA1,THY1,LIMCH1,EPHA3,APOD,COL16A1,SNAI2,PHLDB2
GO:2001023	regulation of response to drug	10	83	0.57	0.011	9606.ENSP00000264318,9606.ENSP00000272223,9606.ENSP00000276571,9606.ENSP00000354490,9606.ENSP00000377353,9606.ENSP00000379140,9606.ENSP00000397181,9606.ENSP00000433109,9606.ENSP00000437737,9606.ENSP00000444201	GABRA4,OSR1,CRH,ATP1A2,DRD1,CXCL12,RGS4,KCNA2,HTR2A,SYT7
GO:0006936	muscle contraction	19	244	0.38	0.0113	9606.ENSP00000240662,9606.ENSP00000253122,9606.ENSP00000262186,9606.ENSP00000282561,9606.ENSP00000300961,9606.ENSP00000315011,9606.ENSP00000319591,9606.ENSP00000337128,9606.ENSP00000347055,9606.ENSP00000349320,9606.ENSP00000349588,9606.ENSP00000350332,9606.ENSP00000354490,9606.ENSP00000354826,9606.ENSP00000363748,9606.ENSP00000377353,9606.ENSP00000386857,9606.ENSP00000437737,9606.ENSP00000439281	KCNJ8,SLC6A8,KCNH2,GJA1,JSRP1,EDNRA,KCND3,EDN3,MYL4,CACNA2D1,ANK2,MYBPC2,ATP1A2,CALD1,HTR1D,DRD1,ACTG2,HTR2A,TRDN
GO:0007409	axonogenesis	24	346	0.33	0.0116	9606.ENSP00000215368,9606.ENSP00000222598,9606.ENSP00000255448,9606.ENSP00000256509,9606.ENSP00000264634,9606.ENSP00000268603,9606.ENSP00000332164,9606.ENSP00000332879,9606.ENSP00000345985,9606.ENSP00000347451,9606.ENSP00000347591,9606.ENSP00000357129,9606.ENSP00000358309,9606.ENSP00000370340,9606.ENSP00000377047,9606.ENSP00000379140,9606.ENSP00000383931,9606.ENSP00000385142,9606.ENSP00000392423,…	EFNA2,DLX5,DCLK1,CHL1,WNT5A,CDH11,SLIT3,FLRT2,LRFN2,LINGO1,GFRA1,SPTA1,EPHA7,NFIB,PTPRZ1,CXCL12,GP5,NRXN1,RELN,KIF5A,SLIT2,TENM2,SPTB,FOXD1
GO:0051704	multi-organism process	111	2514	0.13	0.0116	9606.ENSP00000001146,9606.ENSP00000006053,9606.ENSP00000007699,9606.ENSP00000052754,9606.ENSP00000206423,9606.ENSP00000217407,9606.ENSP00000222139,9606.ENSP00000225831,9606.ENSP00000225844,9606.ENSP00000231751,9606.ENSP00000233242,9606.ENSP00000233813,9606.ENSP00000240662,9606.ENSP00000243347,9606.ENSP00000245255,9606.ENSP00000245479,9606.ENSP00000249499,9606.ENSP00000252486,9606.ENSP00000253354,…	CYP26B1,CX3CL1,YBX2,DCN,CCDC80,LBP,EPOR,CCL2,CCL13,LTF,APOB,IGFBP5,KCNJ8,TNFAIP6,PIWIL1,SOX9,HOXD9,APOE,BPIFB1,RAMP2,IGJ,DCLK1,PDGFRA,ABCC9,CDH1,C6,KDR,WNT5A,KLF1,STC2,DPEP3,FCN3,HMCN1,EGFR,CRH,PRDM14,GJA1,CXADR,STC1,VCAM1,EN1,INHBB,CXCL5,PPBP,MASP1,CAMP,T,SOX17,CCL19,PSG1,AQP1,CLEC4M,PCK1,C7,SPATA31E1,MMP1,C14orf39,PGR,NOS2,PAPPA,OSBP2,SERPINA5,TRPC6,B4GALNT1,SPATA16,TRIM29,SYCP2,APOA4,GAD1,GYPA…
GO:0001763	morphogenesis of a branching structure	15	169	0.43	0.0117	9606.ENSP00000245479,9606.ENSP00000247182,9606.ENSP00000262426,9606.ENSP00000264634,9606.ENSP00000265131,9606.ENSP00000315011,9606.ENSP00000325120,9606.ENSP00000326371,9606.ENSP00000342626,9606.ENSP00000349131,9606.ENSP00000358309,9606.ENSP00000364979,9606.ENSP00000422591,9606.ENSP00000478927,9606.ENSP00000481581	SOX9,SIX1,FOXF1,WNT5A,TNC,EDNRA,PGR,FOXC2,EYA1,RSPO3,EPHA7,COL4A1,SLIT2,YAP1,FOXD1
GO:0070252	actin-mediated cell contraction	10	84	0.56	0.0117	9606.ENSP00000240662,9606.ENSP00000262186,9606.ENSP00000282561,9606.ENSP00000319591,9606.ENSP00000334008,9606.ENSP00000343899,9606.ENSP00000347055,9606.ENSP00000349320,9606.ENSP00000349588,9606.ENSP00000350332	KCNJ8,KCNH2,GJA1,KCND3,PARVA,FRMD6,MYL4,CACNA2D1,ANK2,MYBPC2
GO:0001934	positive regulation of protein phosphorylation	50	941	0.21	0.0118	9606.ENSP00000006053,9606.ENSP00000217169,9606.ENSP00000225831,9606.ENSP00000225844,9606.ENSP00000231751,9606.ENSP00000242249,9606.ENSP00000245479,9606.ENSP00000257290,9606.ENSP00000263923,9606.ENSP00000264554,9606.ENSP00000264634,9606.ENSP00000275493,9606.ENSP00000276571,9606.ENSP00000277120,9606.ENSP00000282397,9606.ENSP00000295228,9606.ENSP00000302665,9606.ENSP00000304250,9606.ENSP00000308815,…	CX3CL1,BIRC7,CCL2,CCL13,LTF,RAMP3,SOX9,PDGFRA,KDR,SHC2,WNT5A,EGFR,CRH,NTRK2,FLT1,INHBB,IGF1,CDK5R2,CCL19,LIMCH1,C8orf4,FBN1,EDN3,C1QTNF1,TRPC6,RSPO1,NTRK3,SLC30A10,DDR2,EPHA7,BMP5,NRG3,DKK1,IGFBP3,CCL8,NRXN1,ADIPOQ,IGF2,RELN,IL34,FZD4,HTR2A,GRM4,APLNR,CCL16,CCL14,CCL18,VEGFC,GHR,CCL15
GO:0015669	gas transport	5	19	0.91	0.012	9606.ENSP00000293599,9606.ENSP00000311165,9606.ENSP00000349270,9606.ENSP00000360217,9606.ENSP00000369654	AQP5,AQP1,HBM,RHAG,HBD
GO:0015850	organic hydroxy compound transport	13	134	0.47	0.012	9606.ENSP00000199280,9606.ENSP00000233242,9606.ENSP00000237612,9606.ENSP00000252486,9606.ENSP00000261292,9606.ENSP00000275300,9606.ENSP00000289575,9606.ENSP00000311165,9606.ENSP00000350425,9606.ENSP00000377353,9606.ENSP00000444149,9606.ENSP00000444201,9606.ENSP00000465356	AQP2,APOB,ABCG2,APOE,LIPG,SLC22A3,SLCO2B1,AQP1,APOA4,DRD1,SLCO1C1,SYT7,APOC1
GO:0048557	embryonic digestive tract morphogenesis	5	19	0.91	0.012	9606.ENSP00000257290,9606.ENSP00000262426,9606.ENSP00000304502,9606.ENSP00000322568,9606.ENSP00000374240	PDGFRA,FOXF1,SIX2,SOX11,SHOX2
GO:0048745	smooth muscle tissue development	5	19	0.91	0.012	9606.ENSP00000245479,9606.ENSP00000247182,9606.ENSP00000272223,9606.ENSP00000304408,9606.ENSP00000367316	SOX9,SIX1,OSR1,COL3A1,ITGA8
GO:0048754	branching morphogenesis of an epithelial tube	13	134	0.47	0.012	9606.ENSP00000245479,9606.ENSP00000247182,9606.ENSP00000262426,9606.ENSP00000264634,9606.ENSP00000265131,9606.ENSP00000315011,9606.ENSP00000325120,9606.ENSP00000326371,9606.ENSP00000342626,9606.ENSP00000364979,9606.ENSP00000422591,9606.ENSP00000478927,9606.ENSP00000481581	SOX9,SIX1,FOXF1,WNT5A,TNC,EDNRA,PGR,FOXC2,EYA1,COL4A1,SLIT2,YAP1,FOXD1
GO:0086009	membrane repolarization	5	19	0.91	0.012	9606.ENSP00000240662,9606.ENSP00000250111,9606.ENSP00000262186,9606.ENSP00000319591,9606.ENSP00000354490	KCNJ8,ATP1B2,KCNH2,KCND3,ATP1A2
GO:0086065	cell communication involved in cardiac conduction	7	42	0.71	0.0122	9606.ENSP00000250111,9606.ENSP00000282561,9606.ENSP00000284878,9606.ENSP00000349320,9606.ENSP00000349588,9606.ENSP00000354490,9606.ENSP00000389714	ATP1B2,GJA1,CXADR,CACNA2D1,ANK2,ATP1A2,CTNNA3
GO:0009914	hormone transport	10	86	0.55	0.0134	9606.ENSP00000262231,9606.ENSP00000299766,9606.ENSP00000305613,9606.ENSP00000337128,9606.ENSP00000350673,9606.ENSP00000370421,9606.ENSP00000415011,9606.ENSP00000434034,9606.ENSP00000444149,9606.ENSP00000481581	RIMS2,MC4R,CPLX1,EDN3,FAM3B,PDX1,SLC30A8,FZD4,SLCO1C1,FOXD1
GO:0051963	regulation of synapse assembly	10	86	0.55	0.0134	9606.ENSP00000247182,9606.ENSP00000264634,9606.ENSP00000277120,9606.ENSP00000332879,9606.ENSP00000354207,9606.ENSP00000355187,9606.ENSP00000358309,9606.ENSP00000366058,9606.ENSP00000385142,9606.ENSP00000402460	SIX1,WNT5A,NTRK2,FLRT2,NTRK3,LRRTM3,EPHA7,SYNDIG1,NRXN1,CLSTN2
GO:0007160	cell-matrix adhesion	12	119	0.49	0.0135	9606.ENSP00000264828,9606.ENSP00000284240,9606.ENSP00000294728,9606.ENSP00000304408,9606.ENSP00000342858,9606.ENSP00000365745,9606.ENSP00000367316,9606.ENSP00000376708,9606.ENSP00000386498,9606.ENSP00000412940,9606.ENSP00000418735,9606.ENSP00000450337	COL5A3,THY1,VCAM1,COL3A1,FERMT2,CTTN,ITGA8,VWA2,HOXD3,FREM1,ADAMTS9,PPFIA2
GO:0051480	regulation of cytosolic calcium ion concentration	21	289	0.35	0.0135	9606.ENSP00000216200,9606.ENSP00000242249,9606.ENSP00000257290,9606.ENSP00000264218,9606.ENSP00000282561,9606.ENSP00000284240,9606.ENSP00000306275,9606.ENSP00000308815,9606.ENSP00000315011,9606.ENSP00000319744,9606.ENSP00000340864,9606.ENSP00000340913,9606.ENSP00000349320,9606.ENSP00000354490,9606.ENSP00000368966,9606.ENSP00000377353,9606.ENSP00000379818,9606.ENSP00000419422,9606.ENSP00000437737,…	PVALB,RAMP3,PDGFRA,NMU,GJA1,THY1,KCNK3,CCL19,EDNRA,GPR4,C1QTNF1,TRPC6,CACNA2D1,ATP1A2,TRPC3,DRD1,GRIN2A,AGTR1,HTR2A,TRDN,APLNR
GO:0035265	organ growth	9	71	0.59	0.0136	9606.ENSP00000245479,9606.ENSP00000260302,9606.ENSP00000262659,9606.ENSP00000278550,9606.ENSP00000290271,9606.ENSP00000326371,9606.ENSP00000347852,9606.ENSP00000356899,9606.ENSP00000370485	SOX9,MMP13,CCM2L,TENM4,STC1,FOXC2,SORBS2,DDR2,NLGN4X
GO:0042692	muscle cell differentiation	18	230	0.38	0.0139	9606.ENSP00000233813,9606.ENSP00000245479,9606.ENSP00000247182,9606.ENSP00000253796,9606.ENSP00000257290,9606.ENSP00000262426,9606.ENSP00000281437,9606.ENSP00000284878,9606.ENSP00000302665,9606.ENSP00000347409,9606.ENSP00000347852,9606.ENSP00000349588,9606.ENSP00000350332,9606.ENSP00000367316,9606.ENSP00000367879,9606.ENSP00000370542,9606.ENSP00000379644,9606.ENSP00000391826	IGFBP5,SOX9,SIX1,RAMP2,PDGFRA,FOXF1,BARX2,CXADR,IGF1,KEL,SORBS2,ANK2,MYBPC2,ITGA8,XK,SDC1,SOX6,IGF2
GO:0045165	cell fate commitment	18	230	0.38	0.0139	9606.ENSP00000001146,9606.ENSP00000239461,9606.ENSP00000245479,9606.ENSP00000247182,9606.ENSP00000264634,9606.ENSP00000276594,9606.ENSP00000278550,9606.ENSP00000297316,9606.ENSP00000302630,9606.ENSP00000304502,9606.ENSP00000307321,9606.ENSP00000326371,9606.ENSP00000330218,9606.ENSP00000333640,9606.ENSP00000342626,9606.ENSP00000354207,9606.ENSP00000377721,9606.ENSP00000379644	CYP26B1,PRRX1,SOX9,SIX1,WNT5A,PRDM14,TENM4,SOX17,ONECUT1,SIX2,HOXC10,FOXC2,SOX1,EYA2,EYA1,NTRK3,NR2F2,SOX6
GO:0098742	cell-cell adhesion via plasma-membrane adhesion molecules	18	230	0.38	0.0139	9606.ENSP00000252997,9606.ENSP00000261769,9606.ENSP00000264463,9606.ENSP00000268603,9606.ENSP00000278550,9606.ENSP00000284878,9606.ENSP00000287008,9606.ENSP00000289272,9606.ENSP00000294728,9606.ENSP00000355082,9606.ENSP00000367151,9606.ENSP00000381058,9606.ENSP00000381636,9606.ENSP00000385142,9606.ENSP00000386653,9606.ENSP00000402460,9606.ENSP00000429430,9606.ENSP00000479536	GATA5,CDH1,CDH10,CDH11,TENM4,CXADR,PCDH1,PCDHA13,VCAM1,PCDH18,PCDH17,CDH7,PCDHA11,NRXN1,ENSG00000197991,CLSTN2,TENM2,CD177
GO:0007612	learning	13	137	0.46	0.014	9606.ENSP00000276571,9606.ENSP00000277120,9606.ENSP00000288490,9606.ENSP00000295206,9606.ENSP00000341170,9606.ENSP00000354490,9606.ENSP00000363081,9606.ENSP00000370485,9606.ENSP00000376911,9606.ENSP00000377353,9606.ENSP00000379818,9606.ENSP00000385142,9606.ENSP00000392423	CRH,NTRK2,DGKI,EN1,PTN,ATP1A2,DKK1,NLGN4X,LGMN,DRD1,GRIN2A,NRXN1,RELN
GO:0009954	proximal/distal pattern formation	6	31	0.77	0.014	9606.ENSP00000001146,9606.ENSP00000249499,9606.ENSP00000272223,9606.ENSP00000295206,9606.ENSP00000307321,9606.ENSP00000446680	CYP26B1,HOXD9,OSR1,EN1,HOXC10,HOXC11
GO:0033273	response to vitamin	10	87	0.55	0.014	9606.ENSP00000001146,9606.ENSP00000225964,9606.ENSP00000265087,9606.ENSP00000265131,9606.ENSP00000275493,9606.ENSP00000290271,9606.ENSP00000298223,9606.ENSP00000321424,9606.ENSP00000341170,9606.ENSP00000363973	CYP26B1,COL1A1,STC2,TNC,EGFR,STC1,FOLR2,SLC34A1,PTN,ALPL
GO:0042474	middle ear morphogenesis	5	20	0.88	0.014	9606.ENSP00000239461,9606.ENSP00000247182,9606.ENSP00000272223,9606.ENSP00000304502,9606.ENSP00000342626	PRRX1,SIX1,OSR1,SIX2,EYA1
GO:0044706	multi-multicellular organism process	17	211	0.39	0.014	9606.ENSP00000222139,9606.ENSP00000233813,9606.ENSP00000253796,9606.ENSP00000264834,9606.ENSP00000265087,9606.ENSP00000276571,9606.ENSP00000276594,9606.ENSP00000282561,9606.ENSP00000290271,9606.ENSP00000296946,9606.ENSP00000308970,9606.ENSP00000325120,9606.ENSP00000330658,9606.ENSP00000362776,9606.ENSP00000377721,9606.ENSP00000384770,9606.ENSP00000483110	EPOR,IGFBP5,RAMP2,KLF1,STC2,CRH,PRDM14,GJA1,STC1,T,PSG1,PGR,PAPPA,COL16A1,NR2F2,PSG4,TAC3
GO:0097755	positive regulation of blood vessel diameter	8	57	0.63	0.014	9606.ENSP00000252486,9606.ENSP00000275493,9606.ENSP00000282561,9606.ENSP00000298815,9606.ENSP00000327251,9606.ENSP00000363092,9606.ENSP00000377353,9606.ENSP00000402608	APOE,EGFR,GJA1,ARHGAP42,NOS2,PRKG1,DRD1,CPS1
GO:0015670	carbon dioxide transport	3	4	1.36	0.0141	9606.ENSP00000293599,9606.ENSP00000311165,9606.ENSP00000360217	AQP5,AQP1,RHAG
GO:0097114	NMDA glutamate receptor clustering	3	4	1.36	0.0141	9606.ENSP00000252486,9606.ENSP00000385142,9606.ENSP00000392423	APOE,NRXN1,RELN
GO:0045937	positive regulation of phosphate metabolic process	54	1052	0.2	0.0145	9606.ENSP00000006053,9606.ENSP00000217169,9606.ENSP00000225831,9606.ENSP00000225844,9606.ENSP00000231751,9606.ENSP00000242249,9606.ENSP00000245479,9606.ENSP00000256261,9606.ENSP00000257290,9606.ENSP00000263923,9606.ENSP00000264554,9606.ENSP00000264634,9606.ENSP00000275493,9606.ENSP00000276571,9606.ENSP00000277120,9606.ENSP00000282397,9606.ENSP00000283296,9606.ENSP00000295228,9606.ENSP00000302665,…	CX3CL1,BIRC7,CCL2,CCL13,LTF,RAMP3,SOX9,DUSP26,PDGFRA,KDR,SHC2,WNT5A,EGFR,CRH,NTRK2,FLT1,GPR116,INHBB,IGF1,CDK5R2,CCL19,LIMCH1,C8orf4,FBN1,NOS2,EDN3,C1QTNF1,TRPC6,RSPO1,NTRK3,SLC30A10,DDR2,EPHA7,BMP5,PRKAA2,NRG3,DKK1,IGFBP3,CCL8,NRXN1,ADIPOQ,IGF2,RELN,IL34,FZD4,HTR2A,GRM4,APLNR,CCL16,CCL14,CCL18,VEGFC,GHR,CCL15
GO:0050921	positive regulation of chemotaxis	13	138	0.46	0.0145	9606.ENSP00000217407,9606.ENSP00000263923,9606.ENSP00000264634,9606.ENSP00000296027,9606.ENSP00000296028,9606.ENSP00000308815,9606.ENSP00000337128,9606.ENSP00000346537,9606.ENSP00000354207,9606.ENSP00000376911,9606.ENSP00000379140,9606.ENSP00000422591,9606.ENSP00000480043	LBP,KDR,WNT5A,CXCL5,PPBP,CCL19,EDN3,SMOC2,NTRK3,LGMN,CXCL12,SLIT2,VEGFC
GO:0001508	action potential	11	104	0.51	0.0146	9606.ENSP00000240662,9606.ENSP00000251127,9606.ENSP00000262186,9606.ENSP00000282561,9606.ENSP00000319591,9606.ENSP00000349320,9606.ENSP00000349588,9606.ENSP00000354490,9606.ENSP00000360806,9606.ENSP00000377353,9606.ENSP00000433109	KCNJ8,NALCN,KCNH2,GJA1,KCND3,CACNA2D1,ANK2,ATP1A2,KCNB1,DRD1,KCNA2
GO:0010876	lipid localization	21	293	0.34	0.0151	9606.ENSP00000217407,9606.ENSP00000233242,9606.ENSP00000237612,9606.ENSP00000252486,9606.ENSP00000256104,9606.ENSP00000256969,9606.ENSP00000261292,9606.ENSP00000289575,9606.ENSP00000320209,9606.ENSP00000327251,9606.ENSP00000332576,9606.ENSP00000333203,9606.ENSP00000341562,9606.ENSP00000345179,9606.ENSP00000350425,9606.ENSP00000359245,9606.ENSP00000434034,9606.ENSP00000444149,9606.ENSP00000444201,…	LBP,APOB,ABCG2,APOE,FABP4,SPX,LIPG,SLCO2B1,CIDEA,NOS2,OSBP2,SERPINA5,B4GALNT1,APOD,APOA4,ABCA4,FZD4,SLCO1C1,SYT7,APOC1,ABCA8
GO:0022029	telencephalon cell migration	8	58	0.63	0.0151	9606.ENSP00000275493,9606.ENSP00000304250,9606.ENSP00000355001,9606.ENSP00000361214,9606.ENSP00000377353,9606.ENSP00000379140,9606.ENSP00000392423,9606.ENSP00000422591	EGFR,CDK5R2,POU3F3,NRG3,DRD1,CXCL12,RELN,SLIT2
GO:0034764	positive regulation of transmembrane transport	16	194	0.4	0.0151	9606.ENSP00000242249,9606.ENSP00000250111,9606.ENSP00000262186,9606.ENSP00000284240,9606.ENSP00000297954,9606.ENSP00000302665,9606.ENSP00000321424,9606.ENSP00000337128,9606.ENSP00000340913,9606.ENSP00000349320,9606.ENSP00000349588,9606.ENSP00000377353,9606.ENSP00000389814,9606.ENSP00000392423,9606.ENSP00000439281,9606.ENSP00000475344	RAMP3,ATP1B2,KCNH2,THY1,WNK2,IGF1,SLC34A1,EDN3,TRPC6,CACNA2D1,ANK2,DRD1,ADIPOQ,RELN,TRDN,APLNR
GO:0030048	actin filament-based movement	11	105	0.51	0.0156	9606.ENSP00000240662,9606.ENSP00000262186,9606.ENSP00000282561,9606.ENSP00000319591,9606.ENSP00000334008,9606.ENSP00000343899,9606.ENSP00000347055,9606.ENSP00000349320,9606.ENSP00000349588,9606.ENSP00000350332,9606.ENSP00000358994	KCNJ8,KCNH2,GJA1,KCND3,PARVA,FRMD6,MYL4,CACNA2D1,ANK2,MYBPC2,MYO6
GO:0042327	positive regulation of phosphorylation	51	984	0.2	0.0161	9606.ENSP00000006053,9606.ENSP00000217169,9606.ENSP00000225831,9606.ENSP00000225844,9606.ENSP00000231751,9606.ENSP00000242249,9606.ENSP00000245479,9606.ENSP00000257290,9606.ENSP00000263923,9606.ENSP00000264554,9606.ENSP00000264634,9606.ENSP00000275493,9606.ENSP00000276571,9606.ENSP00000277120,9606.ENSP00000282397,9606.ENSP00000295228,9606.ENSP00000302665,9606.ENSP00000304250,9606.ENSP00000308815,…	CX3CL1,BIRC7,CCL2,CCL13,LTF,RAMP3,SOX9,PDGFRA,KDR,SHC2,WNT5A,EGFR,CRH,NTRK2,FLT1,INHBB,IGF1,CDK5R2,CCL19,LIMCH1,C8orf4,FBN1,EDN3,C1QTNF1,TRPC6,RSPO1,NTRK3,SLC30A10,DDR2,EPHA7,BMP5,PRKAA2,NRG3,DKK1,IGFBP3,CCL8,NRXN1,ADIPOQ,IGF2,RELN,IL34,FZD4,HTR2A,GRM4,APLNR,CCL16,CCL14,CCL18,VEGFC,GHR,CCL15
GO:0043410	positive regulation of MAPK cascade	31	512	0.27	0.0164	9606.ENSP00000006053,9606.ENSP00000217169,9606.ENSP00000225831,9606.ENSP00000225844,9606.ENSP00000242249,9606.ENSP00000257290,9606.ENSP00000263923,9606.ENSP00000264554,9606.ENSP00000264634,9606.ENSP00000275493,9606.ENSP00000277120,9606.ENSP00000282397,9606.ENSP00000302665,9606.ENSP00000308815,9606.ENSP00000337128,9606.ENSP00000340864,9606.ENSP00000354207,9606.ENSP00000355893,9606.ENSP00000363081,…	CX3CL1,BIRC7,CCL2,CCL13,RAMP3,PDGFRA,KDR,SHC2,WNT5A,EGFR,NTRK2,FLT1,IGF1,CCL19,EDN3,C1QTNF1,NTRK3,SLC30A10,DKK1,IGFBP3,CCL8,NRXN1,IGF2,FZD4,HTR2A,GRM4,CCL16,CCL14,CCL18,GHR,CCL15
GO:0048839	inner ear development	15	177	0.41	0.0164	9606.ENSP00000222598,9606.ENSP00000239461,9606.ENSP00000245479,9606.ENSP00000247182,9606.ENSP00000264634,9606.ENSP00000282928,9606.ENSP00000288955,9606.ENSP00000295113,9606.ENSP00000306275,9606.ENSP00000308725,9606.ENSP00000332256,9606.ENSP00000342626,9606.ENSP00000354207,9606.ENSP00000367316,9606.ENSP00000428480	DLX5,PRRX1,SOX9,SIX1,WNT5A,ZIC1,GRHL3,FRZB,KCNK3,GABRB3,ALDH1A3,EYA1,NTRK3,ITGA8,DLX6
GO:0070374	positive regulation of ERK1 and ERK2 cascade	16	196	0.4	0.0164	9606.ENSP00000006053,9606.ENSP00000225831,9606.ENSP00000225844,9606.ENSP00000242249,9606.ENSP00000257290,9606.ENSP00000263923,9606.ENSP00000275493,9606.ENSP00000308815,9606.ENSP00000355893,9606.ENSP00000378118,9606.ENSP00000385142,9606.ENSP00000437737,9606.ENSP00000478024,9606.ENSP00000479097,9606.ENSP00000479955,9606.ENSP00000484078	CX3CL1,CCL2,CCL13,RAMP3,PDGFRA,KDR,EGFR,CCL19,SLC30A10,CCL8,NRXN1,HTR2A,CCL16,CCL14,CCL18,CCL15
GO:0051128	regulation of cellular component organization	102	2306	0.13	0.0166	9606.ENSP00000006053,9606.ENSP00000052754,9606.ENSP00000219022,9606.ENSP00000225831,9606.ENSP00000225844,9606.ENSP00000233813,9606.ENSP00000239461,9606.ENSP00000245479,9606.ENSP00000247182,9606.ENSP00000252486,9606.ENSP00000254801,9606.ENSP00000256953,9606.ENSP00000257290,9606.ENSP00000262231,9606.ENSP00000263923,9606.ENSP00000264436,9606.ENSP00000264634,9606.ENSP00000265709,9606.ENSP00000275493,…	CX3CL1,DCN,OLFM4,CCL2,CCL13,IGFBP5,PRRX1,SOX9,SIX1,APOE,IGJ,RERG,PDGFRA,RIMS2,KDR,ADD2,WNT5A,ANK1,EGFR,NTRK2,TJP1,PLEKHH2,GJA1,THY1,GRHL3,FRZB,SOX17,EPB42,ANTXR1,IGF1,HTRA4,SYNPO2,CCL19,RHOJ,LIMCH1,CIDEA,MMP1,PALM2,SEMA6D,SLIT3,FLRT2,PARVA,EDN3,EPHA3,TRPC6,PTN,FERMT2,APOD,KEL,LINGO1,RSPO1,APOA4,NTRK3,ARHGEF15,LRRTM3,DDR2,SPTA1,NES,NPR1,HTRA1,EPHA7,BMP5,PRKAA2,NRG3,COL16A1,DKK1,SHISA7,CTTN,SYNDIG1…
GO:0060191	regulation of lipase activity	10	90	0.53	0.017	9606.ENSP00000257290,9606.ENSP00000275493,9606.ENSP00000277120,9606.ENSP00000282397,9606.ENSP00000315011,9606.ENSP00000350425,9606.ENSP00000419422,9606.ENSP00000437737,9606.ENSP00000465356,9606.ENSP00000480053	PDGFRA,EGFR,NTRK2,FLT1,EDNRA,APOA4,AGTR1,HTR2A,APOC1,GPIHBP1
GO:0009967	positive regulation of signal transduction	71	1493	0.16	0.0174	9606.ENSP00000006053,9606.ENSP00000052754,9606.ENSP00000217169,9606.ENSP00000217407,9606.ENSP00000222598,9606.ENSP00000225831,9606.ENSP00000225844,9606.ENSP00000225964,9606.ENSP00000231751,9606.ENSP00000233813,9606.ENSP00000239461,9606.ENSP00000242249,9606.ENSP00000245479,9606.ENSP00000252997,9606.ENSP00000257290,9606.ENSP00000262231,9606.ENSP00000263923,9606.ENSP00000264554,9606.ENSP00000264634,…	CX3CL1,DCN,BIRC7,LBP,DLX5,CCL2,CCL13,COL1A1,LTF,IGFBP5,PRRX1,RAMP3,SOX9,GATA5,PDGFRA,RIMS2,KDR,SHC2,WNT5A,EGFR,CRH,NTRK2,FLT1,DGKI,INHBB,WNK2,IGF1,COL3A1,CCL19,GPR4,C8orf4,LURAP1L,SOX11,TMEM108,EDN3,C1QTNF1,SMOC2,RSPO1,RSPO3,NTRK3,SLC30A10,NPR1,BMP5,NRG3,DKK1,UBD,ITGA8,IGFBP3,ESM1,SHOX2,CCL8,AKAP12,NRXN1,ADIPOQ,IGF2,RELN,RGS4,CCBE1,FZD4,HTR2A,TRDN,GRM4,MEIS3,ZNF423,CCL16,YAP1,CCL14,CCL18,FOXD1,GH…
GO:0061138	morphogenesis of a branching epithelium	14	160	0.43	0.0176	9606.ENSP00000245479,9606.ENSP00000247182,9606.ENSP00000262426,9606.ENSP00000264634,9606.ENSP00000265131,9606.ENSP00000315011,9606.ENSP00000325120,9606.ENSP00000326371,9606.ENSP00000342626,9606.ENSP00000349131,9606.ENSP00000364979,9606.ENSP00000422591,9606.ENSP00000478927,9606.ENSP00000481581	SOX9,SIX1,FOXF1,WNT5A,TNC,EDNRA,PGR,FOXC2,EYA1,RSPO3,COL4A1,SLIT2,YAP1,FOXD1
GO:0060562	epithelial tube morphogenesis	21	298	0.33	0.0178	9606.ENSP00000245479,9606.ENSP00000247182,9606.ENSP00000262426,9606.ENSP00000264634,9606.ENSP00000265131,9606.ENSP00000272223,9606.ENSP00000282561,9606.ENSP00000288955,9606.ENSP00000296946,9606.ENSP00000297316,9606.ENSP00000315011,9606.ENSP00000322568,9606.ENSP00000325120,9606.ENSP00000326371,9606.ENSP00000342626,9606.ENSP00000358309,9606.ENSP00000359866,9606.ENSP00000364979,9606.ENSP00000422591,…	SOX9,SIX1,FOXF1,WNT5A,TNC,OSR1,GJA1,GRHL3,T,SOX17,EDNRA,SOX11,PGR,FOXC2,EYA1,EPHA7,BMP5,COL4A1,SLIT2,YAP1,FOXD1
GO:0007494	midgut development	4	12	1.01	0.0179	9606.ENSP00000262426,9606.ENSP00000264634,9606.ENSP00000275493,9606.ENSP00000402608	FOXF1,WNT5A,EGFR,CPS1
GO:0046879	hormone secretion	9	75	0.57	0.0179	9606.ENSP00000262231,9606.ENSP00000299766,9606.ENSP00000305613,9606.ENSP00000337128,9606.ENSP00000350673,9606.ENSP00000370421,9606.ENSP00000415011,9606.ENSP00000434034,9606.ENSP00000481581	RIMS2,MC4R,CPLX1,EDN3,FAM3B,PDX1,SLC30A8,FZD4,FOXD1
GO:0072189	ureter development	4	12	1.01	0.0179	9606.ENSP00000245479,9606.ENSP00000247182,9606.ENSP00000262426,9606.ENSP00000272223	SOX9,SIX1,FOXF1,OSR1
GO:0086001	cardiac muscle cell action potential	7	46	0.67	0.0179	9606.ENSP00000240662,9606.ENSP00000262186,9606.ENSP00000282561,9606.ENSP00000319591,9606.ENSP00000349320,9606.ENSP00000349588,9606.ENSP00000354490	KCNJ8,KCNH2,GJA1,KCND3,CACNA2D1,ANK2,ATP1A2
GO:1904018	positive regulation of vasculature development	15	179	0.41	0.0179	9606.ENSP00000006053,9606.ENSP00000253796,9606.ENSP00000263413,9606.ENSP00000263923,9606.ENSP00000264634,9606.ENSP00000282397,9606.ENSP00000311165,9606.ENSP00000316729,9606.ENSP00000326371,9606.ENSP00000346537,9606.ENSP00000404464,9606.ENSP00000419422,9606.ENSP00000465638,9606.ENSP00000475344,9606.ENSP00000480043	CX3CL1,RAMP2,C6,KDR,WNT5A,FLT1,AQP1,RHOJ,FOXC2,SMOC2,CCBE1,AGTR1,TMEM100,APLNR,VEGFC
GO:0002227	innate immune response in mucosa	5	22	0.84	0.0187	9606.ENSP00000231751,9606.ENSP00000253354,9606.ENSP00000296435,9606.ENSP00000327251,9606.ENSP00000350425	LTF,BPIFB1,CAMP,NOS2,APOA4
GO:1905809	negative regulation of synapse organization	5	22	0.84	0.0187	9606.ENSP00000252486,9606.ENSP00000264634,9606.ENSP00000341170,9606.ENSP00000355026,9606.ENSP00000358309	APOE,WNT5A,PTN,ARHGEF15,EPHA7
GO:0007610	behavior	32	541	0.26	0.0189	9606.ENSP00000249499,9606.ENSP00000252486,9606.ENSP00000256509,9606.ENSP00000264218,9606.ENSP00000275493,9606.ENSP00000276571,9606.ENSP00000277120,9606.ENSP00000282928,9606.ENSP00000288490,9606.ENSP00000295206,9606.ENSP00000299766,9606.ENSP00000312811,9606.ENSP00000332256,9606.ENSP00000341170,9606.ENSP00000350928,9606.ENSP00000354490,9606.ENSP00000354652,9606.ENSP00000363081,9606.ENSP00000365503,…	HOXD9,APOE,CHL1,NMU,EGFR,CRH,NTRK2,ZIC1,DGKI,EN1,MC4R,KCNK10,ALDH1A3,PTN,GAD1,ATP1A2,NPY1R,DKK1,SHISA7,PCDH17,ITGA8,CNTFR,NLGN4X,LGMN,PTPRZ1,DRD1,CXCL12,GRIN2A,NRXN1,RELN,FZD4,HTR2A
GO:0045766	positive regulation of angiogenesis	14	162	0.42	0.0191	9606.ENSP00000006053,9606.ENSP00000253796,9606.ENSP00000263413,9606.ENSP00000263923,9606.ENSP00000264634,9606.ENSP00000282397,9606.ENSP00000311165,9606.ENSP00000316729,9606.ENSP00000326371,9606.ENSP00000346537,9606.ENSP00000404464,9606.ENSP00000419422,9606.ENSP00000475344,9606.ENSP00000480043	CX3CL1,RAMP2,C6,KDR,WNT5A,FLT1,AQP1,RHOJ,FOXC2,SMOC2,CCBE1,AGTR1,APLNR,VEGFC
GO:0050770	regulation of axonogenesis	14	162	0.42	0.0191	9606.ENSP00000252486,9606.ENSP00000264634,9606.ENSP00000277120,9606.ENSP00000284240,9606.ENSP00000324857,9606.ENSP00000347409,9606.ENSP00000347451,9606.ENSP00000354207,9606.ENSP00000358309,9606.ENSP00000365745,9606.ENSP00000367879,9606.ENSP00000374240,9606.ENSP00000379140,9606.ENSP00000422591	APOE,WNT5A,NTRK2,THY1,SEMA6D,KEL,LINGO1,NTRK3,EPHA7,CTTN,XK,SHOX2,CXCL12,SLIT2
GO:0048565	digestive tract development	12	126	0.46	0.0192	9606.ENSP00000252997,9606.ENSP00000257290,9606.ENSP00000262426,9606.ENSP00000264634,9606.ENSP00000275493,9606.ENSP00000297316,9606.ENSP00000304408,9606.ENSP00000304502,9606.ENSP00000322568,9606.ENSP00000370421,9606.ENSP00000374240,9606.ENSP00000402608	GATA5,PDGFRA,FOXF1,WNT5A,EGFR,SOX17,COL3A1,SIX2,SOX11,PDX1,SHOX2,CPS1
GO:0099537	trans-synaptic signaling	26	408	0.29	0.0194	9606.ENSP00000252486,9606.ENSP00000262231,9606.ENSP00000276571,9606.ENSP00000277120,9606.ENSP00000287766,9606.ENSP00000288490,9606.ENSP00000295452,9606.ENSP00000303211,9606.ENSP00000305613,9606.ENSP00000306275,9606.ENSP00000308725,9606.ENSP00000350928,9606.ENSP00000354652,9606.ENSP00000363748,9606.ENSP00000374036,9606.ENSP00000377353,9606.ENSP00000379818,9606.ENSP00000385142,9606.ENSP00000393097,…	APOE,RIMS2,CRH,NTRK2,SLC6A1,DGKI,GABRG1,ACHE,CPLX1,KCNK3,GABRB3,GAD1,NPY1R,HTR1D,RPH3A,DRD1,GRIN2A,NRXN1,GABRA1,CADPS2,KIF5A,GABRR1,GRIK4,HTR2A,GRM4,SYT7
GO:0050767	regulation of neurogenesis	40	730	0.22	0.0198	9606.ENSP00000006053,9606.ENSP00000205143,9606.ENSP00000239461,9606.ENSP00000245479,9606.ENSP00000247182,9606.ENSP00000252486,9606.ENSP00000262231,9606.ENSP00000264634,9606.ENSP00000277120,9606.ENSP00000278550,9606.ENSP00000284240,9606.ENSP00000304408,9606.ENSP00000322568,9606.ENSP00000324857,9606.ENSP00000332879,9606.ENSP00000337451,9606.ENSP00000340913,9606.ENSP00000341170,9606.ENSP00000342626,…	CX3CL1,DLL3,PRRX1,SOX9,SIX1,APOE,RIMS2,WNT5A,NTRK2,TENM4,THY1,COL3A1,SOX11,SEMA6D,FLRT2,EPHA3,TRPC6,PTN,EYA1,KEL,LINGO1,NTRK3,EPHA7,BMP5,NRG3,DKK1,CTTN,XK,ID4,SHOX2,PTPRZ1,CXCL12,HOXD3,RELN,SLIT2,STMN2,FZD4,YAP1,VEGFC,MARK1
GO:1902531	regulation of intracellular signal transduction	81	1764	0.15	0.0198	9606.ENSP00000006053,9606.ENSP00000052754,9606.ENSP00000217169,9606.ENSP00000225831,9606.ENSP00000225844,9606.ENSP00000231751,9606.ENSP00000233813,9606.ENSP00000242249,9606.ENSP00000245479,9606.ENSP00000252486,9606.ENSP00000256261,9606.ENSP00000257290,9606.ENSP00000263923,9606.ENSP00000264554,9606.ENSP00000264634,9606.ENSP00000275493,9606.ENSP00000276571,9606.ENSP00000277120,9606.ENSP00000282397,…	CX3CL1,DCN,BIRC7,CCL2,CCL13,LTF,IGFBP5,RAMP3,SOX9,APOE,DUSP26,PDGFRA,KDR,SHC2,WNT5A,EGFR,CRH,NTRK2,FLT1,DGKI,INHBB,WNK2,ARHGAP42,JSRP1,IGF1,COL3A1,PODN,CCL19,RNF152,RHOJ,GPR4,C8orf4,LURAP1L,SOX11,A2M,BGN,ARHGEF37,FLRT2,EDN3,C1QTNF1,DUSP21,NTRK3,ARHGEF15,LRRTM3,SLC30A10,NPR1,EPHA7,BMP5,PRKAA2,DKK1,CAMK2N1,UBD,ERRFI1,PDX1,IGFBP3,CCL8,CXCL12,TRIM40,SNAI2,AKAP12,NRXN1,ADIPOQ,IGF2,RELN,ARHGAP28,RGS4,L…
GO:0048638	regulation of developmental growth	21	302	0.33	0.0199	9606.ENSP00000247182,9606.ENSP00000252486,9606.ENSP00000262231,9606.ENSP00000264634,9606.ENSP00000265087,9606.ENSP00000282561,9606.ENSP00000302665,9606.ENSP00000324857,9606.ENSP00000326371,9606.ENSP00000350630,9606.ENSP00000354207,9606.ENSP00000354652,9606.ENSP00000358309,9606.ENSP00000365745,9606.ENSP00000376911,9606.ENSP00000379140,9606.ENSP00000384179,9606.ENSP00000391826,9606.ENSP00000397181,…	SIX1,APOE,RIMS2,WNT5A,STC2,GJA1,IGF1,SEMA6D,FOXC2,TLL2,NTRK3,NPY1R,EPHA7,CTTN,LGMN,CXCL12,ZFPM2,IGF2,RGS4,YAP1,GHR
GO:0010961	cellular magnesium ion homeostasis	3	5	1.26	0.0201	9606.ENSP00000337128,9606.ENSP00000347409,9606.ENSP00000367879	EDN3,KEL,XK
GO:0016101	diterpenoid metabolic process	10	93	0.52	0.0201	9606.ENSP00000001146,9606.ENSP00000233242,9606.ENSP00000252486,9606.ENSP00000275493,9606.ENSP00000276571,9606.ENSP00000332256,9606.ENSP00000334128,9606.ENSP00000350425,9606.ENSP00000359245,9606.ENSP00000370542	CYP26B1,APOB,APOE,EGFR,CRH,ALDH1A3,CYP27C1,APOA4,ABCA4,SDC1
GO:0016202	regulation of striated muscle tissue development	12	127	0.46	0.0201	9606.ENSP00000001146,9606.ENSP00000247182,9606.ENSP00000282561,9606.ENSP00000297316,9606.ENSP00000302665,9606.ENSP00000350630,9606.ENSP00000363081,9606.ENSP00000374240,9606.ENSP00000379644,9606.ENSP00000384179,9606.ENSP00000397181,9606.ENSP00000478927	CYP26B1,SIX1,GJA1,SOX17,IGF1,TLL2,DKK1,SHOX2,SOX6,ZFPM2,RGS4,YAP1
GO:0048592	eye morphogenesis	13	145	0.44	0.0201	9606.ENSP00000245479,9606.ENSP00000261037,9606.ENSP00000264634,9606.ENSP00000277120,9606.ENSP00000284240,9606.ENSP00000293599,9606.ENSP00000322568,9606.ENSP00000325527,9606.ENSP00000330218,9606.ENSP00000332256,9606.ENSP00000341170,9606.ENSP00000345192,9606.ENSP00000378058	SOX9,COL8A1,WNT5A,NTRK2,THY1,AQP5,SOX11,FBN1,SOX1,ALDH1A3,PTN,OLFM3,EFEMP1
GO:2000821	regulation of grooming behavior	3	5	1.26	0.0201	9606.ENSP00000264218,9606.ENSP00000299766,9606.ENSP00000385142	NMU,MC4R,NRXN1
GO:0030308	negative regulation of cell growth	14	164	0.42	0.0206	9606.ENSP00000256953,9606.ENSP00000264634,9606.ENSP00000282561,9606.ENSP00000295113,9606.ENSP00000297316,9606.ENSP00000324857,9606.ENSP00000332164,9606.ENSP00000357669,9606.ENSP00000358309,9606.ENSP00000375727,9606.ENSP00000379826,9606.ENSP00000397181,9606.ENSP00000422591,9606.ENSP00000459799	RERG,WNT5A,GJA1,FRZB,SOX17,SEMA6D,SLIT3,NPR1,EPHA7,GNG4,TRIM40,RGS4,SLIT2,TNK1
GO:0031667	response to nutrient levels	28	455	0.28	0.0206	9606.ENSP00000001146,9606.ENSP00000225964,9606.ENSP00000252486,9606.ENSP00000256969,9606.ENSP00000261292,9606.ENSP00000265087,9606.ENSP00000265131,9606.ENSP00000275300,9606.ENSP00000275493,9606.ENSP00000290271,9606.ENSP00000294728,9606.ENSP00000295228,9606.ENSP00000295633,9606.ENSP00000298223,9606.ENSP00000299766,9606.ENSP00000305302,9606.ENSP00000316628,9606.ENSP00000319814,9606.ENSP00000321424,…	CYP26B1,COL1A1,APOE,SPX,LIPG,STC2,TNC,SLC22A3,EGFR,STC1,VCAM1,INHBB,FSTL1,FOLR2,MC4R,SLC6A19,RNF152,PCK1,SLC34A1,PKLR,PTN,PRKAA2,KCNB1,ALPL,TRPC3,ADIPOQ,CADPS2,CPS1
GO:1901654	response to ketone	15	183	0.4	0.0207	9606.ENSP00000253796,9606.ENSP00000265131,9606.ENSP00000275493,9606.ENSP00000276571,9606.ENSP00000308815,9606.ENSP00000311165,9606.ENSP00000332164,9606.ENSP00000341170,9606.ENSP00000354207,9606.ENSP00000360290,9606.ENSP00000366702,9606.ENSP00000402608,9606.ENSP00000422591,9606.ENSP00000478927,9606.ENSP00000483403	RAMP2,TNC,EGFR,CRH,CCL19,AQP1,SLIT3,PTN,NTRK3,PRKAA2,ERRFI1,CPS1,SLIT2,YAP1,GHR
GO:0048871	multicellular organismal homeostasis	20	283	0.34	0.0209	9606.ENSP00000001146,9606.ENSP00000199280,9606.ENSP00000245479,9606.ENSP00000264218,9606.ENSP00000276594,9606.ENSP00000283296,9606.ENSP00000284878,9606.ENSP00000288955,9606.ENSP00000306772,9606.ENSP00000311165,9606.ENSP00000320209,9606.ENSP00000333591,9606.ENSP00000345751,9606.ENSP00000359245,9606.ENSP00000360217,9606.ENSP00000360290,9606.ENSP00000376793,9606.ENSP00000377353,9606.ENSP00000437737,…	CYP26B1,AQP2,SOX9,NMU,PRDM14,GPR116,CXADR,GRHL3,LDB2,AQP1,CIDEA,SLC35D3,SCNN1B,ABCA4,RHAG,PRKAA2,GIG25,DRD1,HTR2A,YAP1
GO:0072073	kidney epithelium development	12	128	0.46	0.0209	9606.ENSP00000245479,9606.ENSP00000247182,9606.ENSP00000272223,9606.ENSP00000304502,9606.ENSP00000326371,9606.ENSP00000342626,9606.ENSP00000355001,9606.ENSP00000358210,9606.ENSP00000358309,9606.ENSP00000370542,9606.ENSP00000422591,9606.ENSP00000481581	SOX9,SIX1,OSR1,SIX2,FOXC2,EYA1,POU3F3,SIM1,EPHA7,SDC1,SLIT2,FOXD1
GO:0060351	cartilage development involved in endochondral bone morphogenesis	5	23	0.82	0.021	9606.ENSP00000225964,9606.ENSP00000245479,9606.ENSP00000260302,9606.ENSP00000290271,9606.ENSP00000374240	COL1A1,SOX9,MMP13,STC1,SHOX2
GO:0001710	mesodermal cell fate commitment	4	13	0.97	0.0213	9606.ENSP00000304502,9606.ENSP00000326371,9606.ENSP00000333640,9606.ENSP00000342626	SIX2,FOXC2,EYA2,EYA1
GO:0010960	magnesium ion homeostasis	4	13	0.97	0.0213	9606.ENSP00000275493,9606.ENSP00000337128,9606.ENSP00000347409,9606.ENSP00000367879	EGFR,EDN3,KEL,XK
GO:0050919	negative chemotaxis	6	35	0.72	0.0214	9606.ENSP00000264634,9606.ENSP00000332164,9606.ENSP00000332879,9606.ENSP00000358309,9606.ENSP00000361214,9606.ENSP00000422591	WNT5A,SLIT3,FLRT2,EPHA7,NRG3,SLIT2
GO:0061035	regulation of cartilage development	8	63	0.59	0.0219	9606.ENSP00000245479,9606.ENSP00000264634,9606.ENSP00000295113,9606.ENSP00000304502,9606.ENSP00000374240,9606.ENSP00000378058,9606.ENSP00000379644,9606.ENSP00000380034	SOX9,WNT5A,FRZB,SIX2,SHOX2,EFEMP1,SOX6,SNAI2
GO:0071559	response to transforming growth factor beta	13	147	0.43	0.0219	9606.ENSP00000217939,9606.ENSP00000225964,9606.ENSP00000245479,9606.ENSP00000261978,9606.ENSP00000264634,9606.ENSP00000264703,9606.ENSP00000297268,9606.ENSP00000304408,9606.ENSP00000325527,9606.ENSP00000342858,9606.ENSP00000347041,9606.ENSP00000353654,9606.ENSP00000379644	MXRA5,COL1A1,SOX9,LTBP2,WNT5A,FNDC4,COL1A2,COL3A1,FBN1,FERMT2,FMOD,COL4A2,SOX6
GO:0009607	response to biotic stimulus	59	1206	0.18	0.0224	9606.ENSP00000006053,9606.ENSP00000052754,9606.ENSP00000206423,9606.ENSP00000217407,9606.ENSP00000225831,9606.ENSP00000225844,9606.ENSP00000231751,9606.ENSP00000233242,9606.ENSP00000240662,9606.ENSP00000253354,9606.ENSP00000254801,9606.ENSP00000255448,9606.ENSP00000261200,9606.ENSP00000263413,9606.ENSP00000264634,9606.ENSP00000270879,9606.ENSP00000271588,9606.ENSP00000282561,9606.ENSP00000284878,…	CX3CL1,DCN,CCDC80,LBP,CCL2,CCL13,LTF,APOB,KCNJ8,BPIFB1,IGJ,DCLK1,ABCC9,C6,WNT5A,FCN3,HMCN1,GJA1,CXADR,VCAM1,CXCL5,PPBP,MASP1,CAMP,CCL19,CLEC4M,PCK1,C7,NOS2,TUSC5,TRIM29,APOA4,PRSS3,CR2,GNG12,IFIT1B,ALPL,SYNDIG1,UBD,IL33,STAB2,CCL8,CXCL12,C1S,ADIPOQ,C4A,TRIM10,IL34,CPS1,TMEM233,SLC30A8,ADAMTS9,TNK1,CCL16,CCL14,CD177,CCL18,CCL15,PRSS3P2
GO:0002688	regulation of leukocyte chemotaxis	11	112	0.48	0.0225	9606.ENSP00000217407,9606.ENSP00000225831,9606.ENSP00000264634,9606.ENSP00000296027,9606.ENSP00000296028,9606.ENSP00000308815,9606.ENSP00000337128,9606.ENSP00000376911,9606.ENSP00000379140,9606.ENSP00000422591,9606.ENSP00000480043	LBP,CCL2,WNT5A,CXCL5,PPBP,CCL19,EDN3,LGMN,CXCL12,SLIT2,VEGFC
GO:0031644	regulation of neurological system process	11	112	0.48	0.0225	9606.ENSP00000256969,9606.ENSP00000262231,9606.ENSP00000264218,9606.ENSP00000278550,9606.ENSP00000324651,9606.ENSP00000370485,9606.ENSP00000379818,9606.ENSP00000385142,9606.ENSP00000392423,9606.ENSP00000397181,9606.ENSP00000465638	SPX,RIMS2,NMU,TENM4,TMEM108,NLGN4X,GRIN2A,NRXN1,RELN,RGS4,TMEM100
GO:0015672	monovalent inorganic cation transport	27	437	0.28	0.0228	9606.ENSP00000221444,9606.ENSP00000240662,9606.ENSP00000250111,9606.ENSP00000251127,9606.ENSP00000253122,9606.ENSP00000261200,9606.ENSP00000262186,9606.ENSP00000262418,9606.ENSP00000281830,9606.ENSP00000287766,9606.ENSP00000294725,9606.ENSP00000303960,9606.ENSP00000305302,9606.ENSP00000306275,9606.ENSP00000306497,9606.ENSP00000311165,9606.ENSP00000312811,9606.ENSP00000319591,9606.ENSP00000321424,…	KCNA7,KCNJ8,ATP1B2,NALCN,SLC6A8,ABCC9,KCNH2,SLC4A1,KCNE4,SLC6A1,KCNT2,ABCC8,SLC6A19,KCNK3,KCNJ4,AQP1,KCNK10,KCND3,SLC34A1,KCNK12,SCNN1B,ATP1A2,RHAG,KCNB1,SLC13A5,KCNA2,GRIK4
GO:0045597	positive regulation of cell differentiation	47	908	0.2	0.0228	9606.ENSP00000001146,9606.ENSP00000006053,9606.ENSP00000219022,9606.ENSP00000225964,9606.ENSP00000231751,9606.ENSP00000233242,9606.ENSP00000245479,9606.ENSP00000252486,9606.ENSP00000252997,9606.ENSP00000253796,9606.ENSP00000262231,9606.ENSP00000263923,9606.ENSP00000264634,9606.ENSP00000277120,9606.ENSP00000278550,9606.ENSP00000282561,9606.ENSP00000295113,9606.ENSP00000297316,9606.ENSP00000302665,…	CYP26B1,CX3CL1,OLFM4,COL1A1,LTF,APOB,SOX9,APOE,GATA5,RAMP2,RIMS2,KDR,WNT5A,NTRK2,TENM4,GJA1,FRZB,SOX17,IGF1,CCL19,SOX11,EDN3,EPHA3,TRPC6,PTN,NTRK3,DDR2,BMP5,DKK1,ID4,IGFBP3,SHOX2,TMEM119,CXCL12,SOX6,HOXD3,ADIPOQ,RELN,IL34,ADAMTS9,AGTR1,SLIT2,STMN2,FZD4,HTR2A,TMEM100,VEGFC
GO:0060350	endochondral bone morphogenesis	7	49	0.64	0.0228	9606.ENSP00000222598,9606.ENSP00000225964,9606.ENSP00000245479,9606.ENSP00000260302,9606.ENSP00000290271,9606.ENSP00000363973,9606.ENSP00000374240	DLX5,COL1A1,SOX9,MMP13,STC1,ALPL,SHOX2
GO:0048762	mesenchymal cell differentiation	12	130	0.45	0.0229	9606.ENSP00000245479,9606.ENSP00000259806,9606.ENSP00000264634,9606.ENSP00000272223,9606.ENSP00000295113,9606.ENSP00000304502,9606.ENSP00000315011,9606.ENSP00000322568,9606.ENSP00000326371,9606.ENSP00000337128,9606.ENSP00000380034,9606.ENSP00000465638	SOX9,FOXF2,WNT5A,OSR1,FRZB,SIX2,EDNRA,SOX11,FOXC2,EDN3,SNAI2,TMEM100
GO:0019932	second-messenger-mediated signaling	19	266	0.34	0.0233	9606.ENSP00000242249,9606.ENSP00000245479,9606.ENSP00000252486,9606.ENSP00000253796,9606.ENSP00000262231,9606.ENSP00000263923,9606.ENSP00000275493,9606.ENSP00000294728,9606.ENSP00000299766,9606.ENSP00000327251,9606.ENSP00000337128,9606.ENSP00000349588,9606.ENSP00000354490,9606.ENSP00000363092,9606.ENSP00000370421,9606.ENSP00000377353,9606.ENSP00000379818,9606.ENSP00000419422,9606.ENSP00000429430	RAMP3,SOX9,APOE,RAMP2,RIMS2,KDR,EGFR,VCAM1,MC4R,NOS2,EDN3,ANK2,ATP1A2,PRKG1,PDX1,DRD1,GRIN2A,AGTR1,TENM2
GO:0045859	regulation of protein kinase activity	42	788	0.21	0.0234	9606.ENSP00000014914,9606.ENSP00000052754,9606.ENSP00000217169,9606.ENSP00000231751,9606.ENSP00000252486,9606.ENSP00000256104,9606.ENSP00000256261,9606.ENSP00000264554,9606.ENSP00000264634,9606.ENSP00000275493,9606.ENSP00000277120,9606.ENSP00000282397,9606.ENSP00000284240,9606.ENSP00000302665,9606.ENSP00000304250,9606.ENSP00000306015,9606.ENSP00000308315,9606.ENSP00000308815,9606.ENSP00000319914,…	GPRC5A,DCN,BIRC7,LTF,APOE,FABP4,DUSP26,SHC2,WNT5A,EGFR,NTRK2,FLT1,THY1,IGF1,CDK5R2,SYNPO2,PODN,CCL19,C8orf4,FBN1,BGN,FLRT2,EDN3,DUSP21,NTRK3,LRRTM3,DDR2,NRG3,DKK1,CAMK2N1,ERRFI1,NR2F2,NRXN1,ADIPOQ,IGF2,RELN,RGS4,LRRC15,FZD4,HTR2A,GRM4,GHR
GO:1902533	positive regulation of intracellular signal transduction	49	959	0.19	0.0234	9606.ENSP00000006053,9606.ENSP00000052754,9606.ENSP00000217169,9606.ENSP00000225831,9606.ENSP00000225844,9606.ENSP00000231751,9606.ENSP00000233813,9606.ENSP00000242249,9606.ENSP00000245479,9606.ENSP00000257290,9606.ENSP00000263923,9606.ENSP00000264554,9606.ENSP00000264634,9606.ENSP00000275493,9606.ENSP00000276571,9606.ENSP00000277120,9606.ENSP00000282397,9606.ENSP00000288490,9606.ENSP00000302665,…	CX3CL1,DCN,BIRC7,CCL2,CCL13,LTF,IGFBP5,RAMP3,SOX9,PDGFRA,KDR,SHC2,WNT5A,EGFR,CRH,NTRK2,FLT1,DGKI,IGF1,COL3A1,CCL19,GPR4,C8orf4,LURAP1L,SOX11,EDN3,C1QTNF1,NTRK3,SLC30A10,NPR1,DKK1,UBD,IGFBP3,CCL8,AKAP12,NRXN1,ADIPOQ,IGF2,RELN,FZD4,HTR2A,TRDN,GRM4,MEIS3,CCL16,CCL14,CCL18,GHR,CCL15
GO:1903670	regulation of sprouting angiogenesis	8	64	0.58	0.0234	9606.ENSP00000262041,9606.ENSP00000263923,9606.ENSP00000316729,9606.ENSP00000326371,9606.ENSP00000361097,9606.ENSP00000418735,9606.ENSP00000419422,9606.ENSP00000475344	MEOX2,KDR,RHOJ,FOXC2,MMRN2,ADAMTS9,AGTR1,APLNR
GO:0006006	glucose metabolic process	11	113	0.47	0.0235	9606.ENSP00000233813,9606.ENSP00000302630,9606.ENSP00000319814,9606.ENSP00000325527,9606.ENSP00000339933,9606.ENSP00000345179,9606.ENSP00000354652,9606.ENSP00000358931,9606.ENSP00000370421,9606.ENSP00000389814,9606.ENSP00000391826	IGFBP5,ONECUT1,PCK1,FBN1,PKLR,APOD,NPY1R,TKTL1,PDX1,ADIPOQ,IGF2
GO:0010595	positive regulation of endothelial cell migration	10	96	0.5	0.0235	9606.ENSP00000263923,9606.ENSP00000264634,9606.ENSP00000316729,9606.ENSP00000326371,9606.ENSP00000346537,9606.ENSP00000360296,9606.ENSP00000376911,9606.ENSP00000391669,9606.ENSP00000404464,9606.ENSP00000480043	KDR,WNT5A,RHOJ,FOXC2,SMOC2,PPAP2B,LGMN,BCAR1,CCBE1,VEGFC
GO:0042476	odontogenesis	11	113	0.47	0.0235	9606.ENSP00000225964,9606.ENSP00000257290,9606.ENSP00000265131,9606.ENSP00000272223,9606.ENSP00000293599,9606.ENSP00000297268,9606.ENSP00000311165,9606.ENSP00000321424,9606.ENSP00000357980,9606.ENSP00000363973,9606.ENSP00000370542	COL1A1,PDGFRA,TNC,OSR1,AQP5,COL1A2,AQP1,SLC34A1,HTRA1,ALPL,SDC1
GO:0086002	cardiac muscle cell action potential involved in contraction	6	36	0.71	0.0235	9606.ENSP00000240662,9606.ENSP00000262186,9606.ENSP00000282561,9606.ENSP00000319591,9606.ENSP00000349320,9606.ENSP00000349588	KCNJ8,KCNH2,GJA1,KCND3,CACNA2D1,ANK2
GO:0098801	regulation of renal system process	6	36	0.71	0.0235	9606.ENSP00000256969,9606.ENSP00000282561,9606.ENSP00000290271,9606.ENSP00000357669,9606.ENSP00000389814,9606.ENSP00000419422	SPX,GJA1,STC1,NPR1,ADIPOQ,AGTR1
GO:0007214	gamma-aminobutyric acid signaling pathway	5	24	0.8	0.0236	9606.ENSP00000264318,9606.ENSP00000295452,9606.ENSP00000308725,9606.ENSP00000393097,9606.ENSP00000412673	GABRA4,GABRG1,GABRB3,GABRA1,GABRR1
GO:0033344	cholesterol efflux	5	24	0.8	0.0236	9606.ENSP00000233242,9606.ENSP00000237612,9606.ENSP00000252486,9606.ENSP00000350425,9606.ENSP00000465356	APOB,ABCG2,APOE,APOA4,APOC1
GO:0048732	gland development	25	395	0.29	0.0237	9606.ENSP00000233813,9606.ENSP00000245479,9606.ENSP00000247182,9606.ENSP00000249499,9606.ENSP00000257290,9606.ENSP00000261769,9606.ENSP00000262426,9606.ENSP00000264634,9606.ENSP00000265131,9606.ENSP00000275493,9606.ENSP00000276571,9606.ENSP00000282561,9606.ENSP00000302630,9606.ENSP00000325120,9606.ENSP00000332256,9606.ENSP00000333203,9606.ENSP00000341170,9606.ENSP00000361214,9606.ENSP00000367972,…	IGFBP5,SOX9,SIX1,HOXD9,PDGFRA,CDH1,FOXF1,WNT5A,TNC,EGFR,CRH,GJA1,ONECUT1,PGR,ALDH1A3,SERPINA5,PTN,NRG3,ID4,NR0B1,NFIB,PDX1,HOXD3,IGF2,CPS1
GO:1904064	positive regulation of cation transmembrane transport	12	131	0.45	0.0237	9606.ENSP00000242249,9606.ENSP00000250111,9606.ENSP00000262186,9606.ENSP00000284240,9606.ENSP00000297954,9606.ENSP00000337128,9606.ENSP00000349320,9606.ENSP00000349588,9606.ENSP00000377353,9606.ENSP00000392423,9606.ENSP00000439281,9606.ENSP00000475344	RAMP3,ATP1B2,KCNH2,THY1,WNK2,EDN3,CACNA2D1,ANK2,DRD1,RELN,TRDN,APLNR
GO:2000027	regulation of animal organ morphogenesis	16	207	0.37	0.0241	9606.ENSP00000245479,9606.ENSP00000247182,9606.ENSP00000252997,9606.ENSP00000264634,9606.ENSP00000288955,9606.ENSP00000295902,9606.ENSP00000297316,9606.ENSP00000304502,9606.ENSP00000326371,9606.ENSP00000341170,9606.ENSP00000342626,9606.ENSP00000349131,9606.ENSP00000363081,9606.ENSP00000370340,9606.ENSP00000434034,9606.ENSP00000446680	SOX9,SIX1,GATA5,WNT5A,GRHL3,PRICKLE2,SOX17,SIX2,FOXC2,PTN,EYA1,RSPO3,DKK1,NFIB,FZD4,HOXC11
GO:0015696	ammonium transport	7	50	0.63	0.0243	9606.ENSP00000268122,9606.ENSP00000275300,9606.ENSP00000294413,9606.ENSP00000311165,9606.ENSP00000360217,9606.ENSP00000377353,9606.ENSP00000441197	RHCG,SLC22A3,RHCE,AQP1,RHAG,DRD1,RHBG
GO:0034219	carbohydrate transmembrane transport	7	50	0.63	0.0243	9606.ENSP00000199280,9606.ENSP00000296028,9606.ENSP00000311165,9606.ENSP00000315011,9606.ENSP00000329548,9606.ENSP00000333591,9606.ENSP00000377353	AQP2,PPBP,AQP1,EDNRA,TUSC5,SLC35D3,DRD1
GO:0009991	response to extracellular stimulus	29	486	0.26	0.0245	9606.ENSP00000001146,9606.ENSP00000199280,9606.ENSP00000225964,9606.ENSP00000252486,9606.ENSP00000256969,9606.ENSP00000261292,9606.ENSP00000265087,9606.ENSP00000265131,9606.ENSP00000275300,9606.ENSP00000275493,9606.ENSP00000290271,9606.ENSP00000294728,9606.ENSP00000295228,9606.ENSP00000295633,9606.ENSP00000298223,9606.ENSP00000299766,9606.ENSP00000305302,9606.ENSP00000316628,9606.ENSP00000319814,…	CYP26B1,AQP2,COL1A1,APOE,SPX,LIPG,STC2,TNC,SLC22A3,EGFR,STC1,VCAM1,INHBB,FSTL1,FOLR2,MC4R,SLC6A19,RNF152,PCK1,SLC34A1,PKLR,PTN,PRKAA2,KCNB1,ALPL,TRPC3,ADIPOQ,CADPS2,CPS1
GO:0032102	negative regulation of response to external stimulus	21	310	0.32	0.0245	9606.ENSP00000225831,9606.ENSP00000231751,9606.ENSP00000243347,9606.ENSP00000252486,9606.ENSP00000256969,9606.ENSP00000257290,9606.ENSP00000262426,9606.ENSP00000264634,9606.ENSP00000264703,9606.ENSP00000282561,9606.ENSP00000323929,9606.ENSP00000340864,9606.ENSP00000345179,9606.ENSP00000357980,9606.ENSP00000363092,9606.ENSP00000377353,9606.ENSP00000380034,9606.ENSP00000385142,9606.ENSP00000389814,…	CCL2,LTF,TNFAIP6,APOE,SPX,PDGFRA,FOXF1,WNT5A,FNDC4,GJA1,A2M,C1QTNF1,APOD,HTRA1,PRKG1,DRD1,SNAI2,NRXN1,ADIPOQ,PHLDB2,SLIT2
GO:0050920	regulation of chemotaxis	15	188	0.39	0.0245	9606.ENSP00000217407,9606.ENSP00000225831,9606.ENSP00000257290,9606.ENSP00000263923,9606.ENSP00000264634,9606.ENSP00000296027,9606.ENSP00000296028,9606.ENSP00000308815,9606.ENSP00000337128,9606.ENSP00000346537,9606.ENSP00000354207,9606.ENSP00000376911,9606.ENSP00000379140,9606.ENSP00000422591,9606.ENSP00000480043	LBP,CCL2,PDGFRA,KDR,WNT5A,CXCL5,PPBP,CCL19,EDN3,SMOC2,NTRK3,LGMN,CXCL12,SLIT2,VEGFC
GO:0014068	positive regulation of phosphatidylinositol 3-kinase signaling	8	65	0.58	0.0247	9606.ENSP00000052754,9606.ENSP00000245479,9606.ENSP00000257290,9606.ENSP00000263923,9606.ENSP00000277120,9606.ENSP00000282397,9606.ENSP00000302665,9606.ENSP00000392423	DCN,SOX9,PDGFRA,KDR,NTRK2,FLT1,IGF1,RELN
GO:0007584	response to nutrient	16	208	0.37	0.0248	9606.ENSP00000001146,9606.ENSP00000225964,9606.ENSP00000261292,9606.ENSP00000265087,9606.ENSP00000265131,9606.ENSP00000275493,9606.ENSP00000290271,9606.ENSP00000294728,9606.ENSP00000298223,9606.ENSP00000305302,9606.ENSP00000321424,9606.ENSP00000339933,9606.ENSP00000341170,9606.ENSP00000363973,9606.ENSP00000368966,9606.ENSP00000389814	CYP26B1,COL1A1,LIPG,STC2,TNC,EGFR,STC1,VCAM1,FOLR2,SLC6A19,SLC34A1,PKLR,PTN,ALPL,TRPC3,ADIPOQ
GO:0070208	protein heterotrimerization	4	14	0.94	0.0248	9606.ENSP00000225964,9606.ENSP00000297268,9606.ENSP00000340864,9606.ENSP00000389814	COL1A1,COL1A2,C1QTNF1,ADIPOQ
GO:0060047	heart contraction	9	81	0.53	0.0251	9606.ENSP00000240662,9606.ENSP00000262186,9606.ENSP00000282561,9606.ENSP00000319591,9606.ENSP00000347055,9606.ENSP00000349320,9606.ENSP00000349588,9606.ENSP00000354490,9606.ENSP00000439281	KCNJ8,KCNH2,GJA1,KCND3,MYL4,CACNA2D1,ANK2,ATP1A2,TRDN
GO:0002686	negative regulation of leukocyte migration	6	37	0.7	0.0255	9606.ENSP00000225831,9606.ENSP00000345179,9606.ENSP00000359866,9606.ENSP00000370842,9606.ENSP00000379140,9606.ENSP00000422591	CCL2,APOD,BMP5,IL33,CXCL12,SLIT2
GO:0098815	modulation of excitatory postsynaptic potential	6	37	0.7	0.0255	9606.ENSP00000262231,9606.ENSP00000324651,9606.ENSP00000370485,9606.ENSP00000385142,9606.ENSP00000392423,9606.ENSP00000397181	RIMS2,TMEM108,NLGN4X,NRXN1,RELN,RGS4
GO:0016576	histone dephosphorylation	3	6	1.18	0.0264	9606.ENSP00000333640,9606.ENSP00000342626,9606.ENSP00000432770	EYA2,EYA1,EYA4
GO:0019800	peptide cross-linking via chondroitin 4-sulfate glycosaminoglycan	3	6	1.18	0.0264	9606.ENSP00000052754,9606.ENSP00000327336,9606.ENSP00000346964	DCN,BGN,EGFLAM
GO:0034447	very-low-density lipoprotein particle clearance	3	6	1.18	0.0264	9606.ENSP00000233242,9606.ENSP00000252486,9606.ENSP00000465356	APOB,APOE,APOC1
GO:0071503	response to heparin	3	6	1.18	0.0264	9606.ENSP00000245479,9606.ENSP00000422591,9606.ENSP00000480053	SOX9,SLIT2,GPIHBP1
GO:0072143	mesangial cell development	3	6	1.18	0.0264	9606.ENSP00000272223,9606.ENSP00000319744,9606.ENSP00000326371	OSR1,GPR4,FOXC2
GO:0098659	inorganic cation import across plasma membrane	8	66	0.57	0.0264	9606.ENSP00000240662,9606.ENSP00000250111,9606.ENSP00000261200,9606.ENSP00000306497,9606.ENSP00000321424,9606.ENSP00000349320,9606.ENSP00000354490,9606.ENSP00000378119	KCNJ8,ATP1B2,ABCC9,KCNJ4,SLC34A1,CACNA2D1,ATP1A2,STEAP2
GO:2000739	regulation of mesenchymal stem cell differentiation	3	6	1.18	0.0264	9606.ENSP00000245479,9606.ENSP00000257290,9606.ENSP00000379644	SOX9,PDGFRA,SOX6
GO:0098739	import across plasma membrane	9	82	0.53	0.0265	9606.ENSP00000240662,9606.ENSP00000250111,9606.ENSP00000261200,9606.ENSP00000298223,9606.ENSP00000306497,9606.ENSP00000321424,9606.ENSP00000349320,9606.ENSP00000354490,9606.ENSP00000378119	KCNJ8,ATP1B2,ABCC9,FOLR2,KCNJ4,SLC34A1,CACNA2D1,ATP1A2,STEAP2
GO:0070613	regulation of protein processing	11	116	0.46	0.0266	9606.ENSP00000217169,9606.ENSP00000263413,9606.ENSP00000296280,9606.ENSP00000314299,9606.ENSP00000319464,9606.ENSP00000322061,9606.ENSP00000323929,9606.ENSP00000356024,9606.ENSP00000385035,9606.ENSP00000396688,9606.ENSP00000404464	BIRC7,C6,MASP1,CFHR1,CPN2,C7,A2M,CR2,C1S,C4A,CCBE1
GO:0007204	positive regulation of cytosolic calcium ion concentration	18	251	0.34	0.0269	9606.ENSP00000242249,9606.ENSP00000257290,9606.ENSP00000264218,9606.ENSP00000282561,9606.ENSP00000284240,9606.ENSP00000308815,9606.ENSP00000315011,9606.ENSP00000319744,9606.ENSP00000340864,9606.ENSP00000340913,9606.ENSP00000349320,9606.ENSP00000368966,9606.ENSP00000377353,9606.ENSP00000379818,9606.ENSP00000419422,9606.ENSP00000437737,9606.ENSP00000439281,9606.ENSP00000475344	RAMP3,PDGFRA,NMU,GJA1,THY1,CCL19,EDNRA,GPR4,C1QTNF1,TRPC6,CACNA2D1,TRPC3,DRD1,GRIN2A,AGTR1,HTR2A,TRDN,APLNR
GO:0022414	reproductive process	64	1350	0.16	0.027	9606.ENSP00000001146,9606.ENSP00000007699,9606.ENSP00000052754,9606.ENSP00000222139,9606.ENSP00000233242,9606.ENSP00000233813,9606.ENSP00000243347,9606.ENSP00000245255,9606.ENSP00000245479,9606.ENSP00000249499,9606.ENSP00000253796,9606.ENSP00000257290,9606.ENSP00000259806,9606.ENSP00000264634,9606.ENSP00000264834,9606.ENSP00000265087,9606.ENSP00000265131,9606.ENSP00000268793,9606.ENSP00000272223,…	CYP26B1,YBX2,DCN,EPOR,APOB,IGFBP5,TNFAIP6,PIWIL1,SOX9,HOXD9,RAMP2,PDGFRA,FOXF2,WNT5A,KLF1,STC2,TNC,DPEP3,OSR1,EGFR,CRH,PRDM14,GJA1,CXADR,STC1,INHBB,T,SOX17,ANTXR1,PSG1,SPATA31E1,C14orf39,PGR,PAPPA,SLIT3,OSBP2,SERPINA5,TRPC6,PTN,SYCE1,B4GALNT1,SPATA16,RSPO3,SYCP2,HTRA1,SYCP1,BMP5,PPAP2B,COL16A1,ALPL,ID4,NR0B1,CNTFR,TRPC3,SDC1,TMEM119,DRD1,NR2F2,ZFPM2,PSG4,IGF2,SLIT2,FZD4,TAC3
GO:0065009	regulation of molecular function	137	3322	0.1	0.027	9606.ENSP00000006053,9606.ENSP00000014914,9606.ENSP00000052754,9606.ENSP00000217169,9606.ENSP00000225831,9606.ENSP00000225844,9606.ENSP00000231751,9606.ENSP00000238994,9606.ENSP00000242249,9606.ENSP00000250111,9606.ENSP00000252486,9606.ENSP00000256104,9606.ENSP00000256261,9606.ENSP00000256969,9606.ENSP00000257290,9606.ENSP00000261200,9606.ENSP00000262659,9606.ENSP00000264436,9606.ENSP00000264554,…	CX3CL1,GPRC5A,DCN,BIRC7,CCL2,CCL13,LTF,PPP1R3C,RAMP3,ATP1B2,APOE,FABP4,DUSP26,SPX,PDGFRA,ABCC9,CCM2L,ADD2,SHC2,WNT5A,STC2,OSR1,EGFR,DENND2A,CRH,NTRK2,FLT1,GJA1,THY1,DGKI,GRHL3,STC1,INHBB,COL6A3,CXCL5,PPBP,GEM,WNK2,ARHGAP42,JSRP1,ANTXR1,IGF1,CDK5R2,SYNPO2,KCNK3,LDB2,PODN,CCL19,AQP1,CFHR1,EDNRA,CSRNP3,CPN2,C8orf4,SOX11,A2M,C14orf39,FBN1,NOS2,BGN,ARHGEF37,FLRT2,SERPINA5,EDN3,EPHA3,TRPC6,PTN,DUSP21,C…
GO:0006869	lipid transport	19	272	0.33	0.0271	9606.ENSP00000217407,9606.ENSP00000233242,9606.ENSP00000237612,9606.ENSP00000252486,9606.ENSP00000256104,9606.ENSP00000256969,9606.ENSP00000261292,9606.ENSP00000289575,9606.ENSP00000327251,9606.ENSP00000332576,9606.ENSP00000333203,9606.ENSP00000345179,9606.ENSP00000350425,9606.ENSP00000359245,9606.ENSP00000434034,9606.ENSP00000444149,9606.ENSP00000444201,9606.ENSP00000465356,9606.ENSP00000467271	LBP,APOB,ABCG2,APOE,FABP4,SPX,LIPG,SLCO2B1,NOS2,OSBP2,SERPINA5,APOD,APOA4,ABCA4,FZD4,SLCO1C1,SYT7,APOC1,ABCA8
GO:0006836	neurotransmitter transport	14	172	0.4	0.0273	9606.ENSP00000253122,9606.ENSP00000262231,9606.ENSP00000275300,9606.ENSP00000287766,9606.ENSP00000288490,9606.ENSP00000305302,9606.ENSP00000305613,9606.ENSP00000311165,9606.ENSP00000354490,9606.ENSP00000374036,9606.ENSP00000385142,9606.ENSP00000398481,9606.ENSP00000440556,9606.ENSP00000444201	SLC6A8,RIMS2,SLC22A3,SLC6A1,DGKI,SLC6A19,CPLX1,AQP1,ATP1A2,RPH3A,NRXN1,CADPS2,GRM4,SYT7
GO:0003156	regulation of animal organ formation	6	38	0.68	0.0276	9606.ENSP00000247182,9606.ENSP00000252997,9606.ENSP00000264634,9606.ENSP00000342626,9606.ENSP00000363081,9606.ENSP00000446680	SIX1,GATA5,WNT5A,EYA1,DKK1,HOXC11
GO:0007268	chemical synaptic transmission	25	402	0.28	0.0276	9606.ENSP00000252486,9606.ENSP00000262231,9606.ENSP00000276571,9606.ENSP00000287766,9606.ENSP00000288490,9606.ENSP00000295452,9606.ENSP00000303211,9606.ENSP00000305613,9606.ENSP00000306275,9606.ENSP00000308725,9606.ENSP00000350928,9606.ENSP00000354652,9606.ENSP00000363748,9606.ENSP00000374036,9606.ENSP00000377353,9606.ENSP00000379818,9606.ENSP00000385142,9606.ENSP00000393097,9606.ENSP00000398481,…	APOE,RIMS2,CRH,SLC6A1,DGKI,GABRG1,ACHE,CPLX1,KCNK3,GABRB3,GAD1,NPY1R,HTR1D,RPH3A,DRD1,GRIN2A,NRXN1,GABRA1,CADPS2,KIF5A,GABRR1,GRIK4,HTR2A,GRM4,SYT7
GO:0010470	regulation of gastrulation	6	38	0.68	0.0276	9606.ENSP00000272223,9606.ENSP00000278550,9606.ENSP00000297316,9606.ENSP00000363081,9606.ENSP00000389814,9606.ENSP00000405405	OSR1,TENM4,SOX17,DKK1,ADIPOQ,PHLDB2
GO:0043549	regulation of kinase activity	44	849	0.2	0.0277	9606.ENSP00000014914,9606.ENSP00000052754,9606.ENSP00000217169,9606.ENSP00000231751,9606.ENSP00000252486,9606.ENSP00000256104,9606.ENSP00000256261,9606.ENSP00000257290,9606.ENSP00000264554,9606.ENSP00000264634,9606.ENSP00000275493,9606.ENSP00000277120,9606.ENSP00000282397,9606.ENSP00000284240,9606.ENSP00000302665,9606.ENSP00000304250,9606.ENSP00000306015,9606.ENSP00000306772,9606.ENSP00000308315,…	GPRC5A,DCN,BIRC7,LTF,APOE,FABP4,DUSP26,PDGFRA,SHC2,WNT5A,EGFR,NTRK2,FLT1,THY1,IGF1,CDK5R2,SYNPO2,LDB2,PODN,CCL19,C8orf4,FBN1,BGN,FLRT2,EDN3,DUSP21,NTRK3,LRRTM3,DDR2,NRG3,DKK1,CAMK2N1,ERRFI1,NR2F2,NRXN1,ADIPOQ,IGF2,RELN,RGS4,LRRC15,FZD4,HTR2A,GRM4,GHR
GO:0045778	positive regulation of ossification	9	83	0.52	0.0277	9606.ENSP00000231751,9606.ENSP00000264634,9606.ENSP00000272223,9606.ENSP00000282561,9606.ENSP00000302665,9606.ENSP00000322568,9606.ENSP00000356899,9606.ENSP00000367972,9606.ENSP00000376553	LTF,WNT5A,OSR1,GJA1,IGF1,SOX11,DDR2,ID4,TMEM119
GO:1904062	regulation of cation transmembrane transport	20	294	0.32	0.0277	9606.ENSP00000242249,9606.ENSP00000250111,9606.ENSP00000262186,9606.ENSP00000272223,9606.ENSP00000276571,9606.ENSP00000284240,9606.ENSP00000297596,9606.ENSP00000297954,9606.ENSP00000300961,9606.ENSP00000337128,9606.ENSP00000347409,9606.ENSP00000349320,9606.ENSP00000349588,9606.ENSP00000354490,9606.ENSP00000377353,9606.ENSP00000385142,9606.ENSP00000392423,9606.ENSP00000397181,9606.ENSP00000439281,…	RAMP3,ATP1B2,KCNH2,OSR1,CRH,THY1,GEM,WNK2,JSRP1,EDN3,KEL,CACNA2D1,ANK2,ATP1A2,DRD1,NRXN1,RELN,RGS4,TRDN,APLNR
GO:0032970	regulation of actin filament-based process	22	338	0.3	0.0287	9606.ENSP00000257290,9606.ENSP00000264436,9606.ENSP00000282406,9606.ENSP00000288955,9606.ENSP00000290271,9606.ENSP00000306015,9606.ENSP00000316891,9606.ENSP00000337451,9606.ENSP00000343899,9606.ENSP00000349588,9606.ENSP00000354207,9606.ENSP00000354490,9606.ENSP00000355026,9606.ENSP00000357129,9606.ENSP00000365745,9606.ENSP00000379140,9606.ENSP00000389714,9606.ENSP00000392660,9606.ENSP00000397181,…	PDGFRA,ADD2,PLEKHH2,GRHL3,STC1,SYNPO2,LIMCH1,EPHA3,FRMD6,ANK2,NTRK3,ATP1A2,ARHGEF15,SPTA1,CTTN,CXCL12,CTNNA3,ARHGAP28,RGS4,PHLDB2,SLIT2,SPTB
GO:0099054	presynapse assembly	4	15	0.91	0.0288	9606.ENSP00000264634,9606.ENSP00000367151,9606.ENSP00000370485,9606.ENSP00000385142	WNT5A,PCDH17,NLGN4X,NRXN1
GO:0010634	positive regulation of epithelial cell migration	12	136	0.43	0.0289	9606.ENSP00000245479,9606.ENSP00000263923,9606.ENSP00000264634,9606.ENSP00000316729,9606.ENSP00000326371,9606.ENSP00000346537,9606.ENSP00000360296,9606.ENSP00000363694,9606.ENSP00000376911,9606.ENSP00000391669,9606.ENSP00000404464,9606.ENSP00000480043	SOX9,KDR,WNT5A,RHOJ,FOXC2,SMOC2,PPAP2B,EPB41L4B,LGMN,BCAR1,CCBE1,VEGFC
GO:0045596	negative regulation of cell differentiation	37	683	0.22	0.0294	9606.ENSP00000205143,9606.ENSP00000231751,9606.ENSP00000233813,9606.ENSP00000245479,9606.ENSP00000252486,9606.ENSP00000264634,9606.ENSP00000272223,9606.ENSP00000275493,9606.ENSP00000284240,9606.ENSP00000295113,9606.ENSP00000297316,9606.ENSP00000302665,9606.ENSP00000304408,9606.ENSP00000304502,9606.ENSP00000322568,9606.ENSP00000324857,9606.ENSP00000325527,9606.ENSP00000340913,9606.ENSP00000341170,…	DLL3,LTF,IGFBP5,SOX9,APOE,WNT5A,OSR1,EGFR,THY1,FRZB,SOX17,IGF1,COL3A1,SIX2,SOX11,SEMA6D,FBN1,TRPC6,PTN,CMTM5,LINGO1,NTRK3,EPHA7,BMP5,NRG3,DKK1,ID4,NR0B1,EFEMP1,SOX6,SNAI2,ZFPM2,ADIPOQ,RGS4,SLIT2,STMN2,YAP1
GO:0045893	positive regulation of transcription, DNA-templated	67	1435	0.16	0.0294	9606.ENSP00000052754,9606.ENSP00000222598,9606.ENSP00000225964,9606.ENSP00000239461,9606.ENSP00000245479,9606.ENSP00000247182,9606.ENSP00000249499,9606.ENSP00000252997,9606.ENSP00000253968,9606.ENSP00000256969,9606.ENSP00000259806,9606.ENSP00000261769,9606.ENSP00000262041,9606.ENSP00000262426,9606.ENSP00000264634,9606.ENSP00000264834,9606.ENSP00000272223,9606.ENSP00000275493,9606.ENSP00000281437,…	DCN,DLX5,COL1A1,PRRX1,SOX9,SIX1,HOXD9,GATA5,BARX1,SPX,FOXF2,CDH1,MEOX2,FOXF1,WNT5A,KLF1,OSR1,EGFR,BARX2,ZIC1,GRHL3,EN1,T,SOX17,EN2,HOXD4,ONECUT1,IGF1,SIX2,LDB2,HOXC10,HOXD8,CSRNP3,PCK1,SOX11,PGR,FOXC2,SOX1,LMO1,EYA1,NPAS3,POU3F3,ESRRG,C1orf61,EBF3,MYO6,BMP5,ZIC2,ITGA8,ID4,NFIB,PDX1,IL33,ONECUT3,SHOX2,NR2F2,SOX6,ZFPM2,HOXD3,IGF2,FZD4,HOXC11,SPIC,MEIS3,ZNF423,YAP1,FOXD1
GO:0030073	insulin secretion	6	39	0.67	0.0302	9606.ENSP00000262231,9606.ENSP00000299766,9606.ENSP00000305613,9606.ENSP00000350673,9606.ENSP00000370421,9606.ENSP00000415011	RIMS2,MC4R,CPLX1,FAM3B,PDX1,SLC30A8
GO:0034341	response to interferon-gamma	14	176	0.39	0.0321	9606.ENSP00000006053,9606.ENSP00000225831,9606.ENSP00000225844,9606.ENSP00000264634,9606.ENSP00000294728,9606.ENSP00000308815,9606.ENSP00000327251,9606.ENSP00000366249,9606.ENSP00000378118,9606.ENSP00000415011,9606.ENSP00000478024,9606.ENSP00000479097,9606.ENSP00000479955,9606.ENSP00000484078	CX3CL1,CCL2,CCL13,WNT5A,VCAM1,CCL19,NOS2,UBD,CCL8,SLC30A8,CCL16,CCL14,CCL18,CCL15
GO:0007169	transmembrane receptor protein tyrosine kinase signaling pathway	29	499	0.25	0.0322	9606.ENSP00000215368,9606.ENSP00000225964,9606.ENSP00000245479,9606.ENSP00000257290,9606.ENSP00000263923,9606.ENSP00000264554,9606.ENSP00000275493,9606.ENSP00000277120,9606.ENSP00000282397,9606.ENSP00000302665,9606.ENSP00000326371,9606.ENSP00000332879,9606.ENSP00000337451,9606.ENSP00000347591,9606.ENSP00000353654,9606.ENSP00000354207,9606.ENSP00000355893,9606.ENSP00000356899,9606.ENSP00000358309,…	EFNA2,COL1A1,SOX9,PDGFRA,KDR,SHC2,EGFR,NTRK2,FLT1,IGF1,FOXC2,FLRT2,EPHA3,GFRA1,COL4A2,NTRK3,SLC30A10,DDR2,EPHA7,NRG3,COL4A1,EFEMP1,BCAR1,IGF2,ESRP1,PDGFRL,TNK1,VEGFC,GHR
GO:0035270	endocrine system development	11	120	0.45	0.0322	9606.ENSP00000245479,9606.ENSP00000247182,9606.ENSP00000257290,9606.ENSP00000261769,9606.ENSP00000264634,9606.ENSP00000276571,9606.ENSP00000302630,9606.ENSP00000359866,9606.ENSP00000368253,9606.ENSP00000370421,9606.ENSP00000386498	SOX9,SIX1,PDGFRA,CDH1,WNT5A,CRH,ONECUT1,BMP5,NR0B1,PDX1,HOXD3
GO:1901652	response to peptide	26	431	0.27	0.0324	9606.ENSP00000225964,9606.ENSP00000233813,9606.ENSP00000264834,9606.ENSP00000265087,9606.ENSP00000282561,9606.ENSP00000295228,9606.ENSP00000299766,9606.ENSP00000302665,9606.ENSP00000319814,9606.ENSP00000321424,9606.ENSP00000325527,9606.ENSP00000326371,9606.ENSP00000329548,9606.ENSP00000339933,9606.ENSP00000349320,9606.ENSP00000355893,9606.ENSP00000366702,9606.ENSP00000376911,9606.ENSP00000379140,…	COL1A1,IGFBP5,KLF1,STC2,GJA1,INHBB,MC4R,IGF1,PCK1,SLC34A1,FBN1,FOXC2,TUSC5,PKLR,CACNA2D1,SLC30A10,ERRFI1,LGMN,CXCL12,ADIPOQ,BCAR1,IGF2,CPS1,AGTR1,CPEB1,GHR
GO:0030301	cholesterol transport	7	54	0.6	0.0326	9606.ENSP00000233242,9606.ENSP00000237612,9606.ENSP00000252486,9606.ENSP00000261292,9606.ENSP00000350425,9606.ENSP00000444201,9606.ENSP00000465356	APOB,ABCG2,APOE,LIPG,APOA4,SYT7,APOC1
GO:0032963	collagen metabolic process	7	54	0.6	0.0326	9606.ENSP00000225964,9606.ENSP00000260229,9606.ENSP00000260302,9606.ENSP00000322788,9606.ENSP00000364140,9606.ENSP00000407685,9606.ENSP00000485444	COL1A1,MMP27,MMP13,MMP1,COL15A1,TNXB,PRSS3P2
GO:0090183	regulation of kidney development	7	54	0.6	0.0326	9606.ENSP00000245479,9606.ENSP00000247182,9606.ENSP00000272223,9606.ENSP00000304502,9606.ENSP00000389814,9606.ENSP00000478927,9606.ENSP00000481581	SOX9,SIX1,OSR1,SIX2,ADIPOQ,YAP1,FOXD1
GO:0001657	ureteric bud development	9	86	0.51	0.0333	9606.ENSP00000245479,9606.ENSP00000247182,9606.ENSP00000272223,9606.ENSP00000326371,9606.ENSP00000342626,9606.ENSP00000358210,9606.ENSP00000370542,9606.ENSP00000422591,9606.ENSP00000481581	SOX9,SIX1,OSR1,FOXC2,EYA1,SIM1,SDC1,SLIT2,FOXD1
GO:0003158	endothelium development	9	86	0.51	0.0333	9606.ENSP00000263923,9606.ENSP00000281537,9606.ENSP00000282561,9606.ENSP00000290271,9606.ENSP00000297316,9606.ENSP00000326371,9606.ENSP00000341170,9606.ENSP00000377721,9606.ENSP00000465638	KDR,TJP1,GJA1,STC1,SOX17,FOXC2,PTN,NR2F2,TMEM100
GO:0010863	positive regulation of phospholipase C activity	6	40	0.66	0.0333	9606.ENSP00000257290,9606.ENSP00000275493,9606.ENSP00000277120,9606.ENSP00000282397,9606.ENSP00000315011,9606.ENSP00000437737	PDGFRA,EGFR,NTRK2,FLT1,EDNRA,HTR2A
GO:0034612	response to tumor necrosis factor	16	217	0.35	0.0333	9606.ENSP00000006053,9606.ENSP00000225831,9606.ENSP00000225844,9606.ENSP00000225964,9606.ENSP00000233242,9606.ENSP00000256104,9606.ENSP00000294728,9606.ENSP00000308815,9606.ENSP00000319814,9606.ENSP00000366249,9606.ENSP00000378118,9606.ENSP00000389814,9606.ENSP00000478024,9606.ENSP00000479097,9606.ENSP00000479955,9606.ENSP00000484078	CX3CL1,CCL2,CCL13,COL1A1,APOB,FABP4,VCAM1,CCL19,PCK1,UBD,CCL8,ADIPOQ,CCL16,CCL14,CCL18,CCL15
GO:0060291	long-term synaptic potentiation	6	40	0.66	0.0333	9606.ENSP00000276571,9606.ENSP00000277120,9606.ENSP00000341170,9606.ENSP00000377353,9606.ENSP00000379818,9606.ENSP00000392423	CRH,NTRK2,PTN,DRD1,GRIN2A,RELN
GO:2000826	regulation of heart morphogenesis	6	40	0.66	0.0333	9606.ENSP00000245479,9606.ENSP00000247182,9606.ENSP00000252997,9606.ENSP00000326371,9606.ENSP00000342626,9606.ENSP00000363081	SOX9,SIX1,GATA5,FOXC2,EYA1,DKK1
GO:0034097	response to cytokine	51	1035	0.18	0.0334	9606.ENSP00000006053,9606.ENSP00000052754,9606.ENSP00000217407,9606.ENSP00000222139,9606.ENSP00000225831,9606.ENSP00000225844,9606.ENSP00000225964,9606.ENSP00000233242,9606.ENSP00000245479,9606.ENSP00000256104,9606.ENSP00000262426,9606.ENSP00000263409,9606.ENSP00000264634,9606.ENSP00000274276,9606.ENSP00000294728,9606.ENSP00000296027,9606.ENSP00000296028,9606.ENSP00000297268,9606.ENSP00000297316,…	CX3CL1,DCN,LBP,EPOR,CCL2,CCL13,COL1A1,APOB,SOX9,FABP4,FOXF1,LIFR,WNT5A,OSMR,VCAM1,CXCL5,PPBP,COL1A2,SOX17,COL3A1,PODN,CCL19,PCK1,MMP1,NOS2,BGN,SOX1,FLRT2,GFRA1,LRRTM3,IL13RA2,UBD,CNTFR,SDC1,IL33,PTPRZ1,CCL8,CXCL12,ADIPOQ,IL34,LRRC15,SLC30A8,MME,CA1,FZD4,CCL16,CCL14,CCL18,VEGFC,GHR,CCL15
GO:0072006	nephron development	11	121	0.44	0.0334	9606.ENSP00000245479,9606.ENSP00000247182,9606.ENSP00000257290,9606.ENSP00000265162,9606.ENSP00000272223,9606.ENSP00000304502,9606.ENSP00000319744,9606.ENSP00000326371,9606.ENSP00000342626,9606.ENSP00000355001,9606.ENSP00000481581	SOX9,SIX1,PDGFRA,ENPEP,OSR1,SIX2,GPR4,FOXC2,EYA1,POU3F3,FOXD1
GO:0007501	mesodermal cell fate specification	3	7	1.12	0.0335	9606.ENSP00000304502,9606.ENSP00000333640,9606.ENSP00000342626	SIX2,EYA2,EYA1
GO:0061476	response to anticoagulant	3	7	1.12	0.0335	9606.ENSP00000245479,9606.ENSP00000422591,9606.ENSP00000480053	SOX9,SLIT2,GPIHBP1
GO:2000822	regulation of behavioral fear response	3	7	1.12	0.0335	9606.ENSP00000252486,9606.ENSP00000276571,9606.ENSP00000282561	APOE,CRH,GJA1
GO:0001936	regulation of endothelial cell proliferation	11	122	0.44	0.0347	9606.ENSP00000225831,9606.ENSP00000252486,9606.ENSP00000263923,9606.ENSP00000264634,9606.ENSP00000282397,9606.ENSP00000282561,9606.ENSP00000377721,9606.ENSP00000379140,9606.ENSP00000419422,9606.ENSP00000475344,9606.ENSP00000480043	CCL2,APOE,KDR,WNT5A,FLT1,GJA1,NR2F2,CXCL12,AGTR1,APLNR,VEGFC
GO:0050680	negative regulation of epithelial cell proliferation	11	122	0.44	0.0347	9606.ENSP00000225831,9606.ENSP00000245479,9606.ENSP00000252486,9606.ENSP00000264634,9606.ENSP00000282397,9606.ENSP00000282561,9606.ENSP00000341170,9606.ENSP00000370340,9606.ENSP00000377721,9606.ENSP00000380034,9606.ENSP00000448220	CCL2,SOX9,APOE,WNT5A,FLT1,GJA1,PTN,NFIB,NR2F2,SNAI2,KRT4
GO:0003151	outflow tract morphogenesis	8	71	0.54	0.0356	9606.ENSP00000247182,9606.ENSP00000264634,9606.ENSP00000297316,9606.ENSP00000322568,9606.ENSP00000334008,9606.ENSP00000342626,9606.ENSP00000354652,9606.ENSP00000384179	SIX1,WNT5A,SOX17,SOX11,PARVA,EYA1,NPY1R,ZFPM2
GO:0046883	regulation of hormone secretion	18	261	0.32	0.036	9606.ENSP00000264218,9606.ENSP00000275493,9606.ENSP00000276571,9606.ENSP00000282561,9606.ENSP00000295228,9606.ENSP00000303960,9606.ENSP00000322568,9606.ENSP00000327251,9606.ENSP00000337128,9606.ENSP00000340864,9606.ENSP00000360806,9606.ENSP00000370421,9606.ENSP00000385142,9606.ENSP00000389814,9606.ENSP00000407118,9606.ENSP00000415011,9606.ENSP00000419422,9606.ENSP00000444201	NMU,EGFR,CRH,GJA1,INHBB,ABCC8,SOX11,NOS2,EDN3,C1QTNF1,KCNB1,PDX1,NRXN1,ADIPOQ,SYBU,SLC30A8,AGTR1,SYT7
GO:0006855	drug transmembrane transport	10	105	0.46	0.0362	9606.ENSP00000237612,9606.ENSP00000253122,9606.ENSP00000258403,9606.ENSP00000275300,9606.ENSP00000298223,9606.ENSP00000311165,9606.ENSP00000360217,9606.ENSP00000363417,9606.ENSP00000406220,9606.ENSP00000467271	ABCG2,SLC6A8,SLC19A3,SLC22A3,FOLR2,AQP1,RHAG,SLC7A3,SLC13A5,ABCA8
GO:0060795	cell fate commitment involved in formation of primary germ layer	5	28	0.74	0.0362	9606.ENSP00000297316,9606.ENSP00000304502,9606.ENSP00000326371,9606.ENSP00000333640,9606.ENSP00000342626	SOX17,SIX2,FOXC2,EYA2,EYA1
GO:1990573	potassium ion import across plasma membrane	5	28	0.74	0.0362	9606.ENSP00000240662,9606.ENSP00000250111,9606.ENSP00000261200,9606.ENSP00000306497,9606.ENSP00000354490	KCNJ8,ATP1B2,ABCC9,KCNJ4,ATP1A2
GO:0010518	positive regulation of phospholipase activity	7	56	0.58	0.0371	9606.ENSP00000257290,9606.ENSP00000275493,9606.ENSP00000277120,9606.ENSP00000282397,9606.ENSP00000315011,9606.ENSP00000419422,9606.ENSP00000437737	PDGFRA,EGFR,NTRK2,FLT1,EDNRA,AGTR1,HTR2A
GO:0051893	regulation of focal adhesion assembly	7	56	0.58	0.0371	9606.ENSP00000263923,9606.ENSP00000284240,9606.ENSP00000316891,9606.ENSP00000337451,9606.ENSP00000345179,9606.ENSP00000362776,9606.ENSP00000405405	KDR,THY1,LIMCH1,EPHA3,APOD,COL16A1,PHLDB2
GO:0030855	epithelial cell differentiation	35	649	0.22	0.0377	9606.ENSP00000001146,9606.ENSP00000222598,9606.ENSP00000245479,9606.ENSP00000246635,9606.ENSP00000247182,9606.ENSP00000252997,9606.ENSP00000253968,9606.ENSP00000262426,9606.ENSP00000264634,9606.ENSP00000268122,9606.ENSP00000281537,9606.ENSP00000282561,9606.ENSP00000290271,9606.ENSP00000297316,9606.ENSP00000302630,9606.ENSP00000304502,9606.ENSP00000319744,9606.ENSP00000322568,9606.ENSP00000325120,…	CYP26B1,DLX5,SOX9,KRT13,SIX1,GATA5,BARX1,FOXF1,WNT5A,RHCG,TJP1,GJA1,STC1,SOX17,ONECUT1,SIX2,GPR4,SOX11,PGR,FOXC2,PTN,FRMD6,NTRK3,BMP5,COL4A1,NR0B1,NFIB,PDX1,SDC1,NR2F2,CPS1,DLX6,KRT4,TMEM100,YAP1
GO:0071347	cellular response to interleukin-1	11	124	0.43	0.038	9606.ENSP00000006053,9606.ENSP00000225831,9606.ENSP00000225844,9606.ENSP00000245479,9606.ENSP00000308815,9606.ENSP00000319814,9606.ENSP00000378118,9606.ENSP00000478024,9606.ENSP00000479097,9606.ENSP00000479955,9606.ENSP00000484078	CX3CL1,CCL2,CCL13,SOX9,CCL19,PCK1,CCL8,CCL16,CCL14,CCL18,CCL15
GO:0003197	endocardial cushion development	6	42	0.64	0.0387	9606.ENSP00000245479,9606.ENSP00000252997,9606.ENSP00000262426,9606.ENSP00000359866,9606.ENSP00000380034,9606.ENSP00000465638	SOX9,GATA5,FOXF1,BMP5,SNAI2,TMEM100
GO:0019730	antimicrobial humoral response	12	143	0.41	0.0387	9606.ENSP00000225844,9606.ENSP00000231751,9606.ENSP00000253354,9606.ENSP00000254801,9606.ENSP00000296028,9606.ENSP00000296435,9606.ENSP00000308815,9606.ENSP00000354280,9606.ENSP00000378118,9606.ENSP00000379140,9606.ENSP00000479955,9606.ENSP00000485444	CCL13,LTF,BPIFB1,IGJ,PPBP,CAMP,CCL19,PRSS3,CCL8,CXCL12,CCL18,PRSS3P2
GO:0034375	high-density lipoprotein particle remodeling	4	17	0.86	0.0387	9606.ENSP00000252486,9606.ENSP00000261292,9606.ENSP00000350425,9606.ENSP00000465356	APOE,LIPG,APOA4,APOC1
GO:0043271	negative regulation of ion transport	12	143	0.41	0.0387	9606.ENSP00000252486,9606.ENSP00000262186,9606.ENSP00000264399,9606.ENSP00000272223,9606.ENSP00000290271,9606.ENSP00000297596,9606.ENSP00000332413,9606.ENSP00000347409,9606.ENSP00000354490,9606.ENSP00000397181,9606.ENSP00000437737,9606.ENSP00000439281	APOE,KCNH2,PRKG2,OSR1,STC1,GEM,BEST3,KEL,ATP1A2,RGS4,HTR2A,TRDN
GO:0051707	response to other organism	56	1173	0.16	0.0387	9606.ENSP00000006053,9606.ENSP00000052754,9606.ENSP00000206423,9606.ENSP00000217407,9606.ENSP00000225831,9606.ENSP00000225844,9606.ENSP00000231751,9606.ENSP00000233242,9606.ENSP00000240662,9606.ENSP00000253354,9606.ENSP00000254801,9606.ENSP00000255448,9606.ENSP00000261200,9606.ENSP00000263413,9606.ENSP00000264634,9606.ENSP00000270879,9606.ENSP00000271588,9606.ENSP00000282561,9606.ENSP00000284878,…	CX3CL1,DCN,CCDC80,LBP,CCL2,CCL13,LTF,APOB,KCNJ8,BPIFB1,IGJ,DCLK1,ABCC9,C6,WNT5A,FCN3,HMCN1,GJA1,CXADR,VCAM1,CXCL5,PPBP,MASP1,CAMP,CCL19,CLEC4M,PCK1,C7,NOS2,TRIM29,APOA4,PRSS3,CR2,GNG12,IFIT1B,ALPL,UBD,IL33,STAB2,CCL8,CXCL12,C1S,ADIPOQ,C4A,TRIM10,IL34,CPS1,SLC30A8,ADAMTS9,TNK1,CCL16,CCL14,CD177,CCL18,CCL15,PRSS3P2
GO:0060602	branch elongation of an epithelium	4	17	0.86	0.0387	9606.ENSP00000245479,9606.ENSP00000264634,9606.ENSP00000265131,9606.ENSP00000478927	SOX9,WNT5A,TNC,YAP1
GO:0071248	cellular response to metal ion	13	162	0.39	0.0387	9606.ENSP00000199280,9606.ENSP00000256104,9606.ENSP00000261769,9606.ENSP00000264634,9606.ENSP00000275493,9606.ENSP00000306275,9606.ENSP00000311165,9606.ENSP00000321424,9606.ENSP00000330587,9606.ENSP00000360290,9606.ENSP00000376911,9606.ENSP00000385142,9606.ENSP00000385834	AQP2,FABP4,CDH1,WNT5A,EGFR,KCNK3,AQP1,SLC34A1,MT1H,PRKAA2,LGMN,NRXN1,TF
GO:0045995	regulation of embryonic development	11	125	0.43	0.0395	9606.ENSP00000230538,9606.ENSP00000247182,9606.ENSP00000264634,9606.ENSP00000272223,9606.ENSP00000278550,9606.ENSP00000288955,9606.ENSP00000297316,9606.ENSP00000302665,9606.ENSP00000363081,9606.ENSP00000389814,9606.ENSP00000405405	LAMA4,SIX1,WNT5A,OSR1,TENM4,GRHL3,SOX17,IGF1,DKK1,ADIPOQ,PHLDB2
GO:0021954	central nervous system neuron development	8	73	0.53	0.04	9606.ENSP00000255448,9606.ENSP00000264634,9606.ENSP00000268603,9606.ENSP00000277120,9606.ENSP00000330218,9606.ENSP00000370340,9606.ENSP00000377353,9606.ENSP00000422591	DCLK1,WNT5A,CDH11,NTRK2,SOX1,NFIB,DRD1,SLIT2
GO:0060048	cardiac muscle contraction	8	73	0.53	0.04	9606.ENSP00000240662,9606.ENSP00000262186,9606.ENSP00000282561,9606.ENSP00000319591,9606.ENSP00000347055,9606.ENSP00000349320,9606.ENSP00000349588,9606.ENSP00000354490	KCNJ8,KCNH2,GJA1,KCND3,MYL4,CACNA2D1,ANK2,ATP1A2
GO:0007517	muscle organ development	19	287	0.31	0.0411	9606.ENSP00000052754,9606.ENSP00000247182,9606.ENSP00000249499,9606.ENSP00000262041,9606.ENSP00000262659,9606.ENSP00000264634,9606.ENSP00000295550,9606.ENSP00000302665,9606.ENSP00000303211,9606.ENSP00000304408,9606.ENSP00000322568,9606.ENSP00000326371,9606.ENSP00000347409,9606.ENSP00000367879,9606.ENSP00000368265,9606.ENSP00000374240,9606.ENSP00000377721,9606.ENSP00000379644,9606.ENSP00000384179	DCN,SIX1,HOXD9,MEOX2,CCM2L,WNT5A,COL6A3,IGF1,ACHE,COL3A1,SOX11,FOXC2,KEL,XK,CNTFR,SHOX2,NR2F2,SOX6,ZFPM2
GO:0019221	cytokine-mediated signaling pathway	35	655	0.21	0.0419	9606.ENSP00000006053,9606.ENSP00000052754,9606.ENSP00000217407,9606.ENSP00000222139,9606.ENSP00000225831,9606.ENSP00000225844,9606.ENSP00000263409,9606.ENSP00000274276,9606.ENSP00000294728,9606.ENSP00000296027,9606.ENSP00000296028,9606.ENSP00000297268,9606.ENSP00000308315,9606.ENSP00000308815,9606.ENSP00000322788,9606.ENSP00000327251,9606.ENSP00000327336,9606.ENSP00000332879,9606.ENSP00000347591,…	CX3CL1,DCN,LBP,EPOR,CCL2,CCL13,LIFR,OSMR,VCAM1,CXCL5,PPBP,COL1A2,PODN,CCL19,MMP1,NOS2,BGN,FLRT2,GFRA1,LRRTM3,IL13RA2,CNTFR,SDC1,IL33,PTPRZ1,CCL8,CXCL12,IL34,LRRC15,CA1,CCL16,CCL14,CCL18,GHR,CCL15
GO:0002072	optic cup morphogenesis involved in camera-type eye development	3	8	1.06	0.0421	9606.ENSP00000264634,9606.ENSP00000322568,9606.ENSP00000332256	WNT5A,SOX11,ALDH1A3
GO:0034332	adherens junction organization	8	74	0.52	0.0421	9606.ENSP00000253796,9606.ENSP00000261769,9606.ENSP00000264463,9606.ENSP00000268603,9606.ENSP00000284240,9606.ENSP00000342858,9606.ENSP00000365745,9606.ENSP00000381058	RAMP2,CDH1,CDH10,CDH11,THY1,FERMT2,CTTN,CDH7
GO:0034371	chylomicron remodeling	3	8	1.06	0.0421	9606.ENSP00000233242,9606.ENSP00000252486,9606.ENSP00000350425	APOB,APOE,APOA4
GO:0034382	chylomicron remnant clearance	3	8	1.06	0.0421	9606.ENSP00000233242,9606.ENSP00000252486,9606.ENSP00000465356	APOB,APOE,APOC1
GO:0045669	positive regulation of osteoblast differentiation	7	58	0.57	0.0421	9606.ENSP00000231751,9606.ENSP00000282561,9606.ENSP00000302665,9606.ENSP00000322568,9606.ENSP00000356899,9606.ENSP00000367972,9606.ENSP00000376553	LTF,GJA1,IGF1,SOX11,DDR2,ID4,TMEM119
GO:0072201	negative regulation of mesenchymal cell proliferation	3	8	1.06	0.0421	9606.ENSP00000264634,9606.ENSP00000341170,9606.ENSP00000370340	WNT5A,PTN,NFIB
GO:0097106	postsynaptic density organization	3	8	1.06	0.0421	9606.ENSP00000324651,9606.ENSP00000385142,9606.ENSP00000392423	TMEM108,NRXN1,RELN
GO:0097264	self proteolysis	3	8	1.06	0.0421	9606.ENSP00000278550,9606.ENSP00000376911,9606.ENSP00000429430	TENM4,LGMN,TENM2
GO:0098915	membrane repolarization during ventricular cardiac muscle cell action potential	3	8	1.06	0.0421	9606.ENSP00000240662,9606.ENSP00000262186,9606.ENSP00000319591	KCNJ8,KCNH2,KCND3
GO:0002690	positive regulation of leukocyte chemotaxis	9	91	0.48	0.0424	9606.ENSP00000217407,9606.ENSP00000264634,9606.ENSP00000296027,9606.ENSP00000296028,9606.ENSP00000308815,9606.ENSP00000337128,9606.ENSP00000376911,9606.ENSP00000379140,9606.ENSP00000480043	LBP,WNT5A,CXCL5,PPBP,CCL19,EDN3,LGMN,CXCL12,VEGFC
GO:0002687	positive regulation of leukocyte migration	11	127	0.42	0.0426	9606.ENSP00000217407,9606.ENSP00000264634,9606.ENSP00000284240,9606.ENSP00000296027,9606.ENSP00000296028,9606.ENSP00000308815,9606.ENSP00000337128,9606.ENSP00000376911,9606.ENSP00000378118,9606.ENSP00000379140,9606.ENSP00000480043	LBP,WNT5A,THY1,CXCL5,PPBP,CCL19,EDN3,LGMN,CCL8,CXCL12,VEGFC
GO:0010035	response to inorganic substance	28	491	0.24	0.0426	9606.ENSP00000199280,9606.ENSP00000225964,9606.ENSP00000233242,9606.ENSP00000256104,9606.ENSP00000261769,9606.ENSP00000263923,9606.ENSP00000264634,9606.ENSP00000275493,9606.ENSP00000294728,9606.ENSP00000306275,9606.ENSP00000308815,9606.ENSP00000311165,9606.ENSP00000321424,9606.ENSP00000330587,9606.ENSP00000339933,9606.ENSP00000340913,9606.ENSP00000350425,9606.ENSP00000355893,9606.ENSP00000360290,…	AQP2,COL1A1,APOB,FABP4,CDH1,KDR,WNT5A,EGFR,VCAM1,KCNK3,CCL19,AQP1,SLC34A1,MT1H,PKLR,TRPC6,APOA4,SLC30A10,PRKAA2,TRPC3,SDC1,SOD3,LGMN,NRXN1,TF,CPS1,SLC30A8,PCGF2
GO:0071345	cellular response to cytokine stimulus	47	953	0.18	0.0426	9606.ENSP00000006053,9606.ENSP00000052754,9606.ENSP00000217407,9606.ENSP00000222139,9606.ENSP00000225831,9606.ENSP00000225844,9606.ENSP00000225964,9606.ENSP00000233242,9606.ENSP00000245479,9606.ENSP00000256104,9606.ENSP00000262426,9606.ENSP00000263409,9606.ENSP00000264634,9606.ENSP00000274276,9606.ENSP00000294728,9606.ENSP00000296027,9606.ENSP00000296028,9606.ENSP00000297268,9606.ENSP00000297316,…	CX3CL1,DCN,LBP,EPOR,CCL2,CCL13,COL1A1,APOB,SOX9,FABP4,FOXF1,LIFR,WNT5A,OSMR,VCAM1,CXCL5,PPBP,COL1A2,SOX17,PODN,CCL19,PCK1,MMP1,NOS2,BGN,SOX1,FLRT2,GFRA1,LRRTM3,IL13RA2,CNTFR,SDC1,IL33,PTPRZ1,CCL8,CXCL12,IL34,LRRC15,MME,CA1,FZD4,CCL16,CCL14,CCL18,VEGFC,GHR,CCL15
GO:1901653	cellular response to peptide	19	289	0.3	0.0427	9606.ENSP00000264834,9606.ENSP00000295228,9606.ENSP00000302665,9606.ENSP00000319814,9606.ENSP00000325527,9606.ENSP00000326371,9606.ENSP00000329548,9606.ENSP00000339933,9606.ENSP00000349320,9606.ENSP00000355893,9606.ENSP00000366702,9606.ENSP00000376911,9606.ENSP00000389814,9606.ENSP00000391669,9606.ENSP00000391826,9606.ENSP00000402608,9606.ENSP00000419422,9606.ENSP00000477715,9606.ENSP00000483403	KLF1,INHBB,IGF1,PCK1,FBN1,FOXC2,TUSC5,PKLR,CACNA2D1,SLC30A10,ERRFI1,LGMN,ADIPOQ,BCAR1,IGF2,CPS1,AGTR1,CPEB1,GHR
GO:0010544	negative regulation of platelet activation	4	18	0.83	0.0437	9606.ENSP00000252486,9606.ENSP00000257290,9606.ENSP00000340864,9606.ENSP00000363092	APOE,PDGFRA,C1QTNF1,PRKG1
GO:0030903	notochord development	4	18	0.83	0.0437	9606.ENSP00000245479,9606.ENSP00000264634,9606.ENSP00000296946,9606.ENSP00000478927	SOX9,WNT5A,T,YAP1
GO:0033280	response to vitamin D	5	30	0.71	0.0437	9606.ENSP00000265087,9606.ENSP00000265131,9606.ENSP00000290271,9606.ENSP00000341170,9606.ENSP00000363973	STC2,TNC,STC1,PTN,ALPL
GO:0048339	paraxial mesoderm development	4	18	0.83	0.0437	9606.ENSP00000205143,9606.ENSP00000264634,9606.ENSP00000326371,9606.ENSP00000478927	DLL3,WNT5A,FOXC2,YAP1
GO:0070633	transepithelial transport	4	18	0.83	0.0437	9606.ENSP00000268122,9606.ENSP00000284878,9606.ENSP00000311165,9606.ENSP00000441197	RHCG,CXADR,AQP1,RHBG
GO:0072012	glomerulus vasculature development	4	18	0.83	0.0437	9606.ENSP00000257290,9606.ENSP00000272223,9606.ENSP00000319744,9606.ENSP00000326371	PDGFRA,OSR1,GPR4,FOXC2
GO:0072074	kidney mesenchyme development	4	18	0.83	0.0437	9606.ENSP00000247182,9606.ENSP00000272223,9606.ENSP00000304502,9606.ENSP00000481581	SIX1,OSR1,SIX2,FOXD1
GO:1905208	negative regulation of cardiocyte differentiation	4	18	0.83	0.0437	9606.ENSP00000275493,9606.ENSP00000363081,9606.ENSP00000379644,9606.ENSP00000397181	EGFR,DKK1,SOX6,RGS4
GO:0003206	cardiac chamber morphogenesis	11	128	0.42	0.044	9606.ENSP00000262426,9606.ENSP00000262659,9606.ENSP00000264634,9606.ENSP00000322568,9606.ENSP00000326371,9606.ENSP00000332164,9606.ENSP00000334008,9606.ENSP00000359866,9606.ENSP00000374240,9606.ENSP00000384179,9606.ENSP00000422591	FOXF1,CCM2L,WNT5A,SOX11,FOXC2,SLIT3,PARVA,BMP5,SHOX2,ZFPM2,SLIT2
GO:0003073	regulation of systemic arterial blood pressure	9	92	0.48	0.0441	9606.ENSP00000256969,9606.ENSP00000265162,9606.ENSP00000276571,9606.ENSP00000282561,9606.ENSP00000298815,9606.ENSP00000337128,9606.ENSP00000377721,9606.ENSP00000418525,9606.ENSP00000419422	SPX,ENPEP,CRH,GJA1,ARHGAP42,EDN3,NR2F2,MME,AGTR1
GO:0070555	response to interleukin-1	12	147	0.4	0.0441	9606.ENSP00000006053,9606.ENSP00000225831,9606.ENSP00000225844,9606.ENSP00000245479,9606.ENSP00000308815,9606.ENSP00000319814,9606.ENSP00000378118,9606.ENSP00000415011,9606.ENSP00000478024,9606.ENSP00000479097,9606.ENSP00000479955,9606.ENSP00000484078	CX3CL1,CCL2,CCL13,SOX9,CCL19,PCK1,CCL8,SLC30A8,CCL16,CCL14,CCL18,CCL15
GO:1903391	regulation of adherens junction organization	7	59	0.56	0.0441	9606.ENSP00000263923,9606.ENSP00000284240,9606.ENSP00000316891,9606.ENSP00000337451,9606.ENSP00000345179,9606.ENSP00000362776,9606.ENSP00000405405	KDR,THY1,LIMCH1,EPHA3,APOD,COL16A1,PHLDB2
GO:0048662	negative regulation of smooth muscle cell proliferation	6	44	0.62	0.0442	9606.ENSP00000233813,9606.ENSP00000345179,9606.ENSP00000357669,9606.ENSP00000363092,9606.ENSP00000370473,9606.ENSP00000389814	IGFBP5,APOD,NPR1,PRKG1,IGFBP3,ADIPOQ
GO:1905207	regulation of cardiocyte differentiation	6	44	0.62	0.0442	9606.ENSP00000275493,9606.ENSP00000297316,9606.ENSP00000302665,9606.ENSP00000363081,9606.ENSP00000379644,9606.ENSP00000397181	EGFR,SOX17,IGF1,DKK1,SOX6,RGS4
GO:0035282	segmentation	9	93	0.47	0.0466	9606.ENSP00000205143,9606.ENSP00000262041,9606.ENSP00000262426,9606.ENSP00000264634,9606.ENSP00000272223,9606.ENSP00000296946,9606.ENSP00000315949,9606.ENSP00000326371,9606.ENSP00000363081	DLL3,MEOX2,FOXF1,WNT5A,OSR1,T,HOXD8,FOXC2,DKK1
GO:0006941	striated muscle contraction	10	111	0.44	0.0471	9606.ENSP00000240662,9606.ENSP00000262186,9606.ENSP00000282561,9606.ENSP00000300961,9606.ENSP00000319591,9606.ENSP00000347055,9606.ENSP00000349320,9606.ENSP00000349588,9606.ENSP00000350332,9606.ENSP00000354490	KCNJ8,KCNH2,GJA1,JSRP1,KCND3,MYL4,CACNA2D1,ANK2,MYBPC2,ATP1A2
GO:0098661	inorganic anion transmembrane transport	10	111	0.44	0.0471	9606.ENSP00000262418,9606.ENSP00000264318,9606.ENSP00000295452,9606.ENSP00000308725,9606.ENSP00000321424,9606.ENSP00000332413,9606.ENSP00000359596,9606.ENSP00000370213,9606.ENSP00000393097,9606.ENSP00000412673	SLC4A1,GABRA4,GABRG1,GABRB3,SLC34A1,BEST3,CLCA2,CLCN4,GABRA1,GABRR1
GO:0030072	peptide hormone secretion	7	60	0.55	0.0475	9606.ENSP00000262231,9606.ENSP00000299766,9606.ENSP00000305613,9606.ENSP00000337128,9606.ENSP00000350673,9606.ENSP00000370421,9606.ENSP00000415011	RIMS2,MC4R,CPLX1,EDN3,FAM3B,PDX1,SLC30A8
GO:0060135	maternal process involved in female pregnancy	7	60	0.55	0.0475	9606.ENSP00000222139,9606.ENSP00000264834,9606.ENSP00000265087,9606.ENSP00000282561,9606.ENSP00000290271,9606.ENSP00000325120,9606.ENSP00000377721	EPOR,KLF1,STC2,GJA1,STC1,PGR,NR2F2
GO:0001893	maternal placenta development	5	31	0.69	0.0479	9606.ENSP00000222139,9606.ENSP00000265087,9606.ENSP00000282561,9606.ENSP00000290271,9606.ENSP00000377721	EPOR,STC2,GJA1,STC1,NR2F2
GO:0021772	olfactory bulb development	5	31	0.69	0.0479	9606.ENSP00000215368,9606.ENSP00000222598,9606.ENSP00000264634,9606.ENSP00000359629,9606.ENSP00000422591	EFNA2,DLX5,WNT5A,CRTAC1,SLIT2
GO:0042310	vasoconstriction	5	31	0.69	0.0479	9606.ENSP00000315011,9606.ENSP00000337128,9606.ENSP00000347409,9606.ENSP00000363748,9606.ENSP00000437737	EDNRA,EDN3,KEL,HTR1D,HTR2A
GO:0043087	regulation of GTPase activity	27	474	0.24	0.0479	9606.ENSP00000006053,9606.ENSP00000225831,9606.ENSP00000225844,9606.ENSP00000264634,9606.ENSP00000277120,9606.ENSP00000284240,9606.ENSP00000288490,9606.ENSP00000288955,9606.ENSP00000298815,9606.ENSP00000308815,9606.ENSP00000323929,9606.ENSP00000328083,9606.ENSP00000337451,9606.ENSP00000354207,9606.ENSP00000355026,9606.ENSP00000363092,9606.ENSP00000366702,9606.ENSP00000377075,9606.ENSP00000378118,…	CX3CL1,CCL2,CCL13,WNT5A,NTRK2,THY1,DGKI,GRHL3,ARHGAP42,CCL19,A2M,ARHGEF37,EPHA3,NTRK3,ARHGEF15,PRKG1,ERRFI1,RGL3,CCL8,ARHGAP28,RGS4,SLIT2,RGS5,CCL16,CCL14,CCL18,CCL15
GO:0045123	cellular extravasation	5	31	0.69	0.0479	9606.ENSP00000006053,9606.ENSP00000225831,9606.ENSP00000264436,9606.ENSP00000294728,9606.ENSP00000479536	CX3CL1,CCL2,ADD2,VCAM1,CD177
GO:0046887	positive regulation of hormone secretion	11	130	0.41	0.0479	9606.ENSP00000264218,9606.ENSP00000275493,9606.ENSP00000276571,9606.ENSP00000282561,9606.ENSP00000295228,9606.ENSP00000322568,9606.ENSP00000337128,9606.ENSP00000340864,9606.ENSP00000370421,9606.ENSP00000407118,9606.ENSP00000415011	NMU,EGFR,CRH,GJA1,INHBB,SOX11,EDN3,C1QTNF1,PDX1,SYBU,SLC30A8
GO:0055081	anion homeostasis	6	45	0.61	0.0479	9606.ENSP00000178638,9606.ENSP00000252486,9606.ENSP00000261292,9606.ENSP00000321424,9606.ENSP00000360290,9606.ENSP00000402608	CA12,APOE,LIPG,SLC34A1,PRKAA2,CPS1
GO:0022612	gland morphogenesis	9	94	0.47	0.0486	9606.ENSP00000233813,9606.ENSP00000245479,9606.ENSP00000264634,9606.ENSP00000265131,9606.ENSP00000275493,9606.ENSP00000325120,9606.ENSP00000361214,9606.ENSP00000367972,9606.ENSP00000370340	IGFBP5,SOX9,WNT5A,TNC,EGFR,PGR,NRG3,ID4,NFIB
GO:0045667	regulation of osteoblast differentiation	10	112	0.44	0.0486	9606.ENSP00000231751,9606.ENSP00000233813,9606.ENSP00000282561,9606.ENSP00000302665,9606.ENSP00000322568,9606.ENSP00000355110,9606.ENSP00000356899,9606.ENSP00000367972,9606.ENSP00000376553,9606.ENSP00000380034	LTF,IGFBP5,GJA1,IGF1,SOX11,SMOC1,DDR2,ID4,TMEM119,SNAI2
GO:1902476	chloride transmembrane transport	9	94	0.47	0.0486	9606.ENSP00000262418,9606.ENSP00000264318,9606.ENSP00000295452,9606.ENSP00000308725,9606.ENSP00000332413,9606.ENSP00000359596,9606.ENSP00000370213,9606.ENSP00000393097,9606.ENSP00000412673	SLC4A1,GABRA4,GABRG1,GABRB3,BEST3,CLCA2,CLCN4,GABRA1,GABRR1
GO:1905114	cell surface receptor signaling pathway involved in cell-cell signaling	23	383	0.26	0.0486	9606.ENSP00000264634,9606.ENSP00000288490,9606.ENSP00000288955,9606.ENSP00000295113,9606.ENSP00000295902,9606.ENSP00000296946,9606.ENSP00000297316,9606.ENSP00000308725,9606.ENSP00000342858,9606.ENSP00000348944,9606.ENSP00000349131,9606.ENSP00000354255,9606.ENSP00000360290,9606.ENSP00000360296,9606.ENSP00000363081,9606.ENSP00000370542,9606.ENSP00000379818,9606.ENSP00000380034,9606.ENSP00000393097,…	WNT5A,DGKI,GRHL3,FRZB,PRICKLE2,T,SOX17,GABRB3,FERMT2,RSPO1,RSPO3,CPZ,PRKAA2,PPAP2B,DKK1,SDC1,GRIN2A,SNAI2,GABRA1,AMOTL2,FZD4,GRIK4,MARK1
GO:0086005	ventricular cardiac muscle cell action potential	4	19	0.81	0.049	9606.ENSP00000240662,9606.ENSP00000262186,9606.ENSP00000319591,9606.ENSP00000349588	KCNJ8,KCNH2,KCND3,ANK2
GO:0140115	export across plasma membrane	4	19	0.81	0.049	9606.ENSP00000250111,9606.ENSP00000262186,9606.ENSP00000319591,9606.ENSP00000354490	ATP1B2,KCNH2,KCND3,ATP1A2
GO:1900273	positive regulation of long-term synaptic potentiation	4	19	0.81	0.049	9606.ENSP00000365503,9606.ENSP00000376911,9606.ENSP00000379818,9606.ENSP00000392423	SHISA7,LGMN,GRIN2A,RELN
GO:0001505	regulation of neurotransmitter levels	19	295	0.29	0.0493	9606.ENSP00000262231,9606.ENSP00000275300,9606.ENSP00000287143,9606.ENSP00000288490,9606.ENSP00000303211,9606.ENSP00000305613,9606.ENSP00000327251,9606.ENSP00000350928,9606.ENSP00000354490,9606.ENSP00000356940,9606.ENSP00000374036,9606.ENSP00000377353,9606.ENSP00000379818,9606.ENSP00000385142,9606.ENSP00000397181,9606.ENSP00000398481,9606.ENSP00000402608,9606.ENSP00000440556,9606.ENSP00000444201	RIMS2,SLC22A3,PRG3,DGKI,ACHE,CPLX1,NOS2,GAD1,ATP1A2,MOXD1,RPH3A,DRD1,GRIN2A,NRXN1,RGS4,CADPS2,CPS1,GRM4,SYT7
GO:0010038	response to metal ion	21	339	0.28	0.0493	9606.ENSP00000199280,9606.ENSP00000256104,9606.ENSP00000261769,9606.ENSP00000264634,9606.ENSP00000275493,9606.ENSP00000294728,9606.ENSP00000306275,9606.ENSP00000311165,9606.ENSP00000321424,9606.ENSP00000330587,9606.ENSP00000339933,9606.ENSP00000355893,9606.ENSP00000360290,9606.ENSP00000368966,9606.ENSP00000370542,9606.ENSP00000371554,9606.ENSP00000376911,9606.ENSP00000385142,9606.ENSP00000385834,…	AQP2,FABP4,CDH1,WNT5A,EGFR,VCAM1,KCNK3,AQP1,SLC34A1,MT1H,PKLR,SLC30A10,PRKAA2,TRPC3,SDC1,SOD3,LGMN,NRXN1,TF,CPS1,SLC30A8
GO:0048863	stem cell differentiation	11	131	0.41	0.0493	9606.ENSP00000245479,9606.ENSP00000272223,9606.ENSP00000295113,9606.ENSP00000296946,9606.ENSP00000297316,9606.ENSP00000315011,9606.ENSP00000322568,9606.ENSP00000323929,9606.ENSP00000326371,9606.ENSP00000337128,9606.ENSP00000380034	SOX9,OSR1,FRZB,T,SOX17,EDNRA,SOX11,A2M,FOXC2,EDN3,SNAI2
GO:0014910	regulation of smooth muscle cell migration	7	61	0.55	0.0499	9606.ENSP00000233813,9606.ENSP00000302665,9606.ENSP00000324857,9606.ENSP00000363092,9606.ENSP00000370473,9606.ENSP00000389814,9606.ENSP00000422591	IGFBP5,IGF1,SEMA6D,PRKG1,IGFBP3,ADIPOQ,SLIT2
GO:0019229	regulation of vasoconstriction	7	61	0.55	0.0499	9606.ENSP00000275493,9606.ENSP00000282561,9606.ENSP00000298815,9606.ENSP00000337128,9606.ENSP00000354490,9606.ENSP00000419422,9606.ENSP00000437737	EGFR,GJA1,ARHGAP42,EDN3,ATP1A2,AGTR1,HTR2A
GO:0043434	response to peptide hormone	22	362	0.27	0.0499	9606.ENSP00000225964,9606.ENSP00000233813,9606.ENSP00000265087,9606.ENSP00000282561,9606.ENSP00000295228,9606.ENSP00000299766,9606.ENSP00000319814,9606.ENSP00000321424,9606.ENSP00000325527,9606.ENSP00000326371,9606.ENSP00000329548,9606.ENSP00000339933,9606.ENSP00000355893,9606.ENSP00000366702,9606.ENSP00000379140,9606.ENSP00000389814,9606.ENSP00000391669,9606.ENSP00000391826,9606.ENSP00000402608,…	COL1A1,IGFBP5,STC2,GJA1,INHBB,MC4R,PCK1,SLC34A1,FBN1,FOXC2,TUSC5,PKLR,SLC30A10,ERRFI1,CXCL12,ADIPOQ,BCAR1,IGF2,CPS1,AGTR1,CPEB1,GHR
GO:0043587	tongue morphogenesis	3	9	1.01	0.0499	9606.ENSP00000001146,9606.ENSP00000246635,9606.ENSP00000247182	CYP26B1,KRT13,SIX1
GO:0043589	skin morphogenesis	3	9	1.01	0.0499	9606.ENSP00000225964,9606.ENSP00000297268,9606.ENSP00000366702	COL1A1,COL1A2,ERRFI1
GO:0045664	regulation of neuron differentiation	32	595	0.22	0.0499	9606.ENSP00000006053,9606.ENSP00000239461,9606.ENSP00000245479,9606.ENSP00000247182,9606.ENSP00000252486,9606.ENSP00000262231,9606.ENSP00000264634,9606.ENSP00000277120,9606.ENSP00000284240,9606.ENSP00000322568,9606.ENSP00000324857,9606.ENSP00000337451,9606.ENSP00000340913,9606.ENSP00000341170,9606.ENSP00000342626,9606.ENSP00000347409,9606.ENSP00000347451,9606.ENSP00000354207,9606.ENSP00000358309,…	CX3CL1,PRRX1,SOX9,SIX1,APOE,RIMS2,WNT5A,NTRK2,THY1,SOX11,SEMA6D,EPHA3,TRPC6,PTN,EYA1,KEL,LINGO1,NTRK3,EPHA7,BMP5,DKK1,CTTN,XK,ID4,SHOX2,CXCL12,HOXD3,RELN,SLIT2,STMN2,FZD4,MARK1
GO:0060074	synapse maturation	3	9	1.01	0.0499	9606.ENSP00000251296,9606.ENSP00000385142,9606.ENSP00000407118	IGSF21,NRXN1,SYBU

## Sheet: enrichment.Component
#term ID	term description	observed gene count	background gene count	strength	false discovery rate	matching proteins in your network (IDs)	matching proteins in your network (labels)
GO:0005576	extracellular region	193	2505	0.37	6.48e-27	9606.ENSP00000006053,9606.ENSP00000061240,9606.ENSP00000199280,9606.ENSP00000206423,9606.ENSP00000217407,9606.ENSP00000219022,9606.ENSP00000222139,9606.ENSP00000225831,9606.ENSP00000225844,9606.ENSP00000225964,9606.ENSP00000226284,9606.ENSP00000228936,9606.ENSP00000228938,9606.ENSP00000230538,9606.ENSP00000231751,9606.ENSP00000233242,9606.ENSP00000233813,9606.ENSP00000241305,9606.ENSP00000243347,…	CX3CL1,TLL1,AQP2,CCDC80,LBP,OLFM4,EPOR,CCL2,CCL13,COL1A1,IBSP,ART4,MGP,LAMA4,LTF,APOB,IGFBP5,CPXM2,TNFAIP6,ISLR,NXPE1,APOE,BPIFB1,IGJ,SPX,MMP27,MMP13,COL8A1,LIPG,CDH1,LTBP2,PCSK2,LIFR,C6,KDR,NMU,CP,WNT5A,FNDC4,COL5A3,TNC,COL6A5,FCN3,HMCN1,EGFR,CRH,FLT1,THY1,CXADR,PRG3,STC1,TFF2,AZGP1,VCAM1,INHBB,COL6A3,FSTL1,CXCL5,PPBP,MASP1,EMCN,CAMP,FNDC1,COL1A2,LRFN5,FOLR2,PKNOX2,IGF1,REG1B,ACHE,COL3A1,HTRA4,K…
GO:0005615	extracellular space	107	1134	0.46	2.65e-19	9606.ENSP00000006053,9606.ENSP00000199280,9606.ENSP00000217407,9606.ENSP00000219022,9606.ENSP00000225831,9606.ENSP00000225844,9606.ENSP00000225964,9606.ENSP00000226284,9606.ENSP00000231751,9606.ENSP00000233242,9606.ENSP00000233813,9606.ENSP00000243347,9606.ENSP00000252486,9606.ENSP00000254801,9606.ENSP00000256969,9606.ENSP00000260302,9606.ENSP00000261292,9606.ENSP00000262545,9606.ENSP00000264613,…	CX3CL1,AQP2,LBP,OLFM4,CCL2,CCL13,COL1A1,IBSP,LTF,APOB,IGFBP5,TNFAIP6,APOE,IGJ,SPX,MMP13,LIPG,PCSK2,CP,WNT5A,FNDC4,EGFR,CRH,FLT1,CXADR,STC1,TFF2,AZGP1,VCAM1,INHBB,CXCL5,PPBP,MASP1,CAMP,COL1A2,LRFN5,IGF1,ACHE,COL3A1,KCNK3,PODN,PRSS1,CCL19,AQP1,CFHR1,FBN1,PAPPA,SLIT3,SERPINA5,EDN3,C1QTNF1,PTN,C17orf99,PRELP,CMTM5,APOD,OLFM3,SCNN1B,LRFN2,SMOC2,LINGO1,APOA4,COL20A1,CPZ,PRSS3,MOXD1,CD5L,HTRA1,BMP5,IL13…
GO:0031012	extracellular matrix	49	283	0.72	3.17e-17	9606.ENSP00000206423,9606.ENSP00000225964,9606.ENSP00000226284,9606.ENSP00000228938,9606.ENSP00000230538,9606.ENSP00000260229,9606.ENSP00000260302,9606.ENSP00000261037,9606.ENSP00000261978,9606.ENSP00000264634,9606.ENSP00000264828,9606.ENSP00000265131,9606.ENSP00000271588,9606.ENSP00000295550,9606.ENSP00000297268,9606.ENSP00000303211,9606.ENSP00000304408,9606.ENSP00000322788,9606.ENSP00000325146,…	CCDC80,COL1A1,IBSP,MGP,LAMA4,MMP27,MMP13,COL8A1,LTBP2,WNT5A,COL5A3,TNC,HMCN1,COL6A3,COL1A2,ACHE,COL3A1,MMP1,COL12A1,FBN1,FRAS1,BGN,EMILIN3,FLRT2,PTN,PRELP,SMOC2,EGFLAM,FMOD,COL4A2,SMOC1,HPSE2,MMRN2,ALPL,COL15A1,COL4A1,EGFL6,VWA2,PTPRZ1,EFEMP1,MATN3,RELN,CCBE1,TNXB,FREM1,SPARCL1,ADAMTS9,FBN3,PRSS3P2
GO:0031226	intrinsic component of plasma membrane	118	1641	0.34	2.99e-13	9606.ENSP00000014914,9606.ENSP00000199280,9606.ENSP00000221444,9606.ENSP00000222139,9606.ENSP00000240662,9606.ENSP00000242249,9606.ENSP00000250111,9606.ENSP00000251296,9606.ENSP00000253122,9606.ENSP00000253796,9606.ENSP00000255448,9606.ENSP00000257290,9606.ENSP00000261180,9606.ENSP00000261200,9606.ENSP00000262186,9606.ENSP00000262418,9606.ENSP00000263409,9606.ENSP00000263413,9606.ENSP00000263923,…	GPRC5A,AQP2,KCNA7,EPOR,KCNJ8,RAMP3,ATP1B2,IGSF21,SLC6A8,RAMP2,DCLK1,PDGFRA,TRHDE,ABCC9,KCNH2,SLC4A1,LIFR,C6,KDR,GABRA4,ENPEP,RHCG,OSMR,SLC22A3,NTRK2,TENM4,FLT1,GJA1,THY1,CXADR,PCDH1,SLC6A1,PCDHA13,SLCO2B1,AQP5,RHCE,KCNT2,FOLR2,ABCC8,SLC6A19,KCNK3,KCNJ4,GABRB3,AQP1,KCNK10,EDNRA,CLEC4M,KCND3,GPR4,SLC34A1,C7,SEMA6D,KCNK12,PPAP2C,FLRT2,EPHA3,C1QTNF1,TRPC6,OLFM3,SCNN1B,TMPRSS11F,GYPE,NTRK3,ATP1A2,NPY1…
GO:0005887	integral component of plasma membrane	113	1564	0.34	7.88e-13	9606.ENSP00000014914,9606.ENSP00000199280,9606.ENSP00000221444,9606.ENSP00000222139,9606.ENSP00000240662,9606.ENSP00000242249,9606.ENSP00000250111,9606.ENSP00000253122,9606.ENSP00000253796,9606.ENSP00000255448,9606.ENSP00000257290,9606.ENSP00000261180,9606.ENSP00000261200,9606.ENSP00000262186,9606.ENSP00000262418,9606.ENSP00000263409,9606.ENSP00000263413,9606.ENSP00000263923,9606.ENSP00000264318,…	GPRC5A,AQP2,KCNA7,EPOR,KCNJ8,RAMP3,ATP1B2,SLC6A8,RAMP2,DCLK1,PDGFRA,TRHDE,ABCC9,KCNH2,SLC4A1,LIFR,C6,KDR,GABRA4,ENPEP,RHCG,OSMR,SLC22A3,NTRK2,TENM4,FLT1,GJA1,THY1,CXADR,PCDH1,SLC6A1,PCDHA13,SLCO2B1,AQP5,RHCE,KCNT2,ABCC8,SLC6A19,KCNK3,KCNJ4,GABRB3,AQP1,KCNK10,EDNRA,CLEC4M,KCND3,GPR4,SLC34A1,C7,SEMA6D,KCNK12,PPAP2C,FLRT2,EPHA3,C1QTNF1,TRPC6,OLFM3,SCNN1B,TMPRSS11F,GYPE,NTRK3,ATP1A2,NPY1R,PCDH18,DDR2…
GO:0071944	cell periphery	259	5254	0.18	1.19e-11	9606.ENSP00000006053,9606.ENSP00000014914,9606.ENSP00000178638,9606.ENSP00000199280,9606.ENSP00000215368,9606.ENSP00000219022,9606.ENSP00000221444,9606.ENSP00000222139,9606.ENSP00000228936,9606.ENSP00000233242,9606.ENSP00000233712,9606.ENSP00000237612,9606.ENSP00000240662,9606.ENSP00000242249,9606.ENSP00000250111,9606.ENSP00000251127,9606.ENSP00000251296,9606.ENSP00000252486,9606.ENSP00000253122,…	CX3CL1,GPRC5A,CA12,AQP2,EFNA2,OLFM4,KCNA7,EPOR,ART4,APOB,EVA1A,ABCG2,KCNJ8,RAMP3,ATP1B2,NALCN,IGSF21,APOE,SLC6A8,RAMP2,DCLK1,CHL1,PDGFRA,SLC19A3,TRHDE,ABCC9,CDH1,KCNH2,RIMS2,SLC4A1,LIFR,C6,KDR,GABRA4,PRKG2,ADD2,CDH10,SHC2,WNT5A,FNDC4,ENPEP,ANK1,RHCG,CDH11,DPEP3,HMCN1,OSMR,SLC22A3,EGFR,TMEM47,NTRK2,TENM4,TJP1,KCNE4,GUCY1A2,FLT1,PLEKHH2,GJA1,GPR116,THY1,CXADR,PCDH1,SLC6A1,DGKI,PCDHA13,SLCO2B1,STC1,…
GO:0005886	plasma membrane	254	5159	0.18	2.52e-11	9606.ENSP00000006053,9606.ENSP00000014914,9606.ENSP00000178638,9606.ENSP00000199280,9606.ENSP00000215368,9606.ENSP00000219022,9606.ENSP00000221444,9606.ENSP00000222139,9606.ENSP00000228936,9606.ENSP00000233242,9606.ENSP00000233712,9606.ENSP00000237612,9606.ENSP00000240662,9606.ENSP00000242249,9606.ENSP00000250111,9606.ENSP00000251127,9606.ENSP00000251296,9606.ENSP00000252486,9606.ENSP00000253122,…	CX3CL1,GPRC5A,CA12,AQP2,EFNA2,OLFM4,KCNA7,EPOR,ART4,APOB,EVA1A,ABCG2,KCNJ8,RAMP3,ATP1B2,NALCN,IGSF21,APOE,SLC6A8,RAMP2,DCLK1,CHL1,PDGFRA,SLC19A3,TRHDE,ABCC9,CDH1,KCNH2,RIMS2,SLC4A1,LIFR,C6,KDR,GABRA4,PRKG2,ADD2,CDH10,SHC2,WNT5A,FNDC4,ENPEP,ANK1,RHCG,CDH11,DPEP3,HMCN1,OSMR,SLC22A3,EGFR,TMEM47,NTRK2,TENM4,TJP1,KCNE4,GUCY1A2,FLT1,PLEKHH2,GJA1,GPR116,THY1,CXADR,PCDH1,SLC6A1,DGKI,PCDHA13,SLCO2B1,STC1,…
GO:0062023	collagen-containing extracellular matrix	27	144	0.76	3.57e-10	9606.ENSP00000206423,9606.ENSP00000225964,9606.ENSP00000230538,9606.ENSP00000261037,9606.ENSP00000264828,9606.ENSP00000265131,9606.ENSP00000271588,9606.ENSP00000297268,9606.ENSP00000303211,9606.ENSP00000304408,9606.ENSP00000325146,9606.ENSP00000325527,9606.ENSP00000326330,9606.ENSP00000341170,9606.ENSP00000346537,9606.ENSP00000346964,9606.ENSP00000353654,9606.ENSP00000355110,9606.ENSP00000361097,…	CCDC80,COL1A1,LAMA4,COL8A1,COL5A3,TNC,HMCN1,COL1A2,ACHE,COL3A1,COL12A1,FBN1,FRAS1,PTN,SMOC2,EGFLAM,COL4A2,SMOC1,MMRN2,COL15A1,COL4A1,EGFL6,VWA2,PTPRZ1,EFEMP1,FREM1,SPARCL1
GO:0005604	basement membrane	19	91	0.81	9.62e-08	9606.ENSP00000206423,9606.ENSP00000230538,9606.ENSP00000261037,9606.ENSP00000265131,9606.ENSP00000271588,9606.ENSP00000303211,9606.ENSP00000325527,9606.ENSP00000326330,9606.ENSP00000341170,9606.ENSP00000346537,9606.ENSP00000346964,9606.ENSP00000353654,9606.ENSP00000355110,9606.ENSP00000361097,9606.ENSP00000364140,9606.ENSP00000364979,9606.ENSP00000369976,9606.ENSP00000376708,9606.ENSP00000412940	CCDC80,LAMA4,COL8A1,TNC,HMCN1,ACHE,FBN1,FRAS1,PTN,SMOC2,EGFLAM,COL4A2,SMOC1,MMRN2,COL15A1,COL4A1,EGFL6,VWA2,FREM1
GO:0005581	collagen trimer	18	88	0.8	3.06e-07	9606.ENSP00000052754,9606.ENSP00000225964,9606.ENSP00000261037,9606.ENSP00000264828,9606.ENSP00000265379,9606.ENSP00000270879,9606.ENSP00000295550,9606.ENSP00000297268,9606.ENSP00000304408,9606.ENSP00000325146,9606.ENSP00000340864,9606.ENSP00000351767,9606.ENSP00000353654,9606.ENSP00000362776,9606.ENSP00000364140,9606.ENSP00000364979,9606.ENSP00000389814,9606.ENSP00000404464	DCN,COL1A1,COL8A1,COL5A3,COL6A5,FCN3,COL6A3,COL1A2,COL3A1,COL12A1,C1QTNF1,COL20A1,COL4A2,COL16A1,COL15A1,COL4A1,ADIPOQ,CCBE1
GO:0098590	plasma membrane region	73	1061	0.32	3.06e-07	9606.ENSP00000199280,9606.ENSP00000237612,9606.ENSP00000250111,9606.ENSP00000251296,9606.ENSP00000261769,9606.ENSP00000262231,9606.ENSP00000262418,9606.ENSP00000264318,9606.ENSP00000264399,9606.ENSP00000264436,9606.ENSP00000265162,9606.ENSP00000265709,9606.ENSP00000268122,9606.ENSP00000271588,9606.ENSP00000274276,9606.ENSP00000275493,9606.ENSP00000277120,9606.ENSP00000281537,9606.ENSP00000281830,…	AQP2,ABCG2,ATP1B2,IGSF21,CDH1,RIMS2,SLC4A1,GABRA4,PRKG2,ADD2,ENPEP,ANK1,RHCG,HMCN1,OSMR,EGFR,NTRK2,TJP1,KCNE4,GJA1,THY1,CXADR,DGKI,STC1,AQP5,GABRG1,ANTXR1,SLC6A19,KCNJ4,GABRB3,AQP1,CD300LG,SLC34A1,TMEM108,FERMT2,SCNN1B,LRFN2,SORBS2,ANK2,ATP1A2,LRRTM3,DDR2,EPHA7,MYO6,ABCA4,CLCA2,KCNB1,CAMK2N1,SHISA7,SYNDIG1,ITGA8,CNTFR,NLGN4X,DRD1,GRIN2A,NRXN1,TF,GABRA1,CADPS2,CLSTN2,GABRR1,AMOTL2,TENM2,HEPH,KCNA2…
GO:0005788	endoplasmic reticulum lumen	32	299	0.52	1.03e-06	9606.ENSP00000225964,9606.ENSP00000233242,9606.ENSP00000233712,9606.ENSP00000233813,9606.ENSP00000252486,9606.ENSP00000261037,9606.ENSP00000264613,9606.ENSP00000264634,9606.ENSP00000264828,9606.ENSP00000265087,9606.ENSP00000265131,9606.ENSP00000295550,9606.ENSP00000295633,9606.ENSP00000297268,9606.ENSP00000304408,9606.ENSP00000320219,9606.ENSP00000325146,9606.ENSP00000325527,9606.ENSP00000350425,…	COL1A1,APOB,EVA1A,IGFBP5,APOE,COL8A1,CP,WNT5A,COL5A3,STC2,TNC,COL6A3,FSTL1,COL1A2,COL3A1,ARSJ,COL12A1,FBN1,APOA4,COL20A1,COL4A2,COL16A1,COL15A1,COL4A1,ADAMTSL1,IGFBP3,MATN3,TF,C4A,SPARCL1,GPX8,TRDN
GO:0097060	synaptic membrane	32	308	0.5	1.79e-06	9606.ENSP00000251296,9606.ENSP00000262231,9606.ENSP00000264318,9606.ENSP00000265709,9606.ENSP00000277120,9606.ENSP00000288490,9606.ENSP00000295452,9606.ENSP00000306497,9606.ENSP00000308725,9606.ENSP00000324651,9606.ENSP00000345985,9606.ENSP00000349588,9606.ENSP00000355187,9606.ENSP00000358309,9606.ENSP00000360806,9606.ENSP00000364219,9606.ENSP00000365503,9606.ENSP00000366058,9606.ENSP00000367316,…	IGSF21,RIMS2,GABRA4,ANK1,NTRK2,DGKI,GABRG1,KCNJ4,GABRB3,TMEM108,LRFN2,ANK2,LRRTM3,EPHA7,KCNB1,CAMK2N1,SHISA7,SYNDIG1,ITGA8,NLGN4X,GRIN2A,NRXN1,GABRA1,CADPS2,CLSTN2,GABRR1,TENM2,KCNA2,GRIK4,GRM4,SYT7,CPEB1
GO:0031224	intrinsic component of membrane	237	5316	0.14	1.91e-06	9606.ENSP00000006053,9606.ENSP00000014914,9606.ENSP00000178638,9606.ENSP00000199280,9606.ENSP00000205143,9606.ENSP00000215368,9606.ENSP00000221444,9606.ENSP00000222139,9606.ENSP00000228936,9606.ENSP00000233712,9606.ENSP00000237612,9606.ENSP00000240662,9606.ENSP00000242249,9606.ENSP00000250111,9606.ENSP00000251127,9606.ENSP00000251296,9606.ENSP00000253122,9606.ENSP00000253796,9606.ENSP00000255448,…	CX3CL1,GPRC5A,CA12,AQP2,DLL3,EFNA2,KCNA7,EPOR,ART4,EVA1A,ABCG2,KCNJ8,RAMP3,ATP1B2,NALCN,IGSF21,SLC6A8,RAMP2,DCLK1,CHL1,PDGFRA,SLC19A3,TRHDE,ABCC9,HS3ST2,CDH1,KCNH2,SLC4A1,LIFR,C6,KDR,GABRA4,CDH10,FNDC4,ENPEP,RHCG,CDH11,DPEP3,THSD7B,OSMR,SLC22A3,EGFR,TMEM47,NTRK2,TENM4,KCNE4,FLT1,GJA1,GPR116,THY1,PPP1R3A,CXADR,PCDH1,SLC6A1,PCDHA13,SLCO2B1,AQP5,RHCE,KCNT2,VCAM1,FRZB,GABRG1,TM4SF18,EMCN,GPR111,LRFN5…
GO:0045177	apical part of cell	33	370	0.44	2.45e-05	9606.ENSP00000199280,9606.ENSP00000237612,9606.ENSP00000250111,9606.ENSP00000256509,9606.ENSP00000264399,9606.ENSP00000265162,9606.ENSP00000268122,9606.ENSP00000274276,9606.ENSP00000275493,9606.ENSP00000281537,9606.ENSP00000281830,9606.ENSP00000282561,9606.ENSP00000283296,9606.ENSP00000284240,9606.ENSP00000290271,9606.ENSP00000293599,9606.ENSP00000294728,9606.ENSP00000305302,9606.ENSP00000311165,…	AQP2,ABCG2,ATP1B2,CHL1,PRKG2,ENPEP,RHCG,OSMR,EGFR,TJP1,KCNE4,GJA1,GPR116,THY1,STC1,AQP5,VCAM1,SLC6A19,AQP1,CD300LG,SLC34A1,SCNN1B,SORBS2,ANK2,DDR2,MYO6,EPB41L4B,ITGA8,CNTFR,LGMN,TF,AMOTL2,GPIHBP1
GO:0045211	postsynaptic membrane	25	237	0.51	3.39e-05	9606.ENSP00000251296,9606.ENSP00000264318,9606.ENSP00000265709,9606.ENSP00000277120,9606.ENSP00000295452,9606.ENSP00000306497,9606.ENSP00000308725,9606.ENSP00000324651,9606.ENSP00000345985,9606.ENSP00000349588,9606.ENSP00000355187,9606.ENSP00000358309,9606.ENSP00000360806,9606.ENSP00000364219,9606.ENSP00000365503,9606.ENSP00000366058,9606.ENSP00000370485,9606.ENSP00000379818,9606.ENSP00000393097,…	IGSF21,GABRA4,ANK1,NTRK2,GABRG1,KCNJ4,GABRB3,TMEM108,LRFN2,ANK2,LRRTM3,EPHA7,KCNB1,CAMK2N1,SHISA7,SYNDIG1,NLGN4X,GRIN2A,GABRA1,CADPS2,CLSTN2,GABRR1,TENM2,GRIK4,CPEB1
GO:0016020	membrane	334	8420	0.08	7.66e-05	9606.ENSP00000001146,9606.ENSP00000006053,9606.ENSP00000014914,9606.ENSP00000178638,9606.ENSP00000199280,9606.ENSP00000205143,9606.ENSP00000209929,9606.ENSP00000215368,9606.ENSP00000217407,9606.ENSP00000219022,9606.ENSP00000221444,9606.ENSP00000222139,9606.ENSP00000228936,9606.ENSP00000233242,9606.ENSP00000233712,9606.ENSP00000237612,9606.ENSP00000240662,9606.ENSP00000242249,9606.ENSP00000250111,…	CYP26B1,CX3CL1,GPRC5A,CA12,AQP2,DLL3,FMO2,EFNA2,LBP,OLFM4,KCNA7,EPOR,ART4,APOB,EVA1A,ABCG2,KCNJ8,RAMP3,ATP1B2,NALCN,IGSF21,APOE,SLC6A8,RAMP2,DCLK1,CHL1,RERG,PDGFRA,SLC19A3,MMP27,TRHDE,ABCC9,HS3ST2,CDH1,KCNH2,RIMS2,SLC4A1,PCSK2,LIFR,C6,KDR,EFHD1,GABRA4,PRKG2,ADD2,CDH10,SHC2,WNT5A,FNDC4,ENPEP,ANK1,RHCG,CDH11,DPEP3,HMCN1,OSR1,THSD7B,OSMR,SLC22A3,EGFR,TMEM47,NTRK2,TENM4,TJP1,KCNE4,GUCY1A2,FLT1,PLEKHH…
GO:0016021	integral component of membrane	222	5155	0.12	7.66e-05	9606.ENSP00000006053,9606.ENSP00000014914,9606.ENSP00000178638,9606.ENSP00000199280,9606.ENSP00000205143,9606.ENSP00000221444,9606.ENSP00000222139,9606.ENSP00000233712,9606.ENSP00000237612,9606.ENSP00000240662,9606.ENSP00000242249,9606.ENSP00000250111,9606.ENSP00000251127,9606.ENSP00000253122,9606.ENSP00000253796,9606.ENSP00000255448,9606.ENSP00000256509,9606.ENSP00000257290,9606.ENSP00000258403,…	CX3CL1,GPRC5A,CA12,AQP2,DLL3,KCNA7,EPOR,EVA1A,ABCG2,KCNJ8,RAMP3,ATP1B2,NALCN,SLC6A8,RAMP2,DCLK1,CHL1,PDGFRA,SLC19A3,TRHDE,ABCC9,HS3ST2,CDH1,KCNH2,SLC4A1,LIFR,C6,KDR,GABRA4,CDH10,FNDC4,ENPEP,RHCG,CDH11,THSD7B,OSMR,SLC22A3,EGFR,TMEM47,NTRK2,TENM4,KCNE4,FLT1,GJA1,GPR116,THY1,PPP1R3A,CXADR,PCDH1,SLC6A1,PCDHA13,SLCO2B1,AQP5,RHCE,KCNT2,VCAM1,FRZB,GABRG1,TM4SF18,EMCN,GPR111,LRFN5,MC4R,ANTXR1,OR5AU1,ABCC…
GO:0009986	cell surface	46	690	0.31	0.00027	9606.ENSP00000006053,9606.ENSP00000217407,9606.ENSP00000231751,9606.ENSP00000242249,9606.ENSP00000251296,9606.ENSP00000253796,9606.ENSP00000257290,9606.ENSP00000261292,9606.ENSP00000262186,9606.ENSP00000264634,9606.ENSP00000265162,9606.ENSP00000275493,9606.ENSP00000283296,9606.ENSP00000284240,9606.ENSP00000294728,9606.ENSP00000298119,9606.ENSP00000298223,9606.ENSP00000301945,9606.ENSP00000303211,…	CX3CL1,LBP,LTF,RAMP3,IGSF21,RAMP2,PDGFRA,LIPG,KCNH2,WNT5A,ENPEP,EGFR,GPR116,THY1,VCAM1,LRFN5,FOLR2,ANTXR1,ACHE,SLC34A1,SEMA6D,BGN,SERPINA5,PTN,FERMT2,SCNN1B,LRFN2,LY6G6D,ITGA8,NLGN4X,SDC1,STAB2,CXCL12,GRIN2A,NRXN1,TF,ADIPOQ,CLSTN2,ADAMTS9,SLIT2,FZD4,KRT4,PPFIA2,SPTB,GPIHBP1,GHR
GO:0030054	cell junction	60	1006	0.26	0.0003	9606.ENSP00000251296,9606.ENSP00000257290,9606.ENSP00000261769,9606.ENSP00000262231,9606.ENSP00000263923,9606.ENSP00000264318,9606.ENSP00000271588,9606.ENSP00000275954,9606.ENSP00000281537,9606.ENSP00000282561,9606.ENSP00000284878,9606.ENSP00000287008,9606.ENSP00000295452,9606.ENSP00000302548,9606.ENSP00000303211,9606.ENSP00000306015,9606.ENSP00000306497,9606.ENSP00000308725,9606.ENSP00000309336,…	IGSF21,PDGFRA,CDH1,RIMS2,KDR,GABRA4,HMCN1,TMEM47,TJP1,GJA1,CXADR,PCDH1,GABRG1,HOXD4,ACHE,SYNPO2,KCNJ4,GABRB3,HOXC5,TMEM108,FLRT2,PARVA,TRPC6,FERMT2,FRMD6,OLFM3,LRFN2,EGFLAM,SORBS2,ANK2,ATP1A2,LRRTM3,CLCA2,OPALIN,PPAP2B,KCNB1,EPB41L4B,CAMK2N1,SHISA7,SYNDIG1,NLGN4X,GJB2,RPH3A,GRIN2A,JAM2,NRXN1,CTNNA3,BCAR1,GABRA1,C4A,CADPS2,GABRR1,FBLIM1,AMOTL2,TENM2,KCNA2,FZD4,GRIK4,SYT7,CPEB1
GO:0098644	complex of collagen trimers	7	19	1.05	0.00031	9606.ENSP00000225964,9606.ENSP00000261037,9606.ENSP00000264828,9606.ENSP00000297268,9606.ENSP00000304408,9606.ENSP00000353654,9606.ENSP00000364979	COL1A1,COL8A1,COL5A3,COL1A2,COL3A1,COL4A2,COL4A1
GO:0045202	synapse	51	849	0.26	0.0011	9606.ENSP00000215368,9606.ENSP00000251296,9606.ENSP00000255448,9606.ENSP00000262231,9606.ENSP00000264218,9606.ENSP00000264318,9606.ENSP00000264436,9606.ENSP00000265709,9606.ENSP00000275493,9606.ENSP00000277120,9606.ENSP00000284878,9606.ENSP00000288490,9606.ENSP00000295452,9606.ENSP00000303211,9606.ENSP00000305613,9606.ENSP00000306497,9606.ENSP00000308725,9606.ENSP00000324651,9606.ENSP00000332879,…	EFNA2,IGSF21,DCLK1,RIMS2,NMU,GABRA4,ADD2,ANK1,EGFR,NTRK2,CXADR,DGKI,GABRG1,ACHE,CPLX1,KCNJ4,GABRB3,TMEM108,FLRT2,PTN,OLFM3,LRFN2,EGFLAM,ANK2,GAD1,ATP1A2,LRRTM3,EPHA7,KCNB1,CAMK2N1,SHISA7,CTTN,SYNDIG1,ITGA8,NLGN4X,RPH3A,GRIN2A,NRXN1,GABRA1,C4A,CADPS2,CLSTN2,GABRR1,MME,TENM2,KCNA2,GRIK4,GRM4,SYT7,PPFIA2,CPEB1
GO:1902495	transmembrane transporter complex	25	302	0.4	0.0011	9606.ENSP00000221444,9606.ENSP00000240662,9606.ENSP00000250111,9606.ENSP00000261200,9606.ENSP00000262186,9606.ENSP00000264318,9606.ENSP00000294725,9606.ENSP00000295452,9606.ENSP00000303960,9606.ENSP00000306497,9606.ENSP00000308725,9606.ENSP00000319591,9606.ENSP00000332413,9606.ENSP00000345192,9606.ENSP00000345751,9606.ENSP00000349320,9606.ENSP00000354490,9606.ENSP00000360806,9606.ENSP00000365503,…	KCNA7,KCNJ8,ATP1B2,ABCC9,KCNH2,GABRA4,KCNT2,GABRG1,ABCC8,KCNJ4,GABRB3,KCND3,BEST3,OLFM3,SCNN1B,CACNA2D1,ATP1A2,KCNB1,SHISA7,CTTN,GRIN2A,GABRA1,GABRR1,KCNA2,GRIK4
GO:0043235	receptor complex	25	305	0.4	0.0012	9606.ENSP00000237612,9606.ENSP00000242249,9606.ENSP00000253796,9606.ENSP00000263409,9606.ENSP00000264318,9606.ENSP00000274276,9606.ENSP00000275493,9606.ENSP00000277120,9606.ENSP00000282397,9606.ENSP00000295452,9606.ENSP00000308725,9606.ENSP00000345192,9606.ENSP00000354207,9606.ENSP00000356024,9606.ENSP00000357669,9606.ENSP00000365503,9606.ENSP00000367316,9606.ENSP00000368265,9606.ENSP00000379818,…	ABCG2,RAMP3,RAMP2,LIFR,GABRA4,OSMR,EGFR,NTRK2,FLT1,GABRG1,GABRB3,OLFM3,NTRK3,CR2,NPR1,SHISA7,ITGA8,CNTFR,GRIN2A,TF,GABRA1,GABRR1,CR1L,GRIK4,GHR
GO:0016324	apical plasma membrane	25	307	0.4	0.0013	9606.ENSP00000199280,9606.ENSP00000237612,9606.ENSP00000250111,9606.ENSP00000264399,9606.ENSP00000265162,9606.ENSP00000268122,9606.ENSP00000274276,9606.ENSP00000275493,9606.ENSP00000281830,9606.ENSP00000282561,9606.ENSP00000284240,9606.ENSP00000290271,9606.ENSP00000293599,9606.ENSP00000305302,9606.ENSP00000311165,9606.ENSP00000321005,9606.ENSP00000321424,9606.ENSP00000345751,9606.ENSP00000347852,…	AQP2,ABCG2,ATP1B2,PRKG2,ENPEP,RHCG,OSMR,EGFR,KCNE4,GJA1,THY1,STC1,AQP5,SLC6A19,AQP1,CD300LG,SLC34A1,SCNN1B,SORBS2,ANK2,DDR2,CNTFR,TF,AMOTL2,GPIHBP1
GO:0034702	ion channel complex	23	278	0.4	0.0018	9606.ENSP00000221444,9606.ENSP00000240662,9606.ENSP00000261200,9606.ENSP00000262186,9606.ENSP00000264318,9606.ENSP00000294725,9606.ENSP00000295452,9606.ENSP00000303960,9606.ENSP00000306497,9606.ENSP00000308725,9606.ENSP00000319591,9606.ENSP00000332413,9606.ENSP00000345192,9606.ENSP00000345751,9606.ENSP00000349320,9606.ENSP00000360806,9606.ENSP00000365503,9606.ENSP00000365745,9606.ENSP00000379818,…	KCNA7,KCNJ8,ABCC9,KCNH2,GABRA4,KCNT2,GABRG1,ABCC8,KCNJ4,GABRB3,KCND3,BEST3,OLFM3,SCNN1B,CACNA2D1,KCNB1,SHISA7,CTTN,GRIN2A,GABRA1,GABRR1,KCNA2,GRIK4
GO:0098794	postsynapse	31	435	0.34	0.0018	9606.ENSP00000251296,9606.ENSP00000255448,9606.ENSP00000264318,9606.ENSP00000264436,9606.ENSP00000265709,9606.ENSP00000277120,9606.ENSP00000288490,9606.ENSP00000295452,9606.ENSP00000306497,9606.ENSP00000308725,9606.ENSP00000324651,9606.ENSP00000345985,9606.ENSP00000349588,9606.ENSP00000354490,9606.ENSP00000355187,9606.ENSP00000358309,9606.ENSP00000360806,9606.ENSP00000364219,9606.ENSP00000365503,…	IGSF21,DCLK1,GABRA4,ADD2,ANK1,NTRK2,DGKI,GABRG1,KCNJ4,GABRB3,TMEM108,LRFN2,ANK2,ATP1A2,LRRTM3,EPHA7,KCNB1,CAMK2N1,SHISA7,CTTN,SYNDIG1,ITGA8,NLGN4X,GRIN2A,GABRA1,CADPS2,CLSTN2,GABRR1,TENM2,GRIK4,CPEB1
GO:0098797	plasma membrane protein complex	34	502	0.32	0.0019	9606.ENSP00000221444,9606.ENSP00000240662,9606.ENSP00000242249,9606.ENSP00000250111,9606.ENSP00000253796,9606.ENSP00000261200,9606.ENSP00000261769,9606.ENSP00000262186,9606.ENSP00000263413,9606.ENSP00000274276,9606.ENSP00000275493,9606.ENSP00000282561,9606.ENSP00000294725,9606.ENSP00000294728,9606.ENSP00000302665,9606.ENSP00000303960,9606.ENSP00000306497,9606.ENSP00000319591,9606.ENSP00000322061,…	KCNA7,KCNJ8,RAMP3,ATP1B2,RAMP2,ABCC9,CDH1,KCNH2,C6,OSMR,EGFR,GJA1,KCNT2,VCAM1,IGF1,ABCC8,KCNJ4,KCND3,C7,OLFM3,CACNA2D1,ATP1A2,GNG12,KCNB1,SHISA7,CTTN,ITGA8,CNTFR,GJB2,GNG4,GRIN2A,TF,KCNA2,GRIK4
GO:0034705	potassium channel complex	12	92	0.6	0.002	9606.ENSP00000221444,9606.ENSP00000240662,9606.ENSP00000261200,9606.ENSP00000262186,9606.ENSP00000294725,9606.ENSP00000303960,9606.ENSP00000306497,9606.ENSP00000319591,9606.ENSP00000360806,9606.ENSP00000365745,9606.ENSP00000433109,9606.ENSP00000435648	KCNA7,KCNJ8,ABCC9,KCNH2,KCNT2,ABCC8,KCNJ4,KCND3,KCNB1,CTTN,KCNA2,GRIK4
GO:0031225	anchored component of membrane	16	156	0.5	0.0021	9606.ENSP00000215368,9606.ENSP00000228936,9606.ENSP00000251296,9606.ENSP00000268793,9606.ENSP00000284240,9606.ENSP00000298223,9606.ENSP00000303211,9606.ENSP00000330862,9606.ENSP00000347591,9606.ENSP00000363973,9606.ENSP00000364985,9606.ENSP00000368265,9606.ENSP00000399485,9606.ENSP00000441197,9606.ENSP00000479536,9606.ENSP00000480053	EFNA2,ART4,IGSF21,DPEP3,THY1,FOLR2,ACHE,OPCML,GFRA1,ALPL,LY6G6D,CNTFR,LY6H,RHBG,CD177,GPIHBP1
GO:0042383	sarcolemma	13	122	0.51	0.0061	9606.ENSP00000240662,9606.ENSP00000261200,9606.ENSP00000265709,9606.ENSP00000294728,9606.ENSP00000295550,9606.ENSP00000303960,9606.ENSP00000311165,9606.ENSP00000319591,9606.ENSP00000327336,9606.ENSP00000349320,9606.ENSP00000349588,9606.ENSP00000354490,9606.ENSP00000360806	KCNJ8,ABCC9,ANK1,VCAM1,COL6A3,ABCC8,AQP1,KCND3,BGN,CACNA2D1,ANK2,ATP1A2,KCNB1
GO:0014731	spectrin-associated cytoskeleton	4	8	1.18	0.0066	9606.ENSP00000265709,9606.ENSP00000357129,9606.ENSP00000441197,9606.ENSP00000451752	ANK1,SPTA1,RHBG,SPTB
GO:0098651	basement membrane collagen trimer	4	8	1.18	0.0066	9606.ENSP00000261037,9606.ENSP00000353654,9606.ENSP00000364140,9606.ENSP00000364979	COL8A1,COL4A2,COL15A1,COL4A1
GO:0034703	cation channel complex	17	206	0.4	0.0119	9606.ENSP00000221444,9606.ENSP00000240662,9606.ENSP00000261200,9606.ENSP00000262186,9606.ENSP00000294725,9606.ENSP00000303960,9606.ENSP00000306497,9606.ENSP00000319591,9606.ENSP00000345192,9606.ENSP00000345751,9606.ENSP00000349320,9606.ENSP00000360806,9606.ENSP00000365503,9606.ENSP00000365745,9606.ENSP00000379818,9606.ENSP00000433109,9606.ENSP00000435648	KCNA7,KCNJ8,ABCC9,KCNH2,KCNT2,ABCC8,KCNJ4,KCND3,OLFM3,SCNN1B,CACNA2D1,KCNB1,SHISA7,CTTN,GRIN2A,KCNA2,GRIK4
GO:0005583	fibrillar collagen trimer	4	11	1.05	0.0151	9606.ENSP00000225964,9606.ENSP00000264828,9606.ENSP00000297268,9606.ENSP00000304408	COL1A1,COL5A3,COL1A2,COL3A1
GO:0008282	inward rectifying potassium channel	3	4	1.36	0.0151	9606.ENSP00000240662,9606.ENSP00000261200,9606.ENSP00000303960	KCNJ8,ABCC9,ABCC8
GO:0016323	basolateral plasma membrane	17	213	0.39	0.0151	9606.ENSP00000199280,9606.ENSP00000262418,9606.ENSP00000265709,9606.ENSP00000268122,9606.ENSP00000275493,9606.ENSP00000281537,9606.ENSP00000284878,9606.ENSP00000293599,9606.ENSP00000306497,9606.ENSP00000311165,9606.ENSP00000321005,9606.ENSP00000349588,9606.ENSP00000359596,9606.ENSP00000385834,9606.ENSP00000430620,9606.ENSP00000441197,9606.ENSP00000480053	AQP2,SLC4A1,ANK1,RHCG,EGFR,TJP1,CXADR,AQP5,KCNJ4,AQP1,CD300LG,ANK2,CLCA2,TF,HEPH,RHBG,GPIHBP1
GO:0042567	insulin-like growth factor ternary complex	3	4	1.36	0.0151	9606.ENSP00000233813,9606.ENSP00000302665,9606.ENSP00000370473	IGFBP5,IGF1,IGFBP3
GO:0005614	interstitial matrix	4	12	1.01	0.0176	9606.ENSP00000206423,9606.ENSP00000265131,9606.ENSP00000346537,9606.ENSP00000346964	CCDC80,TNC,SMOC2,EGFLAM
GO:0042734	presynaptic membrane	9	75	0.57	0.0176	9606.ENSP00000251296,9606.ENSP00000262231,9606.ENSP00000379818,9606.ENSP00000385142,9606.ENSP00000398481,9606.ENSP00000433109,9606.ENSP00000435648,9606.ENSP00000440556,9606.ENSP00000444201	IGSF21,RIMS2,GRIN2A,NRXN1,CADPS2,KCNA2,GRIK4,GRM4,SYT7
GO:0042627	chylomicron	4	13	0.97	0.0205	9606.ENSP00000233242,9606.ENSP00000252486,9606.ENSP00000350425,9606.ENSP00000465356	APOB,APOE,APOA4,APOC1
GO:0030425	dendrite	31	531	0.25	0.0241	9606.ENSP00000252486,9606.ENSP00000256509,9606.ENSP00000262545,9606.ENSP00000284240,9606.ENSP00000288490,9606.ENSP00000305613,9606.ENSP00000319591,9606.ENSP00000324651,9606.ENSP00000332576,9606.ENSP00000345179,9606.ENSP00000354490,9606.ENSP00000355026,9606.ENSP00000358309,9606.ENSP00000360290,9606.ENSP00000360806,9606.ENSP00000364219,9606.ENSP00000365745,9606.ENSP00000366058,9606.ENSP00000367316,…	APOE,CHL1,PCSK2,THY1,DGKI,CPLX1,KCND3,TMEM108,OSBP2,APOD,ATP1A2,ARHGEF15,EPHA7,PRKAA2,KCNB1,CAMK2N1,CTTN,SYNDIG1,ITGA8,NLGN4X,RELN,C4A,KIF5A,MME,TENM2,KCNA2,FZD4,HTR2A,SYT7,CPEB1,MARK1
GO:0036477	somatodendritic compartment	39	731	0.21	0.0306	9606.ENSP00000215368,9606.ENSP00000216200,9606.ENSP00000233242,9606.ENSP00000252486,9606.ENSP00000256509,9606.ENSP00000262545,9606.ENSP00000276571,9606.ENSP00000284240,9606.ENSP00000288490,9606.ENSP00000305613,9606.ENSP00000319591,9606.ENSP00000324651,9606.ENSP00000332576,9606.ENSP00000345179,9606.ENSP00000354490,9606.ENSP00000355026,9606.ENSP00000358309,9606.ENSP00000360290,9606.ENSP00000360806,…	EFNA2,PVALB,APOB,APOE,CHL1,PCSK2,CRH,THY1,DGKI,CPLX1,KCND3,TMEM108,OSBP2,APOD,ATP1A2,ARHGEF15,EPHA7,PRKAA2,KCNB1,CAMK2N1,CTTN,SYNDIG1,ITGA8,NLGN4X,NRXN1,RELN,C4A,KIF5A,PDE1A,MME,STMN2,TENM2,KCNA2,FZD4,HTR2A,SYT7,TMEM100,CPEB1,MARK1
GO:0008076	voltage-gated potassium channel complex	9	85	0.51	0.0323	9606.ENSP00000221444,9606.ENSP00000240662,9606.ENSP00000262186,9606.ENSP00000294725,9606.ENSP00000306497,9606.ENSP00000319591,9606.ENSP00000360806,9606.ENSP00000365745,9606.ENSP00000433109	KCNA7,KCNJ8,KCNH2,KCNT2,KCNJ4,KCND3,KCNB1,CTTN,KCNA2
GO:0031362	anchored component of external side of plasma membrane	4	16	0.88	0.0347	9606.ENSP00000251296,9606.ENSP00000284240,9606.ENSP00000298223,9606.ENSP00000480053	IGSF21,THY1,FOLR2,GPIHBP1
GO:0098642	network-forming collagen trimer	3	7	1.12	0.0347	9606.ENSP00000261037,9606.ENSP00000353654,9606.ENSP00000364979	COL8A1,COL4A2,COL4A1
GO:1904724	tertiary granule lumen	7	55	0.59	0.0347	9606.ENSP00000219022,9606.ENSP00000231751,9606.ENSP00000243347,9606.ENSP00000287143,9606.ENSP00000296028,9606.ENSP00000296435,9606.ENSP00000354280	OLFM4,LTF,TNFAIP6,PRG3,PPBP,CAMP,PRSS3
GO:1902711	GABA-A receptor complex	4	17	0.86	0.0388	9606.ENSP00000264318,9606.ENSP00000308725,9606.ENSP00000393097,9606.ENSP00000412673	GABRA4,GABRB3,GABRA1,GABRR1
GO:0000801	central element	3	8	1.06	0.0423	9606.ENSP00000324920,9606.ENSP00000341282,9606.ENSP00000358535	C14orf39,SYCE1,SYCP1

## Sheet: enrichment.Function
#term ID	term description	observed gene count	background gene count	strength	false discovery rate	matching proteins in your network (IDs)	matching proteins in your network (labels)
GO:0005488	binding	460	11878	0.07	2.59e-06	9606.ENSP00000001146,9606.ENSP00000006053,9606.ENSP00000007699,9606.ENSP00000040584,9606.ENSP00000052754,9606.ENSP00000061240,9606.ENSP00000178638,9606.ENSP00000205143,9606.ENSP00000206423,9606.ENSP00000207157,9606.ENSP00000209929,9606.ENSP00000215368,9606.ENSP00000215812,9606.ENSP00000216200,9606.ENSP00000216733,9606.ENSP00000217169,9606.ENSP00000217407,9606.ENSP00000219022,9606.ENSP00000222139,…	CYP26B1,CX3CL1,YBX2,HOXC8,DCN,TLL1,CA12,DLL3,CCDC80,TBX15,FMO2,EFNA2,SEC14L3,PVALB,EFS,BIRC7,LBP,OLFM4,EPOR,DLX5,CCL2,CCL13,COL1A1,IBSP,MGP,LAMA4,LTF,APOB,IGFBP5,ABCG2,PPP1R3C,PRRX1,TBX4,KCNJ8,CPXM2,HOXC12,HOXC6,TNFAIP6,PIWIL1,SOX9,SIX1,HOXD9,ATP1B2,APOE,GATA5,BPIFB1,RAMP2,BARX1,IGJ,DCLK1,SEC14L4,PMP2,FABP4,DUSP26,CHL1,RERG,SPX,PDGFRA,ACSBG1,FOXF2,MMP27,MMP13,TRHDE,ABCC9,LIPG,CDH1,LTBP2,MEOX2,EFC…
GO:0019838	growth factor binding	21	126	0.71	3.72e-06	9606.ENSP00000225964,9606.ENSP00000233813,9606.ENSP00000257290,9606.ENSP00000261978,9606.ENSP00000263409,9606.ENSP00000263923,9606.ENSP00000274276,9606.ENSP00000275493,9606.ENSP00000277120,9606.ENSP00000282397,9606.ENSP00000297268,9606.ENSP00000304408,9606.ENSP00000305919,9606.ENSP00000323929,9606.ENSP00000341170,9606.ENSP00000354207,9606.ENSP00000357980,9606.ENSP00000364979,9606.ENSP00000370473,…	COL1A1,IGFBP5,PDGFRA,LTBP2,LIFR,KDR,OSMR,EGFR,NTRK2,FLT1,COL1A2,COL3A1,HTRA4,A2M,PTN,NTRK3,HTRA1,COL4A1,IGFBP3,ESM1,GHR
GO:0005102	signaling receptor binding	90	1513	0.26	1.52e-05	9606.ENSP00000006053,9606.ENSP00000205143,9606.ENSP00000215368,9606.ENSP00000217407,9606.ENSP00000225831,9606.ENSP00000225844,9606.ENSP00000226284,9606.ENSP00000230538,9606.ENSP00000233242,9606.ENSP00000240662,9606.ENSP00000252486,9606.ENSP00000254801,9606.ENSP00000256104,9606.ENSP00000256953,9606.ENSP00000256969,9606.ENSP00000257290,9606.ENSP00000263409,9606.ENSP00000263923,9606.ENSP00000264218,…	CX3CL1,DLL3,EFNA2,LBP,CCL2,CCL13,IBSP,LAMA4,APOB,KCNJ8,APOE,IGJ,FABP4,RERG,SPX,PDGFRA,LIFR,KDR,NMU,SHC2,WNT5A,STC2,EGFR,CRH,GJA1,THY1,CXADR,STC1,VCAM1,INHBB,GABRG1,CXCL5,PPBP,IGF1,COL3A1,KCNK3,CCL19,C8orf4,A2M,SEMA6D,PGR,FBN1,NOS2,SLIT3,FLRT2,EDN3,PTN,C17orf99,CMTM5,LINGO1,GFRA1,RSPO1,RSPO3,FAM3B,EPHA7,BMP5,NRG3,ANGPTL2,COL16A1,DKK1,SHISA7,SYNDIG1,NR0B1,CNTFR,EGFL6,NLGN4X,ESM1,IL33,EFEMP1,CCL8,CX…
GO:0005509	calcium ion binding	53	700	0.37	1.52e-05	9606.ENSP00000061240,9606.ENSP00000205143,9606.ENSP00000216200,9606.ENSP00000228938,9606.ENSP00000260302,9606.ENSP00000261769,9606.ENSP00000261978,9606.ENSP00000262103,9606.ENSP00000264059,9606.ENSP00000264463,9606.ENSP00000268603,9606.ENSP00000271588,9606.ENSP00000287008,9606.ENSP00000289272,9606.ENSP00000295055,9606.ENSP00000295633,9606.ENSP00000296280,9606.ENSP00000325527,9606.ENSP00000332164,…	TLL1,DLL3,PVALB,MGP,MMP13,CDH1,LTBP2,EFCAB1,EFHD1,CDH10,CDH11,HMCN1,PCDH1,PCDHA13,CAPN13,FSTL1,MASP1,FBN1,SLIT3,SMOC2,EGFLAM,MYL4,TLL2,PRSS3,PCDH18,SMOC1,SPTA1,CRTAC1,ELTD1,PCDH17,EGFL6,STAB2,RPH3A,VWA2,DNASE1L3,EFEMP1,CDH7,PCDHA11,MATN3,SVEP1,C1S,NRXN1,DGKB,ENSG00000197991,CLSTN2,CPS1,CCBE1,SPARCL1,SLIT2,TENM2,SYT7,FBN3,PRSS3P2
GO:0050839	cell adhesion molecule binding	24	200	0.57	3.78e-05	9606.ENSP00000006053,9606.ENSP00000219022,9606.ENSP00000226284,9606.ENSP00000261769,9606.ENSP00000263923,9606.ENSP00000275493,9606.ENSP00000278550,9606.ENSP00000284240,9606.ENSP00000284878,9606.ENSP00000294728,9606.ENSP00000302665,9606.ENSP00000304408,9606.ENSP00000325527,9606.ENSP00000362776,9606.ENSP00000369976,9606.ENSP00000370485,9606.ENSP00000370812,9606.ENSP00000379140,9606.ENSP00000385142,…	CX3CL1,OLFM4,IBSP,CDH1,KDR,EGFR,TENM4,THY1,CXADR,VCAM1,IGF1,COL3A1,FBN1,COL16A1,EGFL6,NLGN4X,ESM1,CXCL12,NRXN1,CTNNA3,IGF2,TNXB,TENM2,CD177
GO:0005539	glycosaminoglycan binding	25	219	0.54	4.16e-05	9606.ENSP00000052754,9606.ENSP00000206423,9606.ENSP00000231751,9606.ENSP00000233242,9606.ENSP00000243347,9606.ENSP00000252486,9606.ENSP00000261292,9606.ENSP00000261978,9606.ENSP00000264828,9606.ENSP00000295633,9606.ENSP00000325527,9606.ENSP00000327336,9606.ENSP00000333203,9606.ENSP00000341170,9606.ENSP00000343924,9606.ENSP00000346537,9606.ENSP00000346964,9606.ENSP00000348944,9606.ENSP00000349131,…	DCN,CCDC80,LTF,APOB,TNFAIP6,APOE,LIPG,LTBP2,COL5A3,FSTL1,FBN1,BGN,SERPINA5,PTN,PRELP,SMOC2,EGFLAM,RSPO1,RSPO3,SOD3,STAB2,CCL8,TNXB,SLIT2,CCL15
GO:0008009	chemokine activity	12	48	0.88	4.28e-05	9606.ENSP00000006053,9606.ENSP00000225831,9606.ENSP00000225844,9606.ENSP00000296027,9606.ENSP00000296028,9606.ENSP00000308815,9606.ENSP00000378118,9606.ENSP00000379140,9606.ENSP00000478024,9606.ENSP00000479097,9606.ENSP00000479955,9606.ENSP00000484078	CX3CL1,CCL2,CCL13,CXCL5,PPBP,CCL19,CCL8,CXCL12,CCL16,CCL14,CCL18,CCL15
GO:0008201	heparin binding	20	161	0.58	0.00015	9606.ENSP00000206423,9606.ENSP00000231751,9606.ENSP00000233242,9606.ENSP00000252486,9606.ENSP00000261292,9606.ENSP00000261978,9606.ENSP00000264828,9606.ENSP00000295633,9606.ENSP00000325527,9606.ENSP00000333203,9606.ENSP00000341170,9606.ENSP00000343924,9606.ENSP00000346537,9606.ENSP00000348944,9606.ENSP00000349131,9606.ENSP00000371554,9606.ENSP00000378118,9606.ENSP00000407685,9606.ENSP00000422591,…	CCDC80,LTF,APOB,APOE,LIPG,LTBP2,COL5A3,FSTL1,FBN1,SERPINA5,PTN,PRELP,SMOC2,RSPO1,RSPO3,SOD3,CCL8,TNXB,SLIT2,CCL15
GO:0048018	receptor ligand activity	37	458	0.39	0.00015	9606.ENSP00000006053,9606.ENSP00000225831,9606.ENSP00000225844,9606.ENSP00000256969,9606.ENSP00000264634,9606.ENSP00000265087,9606.ENSP00000276571,9606.ENSP00000290271,9606.ENSP00000295228,9606.ENSP00000296027,9606.ENSP00000296028,9606.ENSP00000302665,9606.ENSP00000306275,9606.ENSP00000308815,9606.ENSP00000325527,9606.ENSP00000332879,9606.ENSP00000337128,9606.ENSP00000341170,9606.ENSP00000343493,…	CX3CL1,CCL2,CCL13,SPX,WNT5A,STC2,CRH,STC1,INHBB,CXCL5,PPBP,IGF1,KCNK3,CCL19,FBN1,FLRT2,EDN3,PTN,C17orf99,CMTM5,FAM3B,EPHA7,BMP5,NRG3,DKK1,IL33,EFEMP1,CCL8,CXCL12,ADIPOQ,IGF2,IL34,CCL16,CCL14,CCL18,VEGFC,CCL15
GO:0030545	receptor regulator activity	38	483	0.38	0.00016	9606.ENSP00000006053,9606.ENSP00000225831,9606.ENSP00000225844,9606.ENSP00000256969,9606.ENSP00000264634,9606.ENSP00000265087,9606.ENSP00000276571,9606.ENSP00000290271,9606.ENSP00000295228,9606.ENSP00000296027,9606.ENSP00000296028,9606.ENSP00000302665,9606.ENSP00000306275,9606.ENSP00000308815,9606.ENSP00000325527,9606.ENSP00000332879,9606.ENSP00000337128,9606.ENSP00000341170,9606.ENSP00000343493,…	CX3CL1,CCL2,CCL13,SPX,WNT5A,STC2,CRH,STC1,INHBB,CXCL5,PPBP,IGF1,KCNK3,CCL19,FBN1,FLRT2,EDN3,PTN,C17orf99,CMTM5,FAM3B,EPHA7,BMP5,NRG3,DKK1,LY6G6D,IL33,EFEMP1,CCL8,CXCL12,ADIPOQ,IGF2,IL34,CCL16,CCL14,CCL18,VEGFC,CCL15
GO:0005178	integrin binding	17	122	0.63	0.00017	9606.ENSP00000006053,9606.ENSP00000226284,9606.ENSP00000263923,9606.ENSP00000275493,9606.ENSP00000284240,9606.ENSP00000284878,9606.ENSP00000294728,9606.ENSP00000302665,9606.ENSP00000304408,9606.ENSP00000325527,9606.ENSP00000362776,9606.ENSP00000369976,9606.ENSP00000370812,9606.ENSP00000379140,9606.ENSP00000391826,9606.ENSP00000407685,9606.ENSP00000479536	CX3CL1,IBSP,KDR,EGFR,THY1,CXADR,VCAM1,IGF1,COL3A1,FBN1,COL16A1,EGFL6,ESM1,CXCL12,IGF2,TNXB,CD177
GO:0005201	extracellular matrix structural constituent	13	73	0.74	0.00023	9606.ENSP00000228938,9606.ENSP00000230538,9606.ENSP00000264828,9606.ENSP00000265379,9606.ENSP00000297268,9606.ENSP00000304408,9606.ENSP00000325527,9606.ENSP00000327336,9606.ENSP00000343924,9606.ENSP00000353654,9606.ENSP00000364979,9606.ENSP00000383894,9606.ENSP00000470498	MGP,LAMA4,COL5A3,COL6A5,COL1A2,COL3A1,FBN1,BGN,PRELP,COL4A2,COL4A1,MATN3,FBN3
GO:0005215	transporter activity	71	1223	0.25	0.00028	9606.ENSP00000199280,9606.ENSP00000221444,9606.ENSP00000233242,9606.ENSP00000237612,9606.ENSP00000240662,9606.ENSP00000242249,9606.ENSP00000250111,9606.ENSP00000251127,9606.ENSP00000252486,9606.ENSP00000253122,9606.ENSP00000253796,9606.ENSP00000256104,9606.ENSP00000258403,9606.ENSP00000261200,9606.ENSP00000262186,9606.ENSP00000262418,9606.ENSP00000264318,9606.ENSP00000268122,9606.ENSP00000275300,…	AQP2,KCNA7,APOB,ABCG2,KCNJ8,RAMP3,ATP1B2,NALCN,APOE,SLC6A8,RAMP2,FABP4,SLC19A3,ABCC9,KCNH2,SLC4A1,GABRA4,RHCG,SLC22A3,KCNE4,GJA1,SLC6A1,SLCO2B1,AZGP1,AQP5,RHCE,KCNT2,GABRG1,PPBP,ABCC8,SLC6A19,CPLX1,KCNK3,KCNJ4,GABRB3,AQP1,KCNK10,KCND3,SLC34A1,KCNK12,BEST3,SLC35D3,TRPC6,APOD,SCNN1B,CACNA2D1,APOA4,ATP1A2,SLC30A10,FAM26E,ABCA4,CLCA2,RHAG,KCNB1,SLC7A3,XK,TRPC3,CLCN4,STEAP2,GRIN2A,TF,GABRA1,SLC13A5,GA…
GO:0015267	channel activity	35	461	0.37	0.00057	9606.ENSP00000199280,9606.ENSP00000221444,9606.ENSP00000240662,9606.ENSP00000251127,9606.ENSP00000261200,9606.ENSP00000262186,9606.ENSP00000264318,9606.ENSP00000281830,9606.ENSP00000282561,9606.ENSP00000293599,9606.ENSP00000294725,9606.ENSP00000295452,9606.ENSP00000303960,9606.ENSP00000306275,9606.ENSP00000306497,9606.ENSP00000308725,9606.ENSP00000311165,9606.ENSP00000312811,9606.ENSP00000319591,…	AQP2,KCNA7,KCNJ8,NALCN,ABCC9,KCNH2,GABRA4,KCNE4,GJA1,AQP5,KCNT2,GABRG1,ABCC8,KCNK3,KCNJ4,GABRB3,AQP1,KCNK10,KCND3,KCNK12,BEST3,TRPC6,SCNN1B,CACNA2D1,FAM26E,CLCA2,RHAG,KCNB1,TRPC3,CLCN4,GRIN2A,GABRA1,GABRR1,KCNA2,GRIK4
GO:0004714	transmembrane receptor protein tyrosine kinase activity	11	61	0.74	0.00085	9606.ENSP00000257290,9606.ENSP00000263923,9606.ENSP00000275493,9606.ENSP00000277120,9606.ENSP00000282397,9606.ENSP00000337451,9606.ENSP00000354207,9606.ENSP00000356899,9606.ENSP00000358309,9606.ENSP00000378058,9606.ENSP00000444211	PDGFRA,KDR,EGFR,NTRK2,FLT1,EPHA3,NTRK3,DDR2,EPHA7,EFEMP1,PDGFRL
GO:0005518	collagen binding	11	61	0.74	0.00085	9606.ENSP00000052754,9606.ENSP00000260302,9606.ENSP00000264828,9606.ENSP00000301945,9606.ENSP00000303211,9606.ENSP00000308315,9606.ENSP00000340864,9606.ENSP00000356899,9606.ENSP00000404464,9606.ENSP00000413707,9606.ENSP00000414856	DCN,MMP13,COL5A3,ANTXR1,ACHE,PODN,C1QTNF1,DDR2,CCBE1,LRRC15,SPARCL1
GO:0005267	potassium channel activity	16	131	0.57	0.00087	9606.ENSP00000221444,9606.ENSP00000240662,9606.ENSP00000261200,9606.ENSP00000262186,9606.ENSP00000281830,9606.ENSP00000294725,9606.ENSP00000303960,9606.ENSP00000306275,9606.ENSP00000306497,9606.ENSP00000311165,9606.ENSP00000312811,9606.ENSP00000319591,9606.ENSP00000327611,9606.ENSP00000360806,9606.ENSP00000433109,9606.ENSP00000435648	KCNA7,KCNJ8,ABCC9,KCNH2,KCNE4,KCNT2,ABCC8,KCNK3,KCNJ4,AQP1,KCNK10,KCND3,KCNK12,KCNB1,KCNA2,GRIK4
GO:0008237	metallopeptidase activity	19	180	0.51	0.00087	9606.ENSP00000061240,9606.ENSP00000260229,9606.ENSP00000260302,9606.ENSP00000261180,9606.ENSP00000265162,9606.ENSP00000268793,9606.ENSP00000319464,9606.ENSP00000322788,9606.ENSP00000330658,9606.ENSP00000347409,9606.ENSP00000348912,9606.ENSP00000350630,9606.ENSP00000354255,9606.ENSP00000359596,9606.ENSP00000375683,9606.ENSP00000418525,9606.ENSP00000418735,9606.ENSP00000420237,9606.ENSP00000485444	TLL1,MMP27,MMP13,TRHDE,ENPEP,DPEP3,CPN2,MMP1,PAPPA,KEL,ADAM33,TLL2,CPZ,CLCA2,KLK7,MME,ADAMTS9,CPA5,PRSS3P2
GO:0022857	transmembrane transporter activity	61	1049	0.25	0.00087	9606.ENSP00000199280,9606.ENSP00000221444,9606.ENSP00000237612,9606.ENSP00000240662,9606.ENSP00000250111,9606.ENSP00000251127,9606.ENSP00000253122,9606.ENSP00000258403,9606.ENSP00000261200,9606.ENSP00000262186,9606.ENSP00000262418,9606.ENSP00000264318,9606.ENSP00000268122,9606.ENSP00000275300,9606.ENSP00000281830,9606.ENSP00000282561,9606.ENSP00000287766,9606.ENSP00000289575,9606.ENSP00000292401,…	AQP2,KCNA7,ABCG2,KCNJ8,ATP1B2,NALCN,SLC6A8,SLC19A3,ABCC9,KCNH2,SLC4A1,GABRA4,RHCG,SLC22A3,KCNE4,GJA1,SLC6A1,SLCO2B1,AZGP1,AQP5,RHCE,KCNT2,GABRG1,PPBP,ABCC8,SLC6A19,KCNK3,KCNJ4,GABRB3,AQP1,KCNK10,KCND3,SLC34A1,KCNK12,BEST3,SLC35D3,TRPC6,SCNN1B,CACNA2D1,ATP1A2,SLC30A10,FAM26E,ABCA4,CLCA2,RHAG,KCNB1,SLC7A3,TRPC3,CLCN4,GRIN2A,TF,GABRA1,SLC13A5,GABRR1,SLC30A8,KCNA2,GRIK4,RHBG,SLCO1C1,ABCA8,GPIHBP1
GO:0043565	sequence-specific DNA binding	61	1047	0.25	0.00087	9606.ENSP00000040584,9606.ENSP00000207157,9606.ENSP00000222598,9606.ENSP00000239461,9606.ENSP00000243103,9606.ENSP00000243108,9606.ENSP00000245479,9606.ENSP00000247182,9606.ENSP00000249499,9606.ENSP00000252997,9606.ENSP00000253968,9606.ENSP00000259806,9606.ENSP00000262041,9606.ENSP00000262426,9606.ENSP00000264834,9606.ENSP00000276594,9606.ENSP00000281437,9606.ENSP00000282928,9606.ENSP00000288955,…	HOXC8,TBX15,DLX5,PRRX1,HOXC12,HOXC6,SOX9,SIX1,HOXD9,GATA5,BARX1,FOXF2,MEOX2,FOXF1,KLF1,PRDM14,BARX2,ZIC1,GRHL3,EN1,FOXQ1,T,SOX17,EN2,PKNOX2,HOXD4,HOXC9,SIX2,HOXC10,HOXC5,HOXD8,CSRNP3,SOX11,PGR,NR2F1,FOXC2,SOX1,DBX2,ARGFX,POU3F3,ESRRG,EBF3,PRRX2,NR0B1,NFIB,PDX1,ONECUT3,FOXI2,SHOX2,NR2F2,SOX6,SNAI2,HOXD3,DLX6,ZFHX4,HOXC11,SPIC,EMX2,MEIS3,YAP1,FOXD1
GO:0046873	metal ion transmembrane transporter activity	34	458	0.36	0.00087	9606.ENSP00000221444,9606.ENSP00000240662,9606.ENSP00000250111,9606.ENSP00000251127,9606.ENSP00000253122,9606.ENSP00000261200,9606.ENSP00000262186,9606.ENSP00000262418,9606.ENSP00000275300,9606.ENSP00000281830,9606.ENSP00000287766,9606.ENSP00000294725,9606.ENSP00000303960,9606.ENSP00000305302,9606.ENSP00000306275,9606.ENSP00000306497,9606.ENSP00000311165,9606.ENSP00000312811,9606.ENSP00000319591,…	KCNA7,KCNJ8,ATP1B2,NALCN,SLC6A8,ABCC9,KCNH2,SLC4A1,SLC22A3,KCNE4,SLC6A1,KCNT2,ABCC8,SLC6A19,KCNK3,KCNJ4,AQP1,KCNK10,KCND3,SLC34A1,KCNK12,TRPC6,SCNN1B,CACNA2D1,ATP1A2,SLC30A10,KCNB1,TRPC3,GRIN2A,TF,SLC13A5,SLC30A8,KCNA2,GRIK4
GO:0005125	cytokine activity	21	216	0.47	0.00089	9606.ENSP00000006053,9606.ENSP00000225831,9606.ENSP00000225844,9606.ENSP00000264634,9606.ENSP00000295228,9606.ENSP00000296027,9606.ENSP00000296028,9606.ENSP00000308815,9606.ENSP00000343493,9606.ENSP00000344819,9606.ENSP00000350673,9606.ENSP00000359866,9606.ENSP00000370842,9606.ENSP00000378118,9606.ENSP00000379140,9606.ENSP00000389814,9606.ENSP00000397863,9606.ENSP00000478024,9606.ENSP00000479097,…	CX3CL1,CCL2,CCL13,WNT5A,INHBB,CXCL5,PPBP,CCL19,C17orf99,CMTM5,FAM3B,BMP5,IL33,CCL8,CXCL12,ADIPOQ,IL34,CCL16,CCL14,CCL18,CCL15
GO:0015079	potassium ion transmembrane transporter activity	18	166	0.52	0.00089	9606.ENSP00000221444,9606.ENSP00000240662,9606.ENSP00000250111,9606.ENSP00000261200,9606.ENSP00000262186,9606.ENSP00000281830,9606.ENSP00000294725,9606.ENSP00000303960,9606.ENSP00000306275,9606.ENSP00000306497,9606.ENSP00000311165,9606.ENSP00000312811,9606.ENSP00000319591,9606.ENSP00000327611,9606.ENSP00000354490,9606.ENSP00000360806,9606.ENSP00000433109,9606.ENSP00000435648	KCNA7,KCNJ8,ATP1B2,ABCC9,KCNH2,KCNE4,KCNT2,ABCC8,KCNK3,KCNJ4,AQP1,KCNK10,KCND3,KCNK12,ATP1A2,KCNB1,KCNA2,GRIK4
GO:0048020	CCR chemokine receptor binding	9	41	0.83	0.00089	9606.ENSP00000006053,9606.ENSP00000225831,9606.ENSP00000225844,9606.ENSP00000308815,9606.ENSP00000378118,9606.ENSP00000478024,9606.ENSP00000479097,9606.ENSP00000479955,9606.ENSP00000484078	CX3CL1,CCL2,CCL13,CCL19,CCL8,CCL16,CCL14,CCL18,CCL15
GO:0001228	DNA-binding transcription activator activity, RNA polymerase II-specific	31	408	0.37	0.001	9606.ENSP00000222598,9606.ENSP00000245479,9606.ENSP00000247182,9606.ENSP00000252997,9606.ENSP00000253968,9606.ENSP00000259806,9606.ENSP00000262041,9606.ENSP00000262426,9606.ENSP00000281437,9606.ENSP00000282928,9606.ENSP00000288955,9606.ENSP00000297316,9606.ENSP00000302548,9606.ENSP00000302630,9606.ENSP00000304502,9606.ENSP00000307321,9606.ENSP00000315949,9606.ENSP00000318258,9606.ENSP00000322568,…	DLX5,SOX9,SIX1,GATA5,BARX1,FOXF2,MEOX2,FOXF1,BARX2,ZIC1,GRHL3,SOX17,HOXD4,ONECUT1,SIX2,HOXC10,HOXD8,CSRNP3,SOX11,PGR,FOXC2,SOX1,ESRRG,EBF3,NFIB,ONECUT3,HOXD3,HOXC11,SPIC,MEIS3,FOXD1
GO:0005216	ion channel activity	31	423	0.35	0.0017	9606.ENSP00000221444,9606.ENSP00000240662,9606.ENSP00000251127,9606.ENSP00000261200,9606.ENSP00000262186,9606.ENSP00000264318,9606.ENSP00000281830,9606.ENSP00000294725,9606.ENSP00000295452,9606.ENSP00000303960,9606.ENSP00000306275,9606.ENSP00000306497,9606.ENSP00000308725,9606.ENSP00000311165,9606.ENSP00000312811,9606.ENSP00000319591,9606.ENSP00000327611,9606.ENSP00000332413,9606.ENSP00000340913,…	KCNA7,KCNJ8,NALCN,ABCC9,KCNH2,GABRA4,KCNE4,KCNT2,GABRG1,ABCC8,KCNK3,KCNJ4,GABRB3,AQP1,KCNK10,KCND3,KCNK12,BEST3,TRPC6,SCNN1B,CACNA2D1,FAM26E,CLCA2,KCNB1,TRPC3,CLCN4,GRIN2A,GABRA1,GABRR1,KCNA2,GRIK4
GO:0017171	serine hydrolase activity	20	212	0.46	0.0017	9606.ENSP00000061240,9606.ENSP00000231751,9606.ENSP00000260302,9606.ENSP00000262545,9606.ENSP00000270879,9606.ENSP00000296280,9606.ENSP00000303211,9606.ENSP00000305919,9606.ENSP00000308720,9606.ENSP00000322788,9606.ENSP00000348639,9606.ENSP00000350630,9606.ENSP00000354255,9606.ENSP00000354280,9606.ENSP00000357980,9606.ENSP00000375683,9606.ENSP00000385035,9606.ENSP00000392423,9606.ENSP00000396688,…	TLL1,LTF,MMP13,PCSK2,FCN3,MASP1,ACHE,HTRA4,PRSS1,MMP1,TMPRSS11F,TLL2,CPZ,PRSS3,HTRA1,KLK7,C1S,RELN,C4A,PRSS3P2
GO:1901681	sulfur compound binding	21	234	0.44	0.002	9606.ENSP00000206423,9606.ENSP00000231751,9606.ENSP00000233242,9606.ENSP00000252486,9606.ENSP00000261292,9606.ENSP00000261978,9606.ENSP00000264828,9606.ENSP00000295633,9606.ENSP00000325527,9606.ENSP00000333203,9606.ENSP00000341170,9606.ENSP00000343924,9606.ENSP00000346537,9606.ENSP00000348944,9606.ENSP00000349131,9606.ENSP00000359583,9606.ENSP00000371554,9606.ENSP00000378118,9606.ENSP00000407685,…	CCDC80,LTF,APOB,APOE,LIPG,LTBP2,COL5A3,FSTL1,FBN1,SERPINA5,PTN,PRELP,SMOC2,RSPO1,RSPO3,HPSE2,SOD3,CCL8,TNXB,SLIT2,CCL15
GO:0022839	ion gated channel activity	26	329	0.38	0.0021	9606.ENSP00000221444,9606.ENSP00000240662,9606.ENSP00000251127,9606.ENSP00000262186,9606.ENSP00000264318,9606.ENSP00000281830,9606.ENSP00000294725,9606.ENSP00000295452,9606.ENSP00000303960,9606.ENSP00000306275,9606.ENSP00000306497,9606.ENSP00000308725,9606.ENSP00000311165,9606.ENSP00000312811,9606.ENSP00000319591,9606.ENSP00000327611,9606.ENSP00000345751,9606.ENSP00000349320,9606.ENSP00000359596,…	KCNA7,KCNJ8,NALCN,KCNH2,GABRA4,KCNE4,KCNT2,GABRG1,ABCC8,KCNK3,KCNJ4,GABRB3,AQP1,KCNK10,KCND3,KCNK12,SCNN1B,CACNA2D1,CLCA2,KCNB1,CLCN4,GRIN2A,GABRA1,GABRR1,KCNA2,GRIK4
GO:0031406	carboxylic acid binding	18	187	0.47	0.0027	9606.ENSP00000001146,9606.ENSP00000243347,9606.ENSP00000256103,9606.ENSP00000256104,9606.ENSP00000282903,9606.ENSP00000298223,9606.ENSP00000319814,9606.ENSP00000320431,9606.ENSP00000327251,9606.ENSP00000333203,9606.ENSP00000334128,9606.ENSP00000350928,9606.ENSP00000373539,9606.ENSP00000377721,9606.ENSP00000389814,9606.ENSP00000402608,9606.ENSP00000444788,9606.ENSP00000465356	CYP26B1,TNFAIP6,PMP2,FABP4,PLOD2,FOLR2,PCK1,ST8SIA3,NOS2,SERPINA5,CYP27C1,GAD1,STAB2,NR2F2,ADIPOQ,CPS1,TDO2,APOC1
GO:0008236	serine-type peptidase activity	19	207	0.45	0.0028	9606.ENSP00000061240,9606.ENSP00000231751,9606.ENSP00000260302,9606.ENSP00000262545,9606.ENSP00000270879,9606.ENSP00000296280,9606.ENSP00000305919,9606.ENSP00000308720,9606.ENSP00000322788,9606.ENSP00000348639,9606.ENSP00000350630,9606.ENSP00000354255,9606.ENSP00000354280,9606.ENSP00000357980,9606.ENSP00000375683,9606.ENSP00000385035,9606.ENSP00000392423,9606.ENSP00000396688,9606.ENSP00000485444	TLL1,LTF,MMP13,PCSK2,FCN3,MASP1,HTRA4,PRSS1,MMP1,TMPRSS11F,TLL2,CPZ,PRSS3,HTRA1,KLK7,C1S,RELN,C4A,PRSS3P2
GO:0015075	ion transmembrane transporter activity	51	884	0.25	0.0028	9606.ENSP00000221444,9606.ENSP00000240662,9606.ENSP00000250111,9606.ENSP00000251127,9606.ENSP00000253122,9606.ENSP00000261200,9606.ENSP00000262186,9606.ENSP00000262418,9606.ENSP00000264318,9606.ENSP00000268122,9606.ENSP00000275300,9606.ENSP00000281830,9606.ENSP00000282561,9606.ENSP00000287766,9606.ENSP00000289575,9606.ENSP00000294413,9606.ENSP00000294725,9606.ENSP00000295452,9606.ENSP00000303960,…	KCNA7,KCNJ8,ATP1B2,NALCN,SLC6A8,ABCC9,KCNH2,SLC4A1,GABRA4,RHCG,SLC22A3,KCNE4,GJA1,SLC6A1,SLCO2B1,RHCE,KCNT2,GABRG1,ABCC8,SLC6A19,KCNK3,KCNJ4,GABRB3,AQP1,KCNK10,KCND3,SLC34A1,KCNK12,BEST3,TRPC6,SCNN1B,CACNA2D1,ATP1A2,SLC30A10,FAM26E,CLCA2,RHAG,KCNB1,SLC7A3,TRPC3,CLCN4,GRIN2A,TF,GABRA1,SLC13A5,GABRR1,SLC30A8,KCNA2,GRIK4,RHBG,SLCO1C1
GO:0030506	ankyrin binding	6	19	0.99	0.0028	9606.ENSP00000261769,9606.ENSP00000262418,9606.ENSP00000268122,9606.ENSP00000360217,9606.ENSP00000441197,9606.ENSP00000451752	CDH1,SLC4A1,RHCG,RHAG,RHBG,SPTB
GO:0048407	platelet-derived growth factor binding	5	11	1.14	0.0028	9606.ENSP00000225964,9606.ENSP00000257290,9606.ENSP00000297268,9606.ENSP00000304408,9606.ENSP00000364979	COL1A1,PDGFRA,COL1A2,COL3A1,COL4A1
GO:0004222	metalloendopeptidase activity	13	110	0.56	0.0032	9606.ENSP00000061240,9606.ENSP00000260229,9606.ENSP00000260302,9606.ENSP00000322788,9606.ENSP00000330658,9606.ENSP00000347409,9606.ENSP00000348912,9606.ENSP00000350630,9606.ENSP00000359596,9606.ENSP00000375683,9606.ENSP00000418525,9606.ENSP00000418735,9606.ENSP00000485444	TLL1,MMP27,MMP13,MMP1,PAPPA,KEL,ADAM33,TLL2,CLCA2,KLK7,MME,ADAMTS9,PRSS3P2
GO:0005515	protein binding	261	6607	0.08	0.0032	9606.ENSP00000006053,9606.ENSP00000052754,9606.ENSP00000205143,9606.ENSP00000206423,9606.ENSP00000207157,9606.ENSP00000215368,9606.ENSP00000216200,9606.ENSP00000216733,9606.ENSP00000217169,9606.ENSP00000217407,9606.ENSP00000219022,9606.ENSP00000222139,9606.ENSP00000222598,9606.ENSP00000225831,9606.ENSP00000225844,9606.ENSP00000225964,9606.ENSP00000226284,9606.ENSP00000230538,9606.ENSP00000233242,…	CX3CL1,DCN,DLL3,CCDC80,TBX15,EFNA2,PVALB,EFS,BIRC7,LBP,OLFM4,EPOR,DLX5,CCL2,CCL13,COL1A1,IBSP,LAMA4,APOB,IGFBP5,ABCG2,PPP1R3C,PRRX1,KCNJ8,PIWIL1,SOX9,SIX1,ATP1B2,APOE,GATA5,IGJ,FABP4,DUSP26,CHL1,RERG,SPX,PDGFRA,FOXF2,ABCC9,CDH1,LTBP2,KCNH2,RIMS2,SLC4A1,LIFR,KDR,NMU,PRKG2,ADD2,SHC2,CP,WNT5A,COL5A3,STC2,TNC,ANK1,RHCG,OSR1,OSMR,EGFR,DENND2A,CRH,NTRK2,TENM4,TJP1,KCNE4,HSPB8,FLT1,PLEKHH2,GJA1,THY1,CXA…
GO:0043178	alcohol binding	11	80	0.62	0.0032	9606.ENSP00000252486,9606.ENSP00000256103,9606.ENSP00000294435,9606.ENSP00000332576,9606.ENSP00000334128,9606.ENSP00000340913,9606.ENSP00000345179,9606.ENSP00000350425,9606.ENSP00000362255,9606.ENSP00000368966,9606.ENSP00000374036	APOE,PMP2,RBP7,OSBP2,CYP27C1,TRPC6,APOD,APOA4,TSPO2,TRPC3,RPH3A
GO:0004252	serine-type endopeptidase activity	17	180	0.46	0.0039	9606.ENSP00000061240,9606.ENSP00000231751,9606.ENSP00000260302,9606.ENSP00000262545,9606.ENSP00000270879,9606.ENSP00000296280,9606.ENSP00000305919,9606.ENSP00000308720,9606.ENSP00000322788,9606.ENSP00000348639,9606.ENSP00000350630,9606.ENSP00000354280,9606.ENSP00000357980,9606.ENSP00000375683,9606.ENSP00000385035,9606.ENSP00000396688,9606.ENSP00000485444	TLL1,LTF,MMP13,PCSK2,FCN3,MASP1,HTRA4,PRSS1,MMP1,TMPRSS11F,TLL2,PRSS3,HTRA1,KLK7,C1S,C4A,PRSS3P2
GO:0015318	inorganic molecular entity transmembrane transporter activity	48	832	0.25	0.0039	9606.ENSP00000199280,9606.ENSP00000221444,9606.ENSP00000240662,9606.ENSP00000250111,9606.ENSP00000251127,9606.ENSP00000253122,9606.ENSP00000261200,9606.ENSP00000262186,9606.ENSP00000262418,9606.ENSP00000264318,9606.ENSP00000275300,9606.ENSP00000281830,9606.ENSP00000287766,9606.ENSP00000289575,9606.ENSP00000293599,9606.ENSP00000294725,9606.ENSP00000295452,9606.ENSP00000303960,9606.ENSP00000305302,…	AQP2,KCNA7,KCNJ8,ATP1B2,NALCN,SLC6A8,ABCC9,KCNH2,SLC4A1,GABRA4,SLC22A3,KCNE4,SLC6A1,SLCO2B1,AQP5,KCNT2,GABRG1,ABCC8,SLC6A19,KCNK3,KCNJ4,GABRB3,AQP1,KCNK10,KCND3,SLC34A1,KCNK12,BEST3,TRPC6,SCNN1B,CACNA2D1,ATP1A2,SLC30A10,FAM26E,CLCA2,KCNB1,SLC7A3,TRPC3,CLCN4,GRIN2A,TF,GABRA1,SLC13A5,GABRR1,SLC30A8,KCNA2,GRIK4,SLCO1C1
GO:0008324	cation transmembrane transporter activity	40	652	0.27	0.004	9606.ENSP00000221444,9606.ENSP00000240662,9606.ENSP00000250111,9606.ENSP00000251127,9606.ENSP00000253122,9606.ENSP00000261200,9606.ENSP00000262186,9606.ENSP00000262418,9606.ENSP00000268122,9606.ENSP00000275300,9606.ENSP00000281830,9606.ENSP00000287766,9606.ENSP00000294413,9606.ENSP00000294725,9606.ENSP00000303960,9606.ENSP00000305302,9606.ENSP00000306275,9606.ENSP00000306497,9606.ENSP00000311165,…	KCNA7,KCNJ8,ATP1B2,NALCN,SLC6A8,ABCC9,KCNH2,SLC4A1,RHCG,SLC22A3,KCNE4,SLC6A1,RHCE,KCNT2,ABCC8,SLC6A19,KCNK3,KCNJ4,AQP1,KCNK10,KCND3,SLC34A1,KCNK12,TRPC6,SCNN1B,CACNA2D1,ATP1A2,SLC30A10,FAM26E,RHAG,KCNB1,SLC7A3,TRPC3,GRIN2A,TF,SLC13A5,SLC30A8,KCNA2,GRIK4,RHBG
GO:0004175	endopeptidase activity	28	399	0.33	0.0049	9606.ENSP00000061240,9606.ENSP00000231751,9606.ENSP00000260229,9606.ENSP00000260302,9606.ENSP00000262545,9606.ENSP00000270879,9606.ENSP00000295055,9606.ENSP00000296280,9606.ENSP00000305919,9606.ENSP00000308720,9606.ENSP00000322788,9606.ENSP00000330658,9606.ENSP00000347409,9606.ENSP00000348639,9606.ENSP00000348912,9606.ENSP00000350630,9606.ENSP00000350911,9606.ENSP00000354280,9606.ENSP00000357980,…	TLL1,LTF,MMP27,MMP13,PCSK2,FCN3,CAPN13,MASP1,HTRA4,PRSS1,MMP1,PAPPA,KEL,TMPRSS11F,ADAM33,TLL2,CTSE,PRSS3,HTRA1,CLCA2,KLK7,LGMN,C1S,C4A,CPS1,MME,ADAMTS9,PRSS3P2
GO:0044877	protein-containing complex binding	53	968	0.22	0.0056	9606.ENSP00000006053,9606.ENSP00000052754,9606.ENSP00000226284,9606.ENSP00000252486,9606.ENSP00000254801,9606.ENSP00000257290,9606.ENSP00000260302,9606.ENSP00000262545,9606.ENSP00000263923,9606.ENSP00000264436,9606.ENSP00000264828,9606.ENSP00000275493,9606.ENSP00000284240,9606.ENSP00000284878,9606.ENSP00000294728,9606.ENSP00000298282,9606.ENSP00000301945,9606.ENSP00000302665,9606.ENSP00000303211,…	CX3CL1,DCN,IBSP,APOE,IGJ,PDGFRA,MMP13,PCSK2,KDR,ADD2,COL5A3,EGFR,THY1,CXADR,VCAM1,PKNOX2,ANTXR1,IGF1,ACHE,COL3A1,SIX2,PODN,SLC34A1,FBN1,C1QTNF1,FERMT2,MYL4,MYBPC2,DDR2,SPTA1,NES,MYO6,COL16A1,UBD,EGFL6,ESM1,STAB2,RPH3A,CXCL12,CTNNA3,IGF2,MYO16,CPS1,CCBE1,TNXB,LRRC15,SPARCL1,FZD4,HTR2A,SPTB,CPEB1,CD177,GPIHBP1
GO:0015077	monovalent inorganic cation transmembrane transporter activity	27	390	0.33	0.0073	9606.ENSP00000221444,9606.ENSP00000240662,9606.ENSP00000250111,9606.ENSP00000251127,9606.ENSP00000253122,9606.ENSP00000261200,9606.ENSP00000262186,9606.ENSP00000262418,9606.ENSP00000275300,9606.ENSP00000281830,9606.ENSP00000287766,9606.ENSP00000294725,9606.ENSP00000303960,9606.ENSP00000305302,9606.ENSP00000306275,9606.ENSP00000306497,9606.ENSP00000311165,9606.ENSP00000312811,9606.ENSP00000319591,…	KCNA7,KCNJ8,ATP1B2,NALCN,SLC6A8,ABCC9,KCNH2,SLC4A1,SLC22A3,KCNE4,SLC6A1,KCNT2,ABCC8,SLC6A19,KCNK3,KCNJ4,AQP1,KCNK10,KCND3,SLC34A1,KCNK12,SCNN1B,ATP1A2,KCNB1,SLC13A5,KCNA2,GRIK4
GO:0015276	ligand-gated ion channel activity	14	140	0.49	0.0074	9606.ENSP00000240662,9606.ENSP00000262186,9606.ENSP00000264318,9606.ENSP00000295452,9606.ENSP00000303960,9606.ENSP00000306497,9606.ENSP00000308725,9606.ENSP00000311165,9606.ENSP00000345751,9606.ENSP00000359596,9606.ENSP00000379818,9606.ENSP00000393097,9606.ENSP00000412673,9606.ENSP00000435648	KCNJ8,KCNH2,GABRA4,GABRG1,ABCC8,KCNJ4,GABRB3,AQP1,SCNN1B,CLCA2,GRIN2A,GABRA1,GABRR1,GRIK4
GO:0001664	G protein-coupled receptor binding	21	272	0.37	0.0082	9606.ENSP00000006053,9606.ENSP00000225831,9606.ENSP00000225844,9606.ENSP00000256969,9606.ENSP00000264218,9606.ENSP00000264634,9606.ENSP00000276571,9606.ENSP00000296027,9606.ENSP00000296028,9606.ENSP00000308815,9606.ENSP00000337128,9606.ENSP00000348944,9606.ENSP00000349131,9606.ENSP00000378118,9606.ENSP00000379140,9606.ENSP00000419422,9606.ENSP00000478024,9606.ENSP00000479097,9606.ENSP00000479955,…	CX3CL1,CCL2,CCL13,SPX,NMU,WNT5A,CRH,CXCL5,PPBP,CCL19,EDN3,RSPO1,RSPO3,CCL8,CXCL12,AGTR1,CCL16,CCL14,CCL18,TAC3,CCL15
GO:0098772	molecular function regulator	85	1793	0.16	0.0083	9606.ENSP00000006053,9606.ENSP00000052754,9606.ENSP00000217169,9606.ENSP00000225831,9606.ENSP00000225844,9606.ENSP00000231751,9606.ENSP00000238994,9606.ENSP00000250111,9606.ENSP00000252486,9606.ENSP00000256969,9606.ENSP00000257290,9606.ENSP00000261200,9606.ENSP00000264554,9606.ENSP00000264634,9606.ENSP00000265087,9606.ENSP00000275493,9606.ENSP00000275884,9606.ENSP00000276571,9606.ENSP00000284240,…	CX3CL1,DCN,BIRC7,CCL2,CCL13,LTF,PPP1R3C,ATP1B2,APOE,SPX,PDGFRA,ABCC9,SHC2,WNT5A,STC2,EGFR,DENND2A,CRH,THY1,DGKI,STC1,INHBB,COL6A3,CXCL5,PPBP,ARHGAP42,IGF1,CDK5R2,KCNK3,PODN,CCL19,CPN2,A2M,FBN1,BGN,ARHGEF37,FLRT2,SERPINA5,EDN3,PTN,C17orf99,RAPGEF5,CMTM5,GFRA1,APOA4,FAM3B,ARHGEF15,LRRTM3,SPTA1,EPHA7,BMP5,NRG3,DKK1,PRKG1,CAMK2N1,LY6G6D,ERRFI1,IGFBP3,IL33,GIG25,RGL3,EFEMP1,CCL8,RAB3IL1,CXCL12,GRIN2A,…
GO:0005244	voltage-gated ion channel activity	17	198	0.42	0.009	9606.ENSP00000221444,9606.ENSP00000240662,9606.ENSP00000251127,9606.ENSP00000262186,9606.ENSP00000281830,9606.ENSP00000294725,9606.ENSP00000303960,9606.ENSP00000306275,9606.ENSP00000306497,9606.ENSP00000312811,9606.ENSP00000319591,9606.ENSP00000327611,9606.ENSP00000349320,9606.ENSP00000360806,9606.ENSP00000370213,9606.ENSP00000379818,9606.ENSP00000433109	KCNA7,KCNJ8,NALCN,KCNH2,KCNE4,KCNT2,ABCC8,KCNK3,KCNJ4,KCNK10,KCND3,KCNK12,CACNA2D1,KCNB1,CLCN4,GRIN2A,KCNA2
GO:0005249	voltage-gated potassium channel activity	11	95	0.55	0.009	9606.ENSP00000221444,9606.ENSP00000240662,9606.ENSP00000262186,9606.ENSP00000281830,9606.ENSP00000294725,9606.ENSP00000303960,9606.ENSP00000306275,9606.ENSP00000306497,9606.ENSP00000319591,9606.ENSP00000360806,9606.ENSP00000433109	KCNA7,KCNJ8,KCNH2,KCNE4,KCNT2,ABCC8,KCNK3,KCNJ4,KCND3,KCNB1,KCNA2
GO:0005261	cation channel activity	23	316	0.35	0.009	9606.ENSP00000221444,9606.ENSP00000240662,9606.ENSP00000251127,9606.ENSP00000261200,9606.ENSP00000262186,9606.ENSP00000281830,9606.ENSP00000294725,9606.ENSP00000303960,9606.ENSP00000306275,9606.ENSP00000306497,9606.ENSP00000311165,9606.ENSP00000312811,9606.ENSP00000319591,9606.ENSP00000327611,9606.ENSP00000340913,9606.ENSP00000345751,9606.ENSP00000349320,9606.ENSP00000357588,9606.ENSP00000360806,…	KCNA7,KCNJ8,NALCN,ABCC9,KCNH2,KCNE4,KCNT2,ABCC8,KCNK3,KCNJ4,AQP1,KCNK10,KCND3,KCNK12,TRPC6,SCNN1B,CACNA2D1,FAM26E,KCNB1,TRPC3,GRIN2A,KCNA2,GRIK4
GO:0043167	ion binding	238	6066	0.08	0.009	9606.ENSP00000001146,9606.ENSP00000061240,9606.ENSP00000178638,9606.ENSP00000205143,9606.ENSP00000206423,9606.ENSP00000209929,9606.ENSP00000216200,9606.ENSP00000217169,9606.ENSP00000225964,9606.ENSP00000228938,9606.ENSP00000231751,9606.ENSP00000233242,9606.ENSP00000237612,9606.ENSP00000240662,9606.ENSP00000241305,9606.ENSP00000243347,9606.ENSP00000245255,9606.ENSP00000252486,9606.ENSP00000252997,…	CYP26B1,TLL1,CA12,DLL3,CCDC80,FMO2,PVALB,BIRC7,COL1A1,MGP,LTF,APOB,ABCG2,KCNJ8,CPXM2,TNFAIP6,PIWIL1,APOE,GATA5,DCLK1,PMP2,FABP4,RERG,PDGFRA,ACSBG1,MMP27,MMP13,TRHDE,ABCC9,LIPG,CDH1,LTBP2,EFCAB1,RIMS2,KDR,EFHD1,PRKG2,CDH10,CP,WNT5A,COL5A3,KLF1,ENPEP,AK7,CDH11,DPEP3,FCN3,HMCN1,OSR1,EGFR,PRDM14,NTRK2,GUCY1A2,FLT1,PLOD2,ZIC1,THY1,PDLIM3,PCDH1,SLC6A1,DGKI,PCDHA13,KCNT2,CAPN13,FSTL1,PRICKLE2,MASP1,COL1…
GO:0043169	cation binding	172	4170	0.1	0.009	9606.ENSP00000001146,9606.ENSP00000061240,9606.ENSP00000178638,9606.ENSP00000205143,9606.ENSP00000216200,9606.ENSP00000217169,9606.ENSP00000225964,9606.ENSP00000228938,9606.ENSP00000231751,9606.ENSP00000241305,9606.ENSP00000245255,9606.ENSP00000252486,9606.ENSP00000252997,9606.ENSP00000260229,9606.ENSP00000260302,9606.ENSP00000261180,9606.ENSP00000261769,9606.ENSP00000261978,9606.ENSP00000262103,…	CYP26B1,TLL1,CA12,DLL3,PVALB,BIRC7,COL1A1,MGP,LTF,CPXM2,PIWIL1,APOE,GATA5,MMP27,MMP13,TRHDE,CDH1,LTBP2,EFCAB1,RIMS2,EFHD1,CDH10,CP,KLF1,ENPEP,CDH11,DPEP3,FCN3,HMCN1,OSR1,PRDM14,PLOD2,ZIC1,PDLIM3,PCDH1,SLC6A1,DGKI,PCDHA13,CAPN13,FSTL1,PRICKLE2,MASP1,COL1A2,GEM,ANTXR1,ACHE,COL3A1,ADH1B,PRSS1,CLEC4M,RNF152,LIMCH1,KCND3,PCK1,ARSJ,MMP1,TRIM55,PGR,FBN1,NR2F1,FRAS1,NOS2,ACSM5,WBSCR17,MT1H,PAPPA,SLIT3,SE…
GO:0008519	ammonium transmembrane transporter activity	6	28	0.82	0.0098	9606.ENSP00000268122,9606.ENSP00000275300,9606.ENSP00000294413,9606.ENSP00000311165,9606.ENSP00000360217,9606.ENSP00000441197	RHCG,SLC22A3,RHCE,AQP1,RHAG,RHBG
GO:0004890	GABA-A receptor activity	5	19	0.91	0.0125	9606.ENSP00000264318,9606.ENSP00000295452,9606.ENSP00000308725,9606.ENSP00000393097,9606.ENSP00000412673	GABRA4,GABRG1,GABRB3,GABRA1,GABRR1
GO:0022840	leak channel activity	5	19	0.91	0.0125	9606.ENSP00000251127,9606.ENSP00000306275,9606.ENSP00000312811,9606.ENSP00000327611,9606.ENSP00000360217	NALCN,KCNK3,KCNK10,KCNK12,RHAG
GO:0022890	inorganic cation transmembrane transporter activity	35	598	0.25	0.0155	9606.ENSP00000221444,9606.ENSP00000240662,9606.ENSP00000250111,9606.ENSP00000251127,9606.ENSP00000253122,9606.ENSP00000261200,9606.ENSP00000262186,9606.ENSP00000262418,9606.ENSP00000275300,9606.ENSP00000281830,9606.ENSP00000287766,9606.ENSP00000294725,9606.ENSP00000303960,9606.ENSP00000305302,9606.ENSP00000306275,9606.ENSP00000306497,9606.ENSP00000311165,9606.ENSP00000312811,9606.ENSP00000319591,…	KCNA7,KCNJ8,ATP1B2,NALCN,SLC6A8,ABCC9,KCNH2,SLC4A1,SLC22A3,KCNE4,SLC6A1,KCNT2,ABCC8,SLC6A19,KCNK3,KCNJ4,AQP1,KCNK10,KCND3,SLC34A1,KCNK12,TRPC6,SCNN1B,CACNA2D1,ATP1A2,SLC30A10,FAM26E,KCNB1,TRPC3,GRIN2A,TF,SLC13A5,SLC30A8,KCNA2,GRIK4
GO:0005496	steroid binding	10	88	0.54	0.0157	9606.ENSP00000252486,9606.ENSP00000256103,9606.ENSP00000325120,9606.ENSP00000332576,9606.ENSP00000341564,9606.ENSP00000345179,9606.ENSP00000350425,9606.ENSP00000354490,9606.ENSP00000355904,9606.ENSP00000362255	APOE,PMP2,PGR,OSBP2,PAQR9,APOD,APOA4,ATP1A2,ESRRG,TSPO2
GO:0000977	RNA polymerase II transcription regulatory region sequence-specific DNA binding	37	647	0.24	0.0161	9606.ENSP00000207157,9606.ENSP00000222598,9606.ENSP00000239461,9606.ENSP00000245479,9606.ENSP00000247182,9606.ENSP00000249499,9606.ENSP00000252997,9606.ENSP00000253968,9606.ENSP00000259806,9606.ENSP00000262041,9606.ENSP00000262426,9606.ENSP00000276594,9606.ENSP00000281437,9606.ENSP00000282928,9606.ENSP00000295206,9606.ENSP00000296839,9606.ENSP00000296946,9606.ENSP00000298282,9606.ENSP00000302548,…	TBX15,DLX5,PRRX1,SOX9,SIX1,HOXD9,GATA5,BARX1,FOXF2,MEOX2,FOXF1,PRDM14,BARX2,ZIC1,EN1,FOXQ1,T,PKNOX2,HOXD4,SIX2,HOXC10,HOXD8,SOX11,PGR,NR2F1,SOX1,ESRRG,EBF3,NFIB,PDX1,ONECUT3,SOX6,HOXD3,HOXC11,SPIC,YAP1,FOXD1
GO:0070011	peptidase activity, acting on L-amino acid peptides	35	603	0.25	0.0169	9606.ENSP00000061240,9606.ENSP00000231751,9606.ENSP00000260229,9606.ENSP00000260302,9606.ENSP00000261180,9606.ENSP00000262545,9606.ENSP00000265162,9606.ENSP00000268793,9606.ENSP00000270879,9606.ENSP00000295055,9606.ENSP00000296280,9606.ENSP00000305919,9606.ENSP00000308720,9606.ENSP00000319464,9606.ENSP00000322788,9606.ENSP00000330658,9606.ENSP00000347409,9606.ENSP00000348639,9606.ENSP00000348912,…	TLL1,LTF,MMP27,MMP13,TRHDE,PCSK2,ENPEP,DPEP3,FCN3,CAPN13,MASP1,HTRA4,PRSS1,CPN2,MMP1,PAPPA,KEL,TMPRSS11F,ADAM33,TLL2,CTSE,CPZ,PRSS3,HTRA1,CLCA2,KLK7,LGMN,C1S,RELN,C4A,CPS1,MME,ADAMTS9,CPA5,PRSS3P2
GO:0008233	peptidase activity	36	629	0.24	0.0179	9606.ENSP00000061240,9606.ENSP00000231751,9606.ENSP00000260229,9606.ENSP00000260302,9606.ENSP00000261180,9606.ENSP00000262545,9606.ENSP00000265162,9606.ENSP00000268793,9606.ENSP00000270879,9606.ENSP00000295055,9606.ENSP00000296280,9606.ENSP00000305919,9606.ENSP00000308720,9606.ENSP00000319464,9606.ENSP00000322788,9606.ENSP00000330658,9606.ENSP00000347409,9606.ENSP00000348639,9606.ENSP00000348912,…	TLL1,LTF,MMP27,MMP13,TRHDE,PCSK2,ENPEP,DPEP3,FCN3,CAPN13,MASP1,HTRA4,PRSS1,CPN2,MMP1,PAPPA,KEL,TMPRSS11F,ADAM33,TLL2,CTSE,CPZ,PRSS3,HTRA1,CLCA2,ADAMTSL1,KLK7,LGMN,C1S,RELN,C4A,CPS1,MME,ADAMTS9,CPA5,PRSS3P2
GO:0022843	voltage-gated cation channel activity	13	142	0.45	0.0182	9606.ENSP00000221444,9606.ENSP00000240662,9606.ENSP00000262186,9606.ENSP00000281830,9606.ENSP00000294725,9606.ENSP00000303960,9606.ENSP00000306275,9606.ENSP00000306497,9606.ENSP00000319591,9606.ENSP00000349320,9606.ENSP00000360806,9606.ENSP00000379818,9606.ENSP00000433109	KCNA7,KCNJ8,KCNH2,KCNE4,KCNT2,ABCC8,KCNK3,KCNJ4,KCND3,CACNA2D1,KCNB1,GRIN2A,KCNA2
GO:0046872	metal ion binding	166	4087	0.09	0.0189	9606.ENSP00000001146,9606.ENSP00000061240,9606.ENSP00000178638,9606.ENSP00000205143,9606.ENSP00000216200,9606.ENSP00000217169,9606.ENSP00000225964,9606.ENSP00000228938,9606.ENSP00000231751,9606.ENSP00000241305,9606.ENSP00000245255,9606.ENSP00000252486,9606.ENSP00000252997,9606.ENSP00000260229,9606.ENSP00000260302,9606.ENSP00000261180,9606.ENSP00000261769,9606.ENSP00000261978,9606.ENSP00000262103,…	CYP26B1,TLL1,CA12,DLL3,PVALB,BIRC7,COL1A1,MGP,LTF,CPXM2,PIWIL1,APOE,GATA5,MMP27,MMP13,TRHDE,CDH1,LTBP2,EFCAB1,RIMS2,EFHD1,CDH10,CP,KLF1,ENPEP,CDH11,DPEP3,FCN3,HMCN1,OSR1,PRDM14,PLOD2,ZIC1,PDLIM3,PCDH1,SLC6A1,DGKI,PCDHA13,CAPN13,FSTL1,PRICKLE2,MASP1,COL1A2,GEM,ANTXR1,COL3A1,ADH1B,PRSS1,CLEC4M,RNF152,LIMCH1,KCND3,PCK1,ARSJ,MMP1,TRIM55,PGR,FBN1,NR2F1,FRAS1,NOS2,ACSM5,WBSCR17,MT1H,PAPPA,SLIT3,EYA2,CY…
GO:0038085	vascular endothelial growth factor binding	3	5	1.26	0.0207	9606.ENSP00000257290,9606.ENSP00000263923,9606.ENSP00000341170	PDGFRA,KDR,PTN
GO:0005520	insulin-like growth factor binding	5	25	0.79	0.0296	9606.ENSP00000233813,9606.ENSP00000305919,9606.ENSP00000357980,9606.ENSP00000370473,9606.ENSP00000370812	IGFBP5,HTRA4,HTRA1,IGFBP3,ESM1
GO:0050840	extracellular matrix binding	7	51	0.62	0.0296	9606.ENSP00000052754,9606.ENSP00000303211,9606.ENSP00000327336,9606.ENSP00000355110,9606.ENSP00000413707,9606.ENSP00000414856,9606.ENSP00000422591	DCN,ACHE,BGN,SMOC1,LRRC15,SPARCL1,SLIT2
GO:0060228	phosphatidylcholine-sterol O-acyltransferase activator activity	3	6	1.18	0.0296	9606.ENSP00000252486,9606.ENSP00000350425,9606.ENSP00000465356	APOE,APOA4,APOC1
GO:0015108	chloride transmembrane transporter activity	10	101	0.48	0.0343	9606.ENSP00000262418,9606.ENSP00000264318,9606.ENSP00000275300,9606.ENSP00000295452,9606.ENSP00000308725,9606.ENSP00000332413,9606.ENSP00000359596,9606.ENSP00000370213,9606.ENSP00000393097,9606.ENSP00000412673	SLC4A1,GABRA4,SLC22A3,GABRG1,GABRB3,BEST3,CLCA2,CLCN4,GABRA1,GABRR1
GO:0005004	GPI-linked ephrin receptor activity	3	7	1.12	0.0395	9606.ENSP00000337451,9606.ENSP00000354207,9606.ENSP00000358309	EPHA3,NTRK3,EPHA7
GO:0005021	vascular endothelial growth factor-activated receptor activity	3	7	1.12	0.0395	9606.ENSP00000257290,9606.ENSP00000263923,9606.ENSP00000282397	PDGFRA,KDR,FLT1
GO:0008083	growth factor activity	13	160	0.4	0.0419	9606.ENSP00000295228,9606.ENSP00000296028,9606.ENSP00000302665,9606.ENSP00000306275,9606.ENSP00000341170,9606.ENSP00000359866,9606.ENSP00000361214,9606.ENSP00000363081,9606.ENSP00000378058,9606.ENSP00000379140,9606.ENSP00000391826,9606.ENSP00000397863,9606.ENSP00000480043	INHBB,PPBP,IGF1,KCNK3,PTN,BMP5,NRG3,DKK1,EFEMP1,CXCL12,IGF2,IL34,VEGFC
GO:0060089	molecular transducer activity	68	1483	0.15	0.045	9606.ENSP00000014914,9606.ENSP00000222139,9606.ENSP00000242249,9606.ENSP00000253796,9606.ENSP00000257290,9606.ENSP00000261200,9606.ENSP00000263409,9606.ENSP00000263923,9606.ENSP00000264318,9606.ENSP00000264399,9606.ENSP00000274276,9606.ENSP00000275493,9606.ENSP00000277120,9606.ENSP00000282397,9606.ENSP00000283296,9606.ENSP00000295113,9606.ENSP00000295452,9606.ENSP00000296862,9606.ENSP00000299766,…	GPRC5A,EPOR,RAMP3,RAMP2,PDGFRA,ABCC9,LIFR,KDR,GABRA4,PRKG2,OSMR,EGFR,NTRK2,FLT1,GPR116,FRZB,GABRG1,GPR111,MC4R,ANTXR1,OR5AU1,ABCC8,GABRB3,EDNRA,CLEC4M,GPR4,PGR,NR2F1,EPHA3,PAQR9,GFRA1,NTRK3,NPY1R,OR10Z1,ESRRG,CR2,DDR2,OR10X1,NPR1,EPHA7,ELTD1,PRKAA2,IL13RA2,PRKG1,HTR1D,MAS1L,PKHD1L1,NR0B1,CNTFR,PTPRZ1,DRD1,NR2F2,EFEMP1,GRIN2A,OR51E1,NRXN1,GABRA1,CDK15,GABRR1,AGTR1,FZD4,GRIK4,HTR2A,GRM4,OR52E8,PDGF…
GO:0033293	monocarboxylic acid binding	7	57	0.58	0.0468	9606.ENSP00000001146,9606.ENSP00000256103,9606.ENSP00000256104,9606.ENSP00000333203,9606.ENSP00000334128,9606.ENSP00000377721,9606.ENSP00000465356	CYP26B1,PMP2,FABP4,SERPINA5,CYP27C1,NR2F2,APOC1

## Sheet: enrichment.KEGG
#term ID	term description	observed gene count	background gene count	strength	false discovery rate	matching proteins in your network (IDs)	matching proteins in your network (labels)
hsa04974	Protein digestion and absorption	17	90	0.76	1.02e-05	9606.ENSP00000225964,9606.ENSP00000250111,9606.ENSP00000264828,9606.ENSP00000265379,9606.ENSP00000295550,9606.ENSP00000297268,9606.ENSP00000304408,9606.ENSP00000305302,9606.ENSP00000308720,9606.ENSP00000325146,9606.ENSP00000353654,9606.ENSP00000354280,9606.ENSP00000354490,9606.ENSP00000364140,9606.ENSP00000364979,9606.ENSP00000418525,9606.ENSP00000485444	COL1A1,ATP1B2,COL5A3,COL6A5,COL6A3,COL1A2,COL3A1,SLC6A19,PRSS1,COL12A1,COL4A2,PRSS3,ATP1A2,COL15A1,COL4A1,MME,PRSS3P2
hsa04512	ECM-receptor interaction	14	81	0.72	0.0002	9606.ENSP00000225964,9606.ENSP00000226284,9606.ENSP00000230538,9606.ENSP00000265131,9606.ENSP00000265379,9606.ENSP00000295550,9606.ENSP00000297268,9606.ENSP00000353654,9606.ENSP00000364979,9606.ENSP00000367316,9606.ENSP00000370542,9606.ENSP00000383931,9606.ENSP00000392423,9606.ENSP00000407685	COL1A1,IBSP,LAMA4,TNC,COL6A5,COL6A3,COL1A2,COL4A2,COL4A1,ITGA8,SDC1,GP5,RELN,TNXB
hsa04510	Focal adhesion	21	197	0.51	0.00051	9606.ENSP00000225964,9606.ENSP00000226284,9606.ENSP00000230538,9606.ENSP00000257290,9606.ENSP00000263923,9606.ENSP00000264554,9606.ENSP00000265131,9606.ENSP00000265379,9606.ENSP00000275493,9606.ENSP00000282397,9606.ENSP00000295550,9606.ENSP00000297268,9606.ENSP00000302665,9606.ENSP00000334008,9606.ENSP00000353654,9606.ENSP00000364979,9606.ENSP00000367316,9606.ENSP00000391669,9606.ENSP00000392423,…	COL1A1,IBSP,LAMA4,PDGFRA,KDR,SHC2,TNC,COL6A5,EGFR,FLT1,COL6A3,COL1A2,IGF1,PARVA,COL4A2,COL4A1,ITGA8,BCAR1,RELN,TNXB,VEGFC
hsa04151	PI3K-Akt signaling pathway	28	348	0.39	0.0017	9606.ENSP00000215368,9606.ENSP00000222139,9606.ENSP00000225964,9606.ENSP00000226284,9606.ENSP00000230538,9606.ENSP00000257290,9606.ENSP00000263923,9606.ENSP00000265131,9606.ENSP00000265379,9606.ENSP00000274276,9606.ENSP00000275493,9606.ENSP00000277120,9606.ENSP00000282397,9606.ENSP00000295550,9606.ENSP00000297268,9606.ENSP00000302665,9606.ENSP00000319814,9606.ENSP00000353654,9606.ENSP00000360021,…	EFNA2,EPOR,COL1A1,IBSP,LAMA4,PDGFRA,KDR,TNC,COL6A5,OSMR,EGFR,NTRK2,FLT1,COL6A3,COL1A2,IGF1,PCK1,COL4A2,GNG12,PRKAA2,COL4A1,ITGA8,GNG4,IGF2,RELN,TNXB,VEGFC,GHR
hsa04060	Cytokine-cytokine receptor interaction	22	263	0.41	0.0056	9606.ENSP00000006053,9606.ENSP00000222139,9606.ENSP00000225831,9606.ENSP00000225844,9606.ENSP00000257290,9606.ENSP00000263409,9606.ENSP00000263923,9606.ENSP00000274276,9606.ENSP00000275493,9606.ENSP00000282397,9606.ENSP00000295228,9606.ENSP00000296027,9606.ENSP00000296028,9606.ENSP00000308815,9606.ENSP00000368265,9606.ENSP00000378118,9606.ENSP00000379140,9606.ENSP00000478024,9606.ENSP00000479955,…	CX3CL1,EPOR,CCL2,CCL13,PDGFRA,LIFR,KDR,OSMR,EGFR,FLT1,INHBB,CXCL5,PPBP,CCL19,CNTFR,CCL8,CXCL12,CCL16,CCL18,VEGFC,GHR,CCL15
hsa04926	Relaxin signaling pathway	13	130	0.49	0.0253	9606.ENSP00000225964,9606.ENSP00000260302,9606.ENSP00000264554,9606.ENSP00000275493,9606.ENSP00000297268,9606.ENSP00000304408,9606.ENSP00000322788,9606.ENSP00000327251,9606.ENSP00000353654,9606.ENSP00000360021,9606.ENSP00000364979,9606.ENSP00000375727,9606.ENSP00000480043	COL1A1,MMP13,SHC2,EGFR,COL1A2,COL3A1,MMP1,NOS2,COL4A2,GNG12,COL4A1,GNG4,VEGFC
hsa04080	Neuroactive ligand-receptor interaction	20	272	0.35	0.0369	9606.ENSP00000264318,9606.ENSP00000295452,9606.ENSP00000299766,9606.ENSP00000308720,9606.ENSP00000308725,9606.ENSP00000315011,9606.ENSP00000354280,9606.ENSP00000354652,9606.ENSP00000363748,9606.ENSP00000377353,9606.ENSP00000379818,9606.ENSP00000393097,9606.ENSP00000412673,9606.ENSP00000419422,9606.ENSP00000435648,9606.ENSP00000437737,9606.ENSP00000440556,9606.ENSP00000475344,9606.ENSP00000483403,…	GABRA4,GABRG1,MC4R,PRSS1,GABRB3,EDNRA,PRSS3,NPY1R,HTR1D,DRD1,GRIN2A,GABRA1,GABRR1,AGTR1,GRIK4,HTR2A,GRM4,APLNR,GHR,PRSS3P2
hsa04062	Chemokine signaling pathway	15	181	0.4	0.0449	9606.ENSP00000006053,9606.ENSP00000225831,9606.ENSP00000225844,9606.ENSP00000264554,9606.ENSP00000296027,9606.ENSP00000296028,9606.ENSP00000308815,9606.ENSP00000360021,9606.ENSP00000375727,9606.ENSP00000378118,9606.ENSP00000379140,9606.ENSP00000391669,9606.ENSP00000478024,9606.ENSP00000479955,9606.ENSP00000484078	CX3CL1,CCL2,CCL13,SHC2,CXCL5,PPBP,CCL19,GNG12,GNG4,CCL8,CXCL12,BCAR1,CCL16,CCL18,CCL15
hsa04924	Renin secretion	8	63	0.59	0.0476	9606.ENSP00000264399,9606.ENSP00000282249,9606.ENSP00000311165,9606.ENSP00000315011,9606.ENSP00000357669,9606.ENSP00000359596,9606.ENSP00000410309,9606.ENSP00000419422	PRKG2,GUCY1A2,AQP1,EDNRA,NPR1,CLCA2,PDE1A,AGTR1
